# Supplementary material for: The disparities and development trajectories of nations in achieving the sustainable development goals
Source: Nat Commun. 2025 Jan 28;16:1107. doi: 10.1038/s41467-025-56076-6 (PMC11775216; doi:10.1038/s41467-025-56076-6)
Supplement: Supplementary file 3 — Source Data [file 41467_2025_56076_MOESM3_ESM.zip]

Archive with 4 entries (3 files):
- Source Data File/
- Source Data File/Source Data for Figures in the main text-Submission.xlsx
- Source Data File/Source Data for Supplementary Figures-Submission.xlsx
- Source Data File/Source Data for Tables in the main text and supplementary information.xlsx
