# Supplementary material for: The disparities and development trajectories of nations in achieving the sustainable development goals
Source: Nat Commun. 2025 Jan 28;16:1107. doi: 10.1038/s41467-025-56076-6 (PMC11775216; doi:10.1038/s41467-025-56076-6)
Supplement: Supplementary file 3 — Source Data [file 41467_2025_56076_MOESM3_ESM.zip › Source Data File/Source Data for Figures in the main text-Submission.xlsx]

## Sheet: Content
Fig.1a	Network representation of the SDG space in 2022
Fig.1b	The heat map of similarity (>=0.7) between SDG indicators regarding RCA in 2022
Fig.1c	The country sustainability index (CSI) of nations in 2022
Fig.2	The SDG space of different regions of the world in 2022
Fig.3	The changing of RCA and absolute score of SDG indicators for each window group alongside the rank of SDG scores in 2000, 2015 and 2022
Fig.4	The changing of RCA of 96 SDG indicators divided by their 17 respective goals for each window group alongside the rank of SDG scores in 2022
Fig.5	The change in RCA for six groups of SDG indicators across window groups ranked by SDG scores in 2022
Fig.6_abcd	The SDG space of four-stage country groups in 2022
Fig.6_e	The changes in RCA between stages in 2022
Fig.7	The performance of countries at Stage 4 in 2022
Fig.8_aceg	The SDG space for four representative countries in 2022
Fig.8_bdfh	Indicator performance for four representative countries in 2022

## Sheet: Fig.1a
Indicator code in this study	Indicator code in SDR 2023	GSI in 2022	Node degree	Indicator definitions
9.E	sdg9_rdex	1.98	5	Expenditure on research and development (% of GDP)
9.A	sdg9_articles	1.87	17	Articles published in academic journals (per 1,000 population)
6.D	sdg6_wastewat	1.79	3	Anthropogenic wastewater that receives treatment (%)
3.G	sdg3_neonat	1.3	29	Neonatal mortality rate (per 1,000 live births)
3.M	sdg3_uhc	1.29	25	Universal health coverage (UHC) index of service coverage (worst 0-100 best)
8.A	sdg8_accounts	1.23	16	Adults with an account at a bank or other financial institution or with a mobile-money-service provider (% of population aged 15 or over)
11.C	sdg11_slums	1.17	24	Proportion of urban population living in slums (%)
7.A	sdg7_cleanfuel	1.08	31	Population with access to clean fuels and technology for cooking (%)
9.G	sdg9_uni	1.08	13	The Times Higher Education Universities Ranking: Average score of top 3 universities (worst 0-100 best)
3.I	sdg3_swb	1.08	17	Subjective well-being (average ladder score, worst 0-10 best)
9.C	sdg9_lpi	1.08	7	Logistics Performance Index: Quality of trade and transport-related infrastructure (worst 1-5 best)
16.C	sdg16_cpi	1.07	6	Corruption Perceptions Index (worst 0-100 best)
3.K	sdg3_traffic	1.06	19	Traffic deaths (per 100,000 population)
1.A	sdg1_lmicpov	1.05	26	Poverty headcount ratio at $3.65/day (2017 PPP, %)
4.D	sdg4_second	1.04	26	Lower secondary completion rate (%)
3.D	sdg3_lifee	1.03	19	Life expectancy at birth (years)
9.B	sdg9_intuse	1.02	26	Population using the internet (%)
9.F	sdg9_roads	1.01	28	Rural population with access to all-season roads (%)
4.A	sdg4_earlyedu	1.01	18	Participation rate in pre-primary organized learning (% of children aged 4 to 6)
3.B	sdg3_fertility	0.98	23	Adolescent fertility rate (births per 1,000 females aged 15 to 19)
6.B	sdg6_sanita	0.97	30	Population using at least basic sanitation services (%)
2.E	sdg2_stunting	0.95	23	Prevalence of stunting in children under 5 years of age (%)
9.D	sdg9_mobuse	0.94	18	Mobile broadband subscriptions (per 100 population)
2.G	sdg2_undernsh	0.91	31	Prevalence of undernourishment (%)
17.C	sdg17_statperf	0.84	13	Statistical Performance Index (worst 0-100 best)
3.H	sdg3_pollmort	0.83	15	Age-standardized death rate attributable to household air pollution and ambient air pollution (per 100,000 population)
16.E	sdg16_exprop	0.81	1	Expropriations are lawful and adequately compensated (worst 0 - 1 best)
14.B	sdg14_cleanwat	0.79	12	Ocean Health Index: Clean Waters score (worst 0-100 best)
3.F	sdg3_ncds	0.75	6	Age-standardized death rate due to cardiovascular disease, cancer, diabetes, or chronic respiratory disease in adults aged 30–70 years (%)
2.A	sdg2_crlyld	0.66	1	Cereal yield (tonnes per hectare of harvested land)
17.B	sdg17_govex	0.66	3	Government spending on health and education (% of GDP)
16.B	sdg16_clabor	0.58	3	Children involved in child labor (% of population aged 5 to 14)
8.E	sdg8_rights	0.52	4	Fundamental labor rights are effectively guaranteed (worst 0–1 best)
16.I	sdg16_safe	0.51	6	Population who feel safe walking alone at night in the city or area where they live (%)
10.B	sdg10_palma	0.47	7	Palma ratio
16.D	sdg16_detain	0.47	2	Unsentenced detainees (% of prison population)
1.B	sdg1_wpc	0.42	27	Poverty headcount ratio at $2.15/day (2017 PPP, %)
5.B	sdg5_familypl	0.42	1	Demand for family planning satisfied by modern methods (% of females aged 15 to 49)
16.H	sdg16_rsf	0.39	1	Press Freedom Index (worst 0-100 best)
16.F	sdg16_homicides	0.37	18	Homicides (per 100,000 population)
16.G	sdg16_justice	0.36	12	Access to and affordability of justice (worst 0–1 best)
6.E	sdg6_water	0.3	22	Population using at least basic drinking water services (%)
2.H	sdg2_wasting	0.28	6	Prevalence of wasting in children under 5 years of age (%)
14.C	sdg14_cpma	0.27	1	Mean area that is protected in marine sites important to biodiversity (%)
2.C	sdg2_pestexp	0.27	1	Exports of hazardous pesticides (tonnes per million population)
16.A	sdg16_admin	0.26	2	Timeliness of administrative proceedings (worst 0 - 1 best)
15.D	sdg15_forchg	0.19	9	Permanent deforestation (% of forest area, 3-year average)
11.A	sdg11_pipedwat	0.05	17	Access to improved water source, piped (% of urban population)
7.D	sdg7_renewcon	0.05	1	Renewable energy share in total final energy consumption (%)
3.N	sdg3_vac	0.05	1	Surviving infants who received 2 WHO-recommended vaccines (%)
8.F	sdg8_slavery	0	9	Victims of modern slavery (per 1,000 population)
16.J	sdg16_u5reg	-0.01	14	Birth registrations with civil authority (% of children under age 5)
11.B	sdg11_pm25	-0.03	2	Annual mean concentration of particulate matter of less than 2.5 microns in diameter (PM2.5) (μg/m³)
3.L	sdg3_u5mort	-0.07	11	Mortality rate, under-5 (per 1,000 live births)
8.B	sdg8_adjgrowth	-0.13	1	Adjusted GDP growth (%)
7.C	sdg7_elecac	-0.15	15	Population with access to electricity (%)
5.A	sdg5_edat	-0.15	8	Ratio of female-to-male mean years of education received (%)
10.A	sdg10_gini	-0.15	4	Gini coefficient
5.D	sdg5_parl	-0.15	1	Seats held by women in national parliament (%)
11.D	sdg11_transport	-0.19	1	Satisfaction with public transport (%)
4.B	sdg4_literacy	-0.19	25	Literacy rate (% of population aged 15 to 24)
14.E	sdg14_fishstocks	-0.21	1	Fish caught from overexploited or collapsed stocks (% of total catch)
15.C	sdg15_cpta	-0.27	1	Mean area that is protected in terrestrial sites important to biodiversity (%)
3.C	sdg3_hiv	-0.27	16	New HIV infections (per 1,000 uninfected population)
15.B	sdg15_cpfa	-0.3	2	Mean area that is protected in freshwater sites important to biodiversity (%)
14.D	sdg14_discard	-0.34	1	Fish caught that are then discarded (%)
14.F	sdg14_trawl	-0.34	3	Fish caught by trawling or dredging (%)
3.A	sdg3_births	-0.37	11	Births attended by skilled health personnel (%)
3.E	sdg3_matmort	-0.39	9	Maternal mortality rate (per 100,000 live births)
3.J	sdg3_tb	-0.51	7	Incidence of tuberculosis (per 100,000 population)
15.E	sdg15_redlist	-0.57	1	Red List Index of species survival (worst 0-1 best)
4.C	sdg4_primary	-0.57	4	Net primary enrollment rate (%)
2.D	sdg2_snmi	-0.65	1	Sustainable Nitrogen Management Index (best 0-1.41 worst)
13.A	sdg13_co2export	-0.72	17	CO2/emissions embodied in fossil fuel exports (kg/capita)
5.C	sdg5_lfpr	-0.82	1	Ratio of female-to-male labor force participation rate (%)
6.A	sdg6_freshwat	-0.82	8	Freshwater withdrawal (% of available freshwater resources)
7.B	sdg7_co2twh	-0.95	8	CO2 emissions from fuel combustion per total electricity output (MtCO2 TWh)
8.G	sdg8_unemp	-1.06	9	Unemployment rate (% of total labor force, ages 15+)
12.B	sdg12_explastic	-1.26	24	Exports of plastic waste (kg/capita)
14.A	sdg14_biomar	-1.4	18	Marine biodiversity threats embodied in imports (per million population)
17.A	sdg17_cohaven	-1.45	25	Corporate Tax Haven Score (best 0-100 worst)
12.E	sdg12_nprod	-1.54	18	Production-based nitrogen emissions (kg/capita)
12.D	sdg12_nimport	-1.59	19	Nitrogen emissions embodied in imports (kg/capita)
13.C	sdg13_co2import	-1.59	21	CO2 emissions embodied in imports (tCO2/capita)
8.D	sdg8_impslav	-1.6	21	Victims of modern slavery embodied in imports (per 100,000 population)
12.A	sdg12_ewaste	-1.62	20	Electronic waste (kg/capita)
15.A	sdg15_biofrwter	-1.64	20	Terrestrial and freshwater biodiversity threats embodied in imports (per million population)
12.F	sdg12_so2import	-1.66	21	SO2 emissions embodied in imports (kg/capita)
6.C	sdg6_scarcew	-1.67	19	Scarce water consumption embodied in imports (m3 H2O eq/capita)
12.C	sdg12_msw	-1.67	18	Municipal solid waste (kg/capita/day)
8.C	sdg8_impacc	-1.67	18	Fatal work-related accidents embodied in imports (per 100,000 population)
2.F	sdg2_trophic	-1.68	16	Human Trophic Level (best 2-3 worst)
16.K	sdg16_weaponsexp	-1.69	18	Exports of major conventional weapons (TIV constant million USD per 100,000 population)
13.B	sdg13_co2gcp	-1.76	21	CO2 emissions from fossil fuel combustion and cement production (tCO2/capita)
2.B	sdg2_obesity	-1.81	11	Prevalence of obesity, BMI ≥ 30 (% of adult population)
12.G	sdg12_so2prod	-1.84	17	Production-based SO2 emissions (kg/capita)

## Sheet: Fig.1b
Similarity (>=0.7) between indicators	12.G	2.B	13.B	16.K	2.F	8.C	12.C	6.C	12.F	15.A	12.A	8.D	13.C	12.D	12.E	17.A	14.A	12.B	8.G	7.B	6.A	5.C	13.A	2.D	4.C	15.E	3.J	3.E	3.A	14.F	14.D	15.B	3.C	15.C	14.E	4.B	11.D	5.D	10.A	5.A	7.C	8.B	3.L	11.B	16.J	8.F	3.N	7.D	11.A
12.G	1	0.725255	0.843582	0.884538	0.728395	0.933257	0.795412	0.802217	0.853952	0.848699	0.764553	0.837532	0.821108	0.80403	0.838628	0.780492	0.792863	0.744976	-	-	-	-	-	-	-	-	-	-	-	-	-	-	-	-	-	-	-	-	-	-	-	-	-	-	-	-	-	-	-
2.B	0.725255	1	0.742743	0.738865	-	0.713768	0.746602	0.709962	-	0.727584	0.717637	0.703729	-	-	0.721569	0.708028	-	-	-	-	-	-	-	-	-	-	-	-	-	-	-	-	-	-	-	-	-	-	-	-	-	-	-	-	-	-	-	-	-
13.B	0.843582	0.742743	1	0.890065	0.797983	0.808556	0.879136	0.804244	0.82896	0.855852	0.877118	0.824918	0.81885	0.793983	0.817393	0.858906	0.783672	0.786167	-	0.738063	0.727867	-	0.749838	-	-	-	-	-	-	-	-	-	0.712322	-	-	-	-	-	-	-	-	-	-	-	-	-	-	-	-
16.K	0.884538	0.738865	0.890065	1	0.771136	0.878418	0.841334	0.768464	0.814574	0.882156	0.819334	0.779579	0.774349	0.769322	0.75963	0.8446	0.800095	0.791838	-	0.712927	-	-	-	-	-	-	-	-	-	-	-	-	-	-	-	-	-	-	-	-	-	-	-	-	-	-	-	-	-
2.F	0.728395	-	0.797983	0.771136	1	0.74891	0.78336	0.744915	0.777315	0.792863	0.799305	0.781696	0.766367	0.748195	0.733799	0.759109	0.759362	0.723691	-	-	-	-	-	-	-	-	-	-	-	-	-	-	-	-	-	-	-	-	-	-	-	-	-	-	-	-	-	-	-
8.C	0.933257	0.713768	0.808556	0.878418	0.74891	1	0.787312	0.844932	0.919565	0.875428	0.77839	0.875428	0.868478	0.865006	0.837006	0.82818	0.823319	0.804508	0.706563	-	-	-	-	-	-	-	-	-	-	-	-	-	-	-	-	-	-	-	-	-	-	-	-	-	-	-	-	-	-
12.C	0.795412	0.746602	0.879136	0.841334	0.78336	0.787312	1	0.783113	0.801555	0.83939	0.836813	0.806686	0.801555	0.773983	0.784547	0.824529	0.773983	0.748014	-	0.701113	-	-	-	-	-	-	-	-	-	-	-	-	-	-	-	-	-	-	-	-	-	-	-	-	-	-	-	-	-
6.C	0.802217	0.709962	0.804244	0.768464	0.744915	0.844932	0.783113	1	0.924823	0.818928	0.806498	0.953688	0.955312	0.943322	0.832542	0.823763	0.808562	0.790338	0.702795	-	-	-	-	-	-	-	-	-	-	-	-	-	0.706801	-	-	-	-	-	-	-	-	-	-	-	-	-	-	-	-
12.F	0.853952	-	0.82896	0.814574	0.777315	0.919565	0.801555	0.924823	1	0.861555	0.842367	0.950681	0.951456	0.940779	0.867641	0.872283	0.861555	0.849397	0.712705	0.719094	-	-	0.701425	-	-	-	-	-	-	-	-	-	0.719638	-	-	0.719583	-	-	-	-	-	-	-	-	-	-	-	-	-
15.A	0.848699	0.727584	0.855852	0.882156	0.792863	0.875428	0.83939	0.818928	0.861555	1	0.838259	0.828283	0.831846	0.828283	0.779639	0.880059	0.878788	0.808627	0.72696	0.702042	-	-	0.715455	-	-	-	-	-	-	-	-	-	-	-	-	-	-	-	-	-	-	-	-	-	-	-	-	-	-
12.A	0.764553	0.717637	0.877118	0.819334	0.799305	0.77839	0.836813	0.806498	0.842367	0.838259	1	0.848738	0.842367	0.806825	0.765039	0.852733	0.806825	0.818854	-	0.706522	0.708821	-	0.722383	-	-	-	-	-	-	-	-	-	-	-	-	-	-	-	-	-	-	-	-	-	-	-	-	-	-
8.D	0.837532	0.703729	0.824918	0.779579	0.781696	0.875428	0.806686	0.953688	0.950681	0.828283	0.848738	1	0.98039	0.949495	0.863924	0.841375	0.828283	0.818254	-	-	0.703108	-	0.715455	-	-	-	-	-	-	-	-	-	0.715908	-	-	0.706452	-	-	-	-	-	-	-	-	-	-	-	-	-
13.C	0.821108	-	0.81885	0.774349	0.766367	0.868478	0.801555	0.955312	0.951456	0.831846	0.842367	0.98039	1	0.960584	0.846983	0.843839	0.841749	0.830521	-	-	0.708738	-	0.729482	0.71188	-	-	-	-	-	-	-	-	0.737406	-	-	0.728578	-	-	-	-	-	-	-	-	-	-	-	-	-
12.D	0.80403	-	0.793983	0.769322	0.748195	0.865006	0.773983	0.943322	0.940779	0.828283	0.806825	0.949495	0.960584	1	0.842853	0.831704	0.828283	0.808627	0.705889	-	-	-	-	-	-	-	-	-	-	-	-	-	0.706845	-	-	0.715626	-	-	-	-	-	-	-	-	-	-	-	-	-
12.E	0.838628	0.721569	0.817393	0.75963	0.733799	0.837006	0.784547	0.832542	0.867641	0.779639	0.765039	0.863924	0.846983	0.842853	1	0.776709	0.779639	0.743015	0.703297	-	-	-	-	-	-	-	-	-	-	-	-	-	-	-	-	-	-	-	-	-	-	-	-	-	-	-	-	-	-
17.A	0.780492	0.708028	0.858906	0.8446	0.759109	0.82818	0.824529	0.823763	0.872283	0.880059	0.852733	0.841375	0.843839	0.831704	0.776709	1	0.860717	0.829502	0.726273	0.732347	0.730063	-	0.739795	-	-	-	0.710011	-	0.710819	-	-	-	0.728811	-	-	0.737865	-	-	-	-	-	-	-	-	-	-	-	-	-
14.A	0.792863	-	0.783672	0.800095	0.759362	0.823319	0.773983	0.808562	0.861555	0.878788	0.806825	0.828283	0.841749	0.828283	0.779639	0.860717	1	0.847133	0.72696	-	-	-	-	-	-	-	-	-	-	-	-	-	-	-	-	0.724801	-	-	-	-	-	-	-	-	-	-	-	-	-
12.B	0.744976	-	0.786167	0.791838	0.723691	0.804508	0.748014	0.790338	0.849397	0.808627	0.818854	0.818254	0.830521	0.808627	0.743015	0.829502	0.847133	1	0.712893	0.738966	-	-	0.754577	-	0.709008	-	-	-	0.727205	-	-	-	0.72546	-	-	0.769447	-	-	-	-	0.715118	-	-	-	-	-	-	-	-
8.G	-	-	-	-	-	0.706563	-	0.702795	0.712705	0.72696	-	-	-	0.705889	0.703297	0.726273	0.72696	0.712893	1	-	-	-	-	-	-	-	-	-	-	-	-	-	-	-	-	-	-	-	-	-	-	-	-	-	-	-	-	-	-
7.B	-	-	0.738063	0.712927	-	-	0.701113	-	0.719094	0.702042	0.706522	-	-	-	-	0.732347	-	0.738966	-	1	-	-	-	-	-	-	-	-	-	-	-	-	-	-	-	-	-	-	-	-	-	-	-	-	-	-	-	-	-
6.A	-	-	0.727867	-	-	-	-	-	-	-	0.708821	0.703108	0.708738	-	-	0.730063	-	-	-	-	1	-	0.748187	-	-	-	-	-	-	-	-	-	0.746291	-	-	-	-	-	-	-	-	-	-	-	-	-	-	-	-
5.C	-	-	-	-	-	-	-	-	-	-	-	-	-	-	-	-	-	-	-	-	-	1	-	-	-	-	-	-	-	-	-	-	-	-	-	-	-	-	-	-	-	-	-	-	-	-	-	-	-
13.A	-	-	0.749838	-	-	-	-	-	0.701425	0.715455	0.722383	0.715455	0.729482	-	-	0.739795	-	0.754577	-	-	0.748187	-	1	-	0.702592	-	-	-	-	-	-	-	0.736011	-	-	0.710496	-	-	-	-	-	-	-	-	0.738834	0.740268	-	-	0.720064
2.D	-	-	-	-	-	-	-	-	-	-	-	-	0.71188	-	-	-	-	-	-	-	-	-	-	1	-	-	-	-	-	-	-	-	-	-	-	-	-	-	-	-	-	-	-	-	-	-	-	-	-
4.C	-	-	-	-	-	-	-	-	-	-	-	-	-	-	-	-	-	0.709008	-	-	-	-	0.702592	-	1	-	-	-	-	-	-	-	-	-	-	0.704283	-	-	-	-	0.702713	-	-	-	-	-	-	-	-
15.E	-	-	-	-	-	-	-	-	-	-	-	-	-	-	-	-	-	-	-	-	-	-	-	-	-	1	-	-	-	-	-	-	-	-	-	-	-	-	-	-	-	-	-	-	-	-	-	-	-
3.J	-	-	-	-	-	-	-	-	-	-	-	-	-	-	-	0.710011	-	-	-	-	-	-	-	-	-	-	1	0.731727	0.746219	-	-	-	-	-	-	-	-	-	-	-	0.743269	-	0.779773	-	0.737426	-	-	-	-
3.E	-	-	-	-	-	-	-	-	-	-	-	-	-	-	-	-	-	-	-	-	-	-	-	-	-	-	0.731727	1	0.790109	-	-	-	-	-	-	0.703005	-	-	-	0.751558	0.821054	-	0.825637	-	0.726743	-	-	-	-
3.A	-	-	-	-	-	-	-	-	-	-	-	-	-	-	-	0.710819	-	0.727205	-	-	-	-	-	-	-	-	0.746219	0.790109	1	-	-	-	-	-	-	0.768	-	-	-	0.765588	0.819195	-	0.813974	-	0.778413	-	-	-	0.720688
14.F	-	-	-	-	-	-	-	-	-	-	-	-	-	-	-	-	-	-	-	-	-	-	-	-	-	-	-	-	-	1	0.754	-	-	-	0.713243	-	-	-	-	-	-	-	-	-	-	-	-	-	-
14.D	-	-	-	-	-	-	-	-	-	-	-	-	-	-	-	-	-	-	-	-	-	-	-	-	-	-	-	-	-	0.754	1	-	-	-	-	-	-	-	-	-	-	-	-	-	-	-	-	-	-
15.B	-	-	-	-	-	-	-	-	-	-	-	-	-	-	-	-	-	-	-	-	-	-	-	-	-	-	-	-	-	-	-	1	-	0.78481	-	-	-	-	-	-	-	-	-	-	-	-	-	-	-
3.C	-	-	0.712322	-	-	-	-	0.706801	0.719638	-	-	0.715908	0.737406	0.706845	-	0.728811	-	0.72546	-	-	0.746291	-	0.736011	-	-	-	-	-	-	-	-	-	1	-	-	0.732566	-	-	-	-	-	-	-	-	-	0.736718	-	-	0.709372
15.C	-	-	-	-	-	-	-	-	-	-	-	-	-	-	-	-	-	-	-	-	-	-	-	-	-	-	-	-	-	-	-	0.78481	-	1	-	-	-	-	-	-	-	-	-	-	-	-	-	-	-
14.E	-	-	-	-	-	-	-	-	-	-	-	-	-	-	-	-	-	-	-	-	-	-	-	-	-	-	-	-	-	0.713243	-	-	-	-	1	-	-	-	-	-	-	-	-	-	-	-	-	-	-
4.B	-	-	-	-	-	-	-	-	0.719583	-	-	0.706452	0.728578	0.715626	-	0.737865	0.724801	0.769447	-	-	-	-	0.710496	-	0.704283	-	-	0.703005	0.768	-	-	-	0.732566	-	-	1	-	-	-	0.720112	0.795147	-	0.704664	-	0.737572	-	-	-	0.735284
11.D	-	-	-	-	-	-	-	-	-	-	-	-	-	-	-	-	-	-	-	-	-	-	-	-	-	-	-	-	-	-	-	-	-	-	-	-	1	-	-	-	-	-	-	-	-	-	-	-	-
5.D	-	-	-	-	-	-	-	-	-	-	-	-	-	-	-	-	-	-	-	-	-	-	-	-	-	-	-	-	-	-	-	-	-	-	-	-	-	1	-	-	-	-	-	-	-	-	-	-	-
10.A	-	-	-	-	-	-	-	-	-	-	-	-	-	-	-	-	-	-	-	-	-	-	-	-	-	-	-	-	-	-	-	-	-	-	-	-	-	-	1	-	-	-	-	-	-	-	-	-	-
5.A	-	-	-	-	-	-	-	-	-	-	-	-	-	-	-	-	-	-	-	-	-	-	-	-	-	-	-	0.751558	0.765588	-	-	-	-	-	-	0.720112	-	-	-	1	0.740614	-	0.800013	-	0.735255	-	-	-	-
7.C	-	-	-	-	-	-	-	-	-	-	-	-	-	-	-	-	-	0.715118	-	-	-	-	-	-	0.702713	-	0.743269	0.821054	0.819195	-	-	-	-	-	-	0.795147	-	-	-	0.740614	1	-	0.833797	-	0.766304	-	-	-	-
8.B	-	-	-	-	-	-	-	-	-	-	-	-	-	-	-	-	-	-	-	-	-	-	-	-	-	-	-	-	-	-	-	-	-	-	-	-	-	-	-	-	-	1	-	-	-	-	-	-	-
3.L	-	-	-	-	-	-	-	-	-	-	-	-	-	-	-	-	-	-	-	-	-	-	-	-	-	-	0.779773	0.825637	0.813974	-	-	-	-	-	-	0.704664	-	-	-	0.800013	0.833797	-	1	-	0.750033	-	-	-	0.702888
11.B	-	-	-	-	-	-	-	-	-	-	-	-	-	-	-	-	-	-	-	-	-	-	-	-	-	-	-	-	-	-	-	-	-	-	-	-	-	-	-	-	-	-	-	1	-	0.714927	-	-	-
16.J	-	-	-	-	-	-	-	-	-	-	-	-	-	-	-	-	-	-	-	-	-	-	0.738834	-	-	-	0.737426	0.726743	0.778413	-	-	-	-	-	-	0.737572	-	-	-	0.735255	0.766304	-	0.750033	-	1	-	-	-	0.738276
8.F	-	-	-	-	-	-	-	-	-	-	-	-	-	-	-	-	-	-	-	-	-	-	0.740268	-	-	-	-	-	-	-	-	-	0.736718	-	-	-	-	-	-	-	-	-	-	0.714927	-	1	-	-	0.704374
3.N	-	-	-	-	-	-	-	-	-	-	-	-	-	-	-	-	-	-	-	-	-	-	-	-	-	-	-	-	-	-	-	-	-	-	-	-	-	-	-	-	-	-	-	-	-	-	1	-	-
7.D	-	-	-	-	-	-	-	-	-	-	-	-	-	-	-	-	-	-	-	-	-	-	-	-	-	-	-	-	-	-	-	-	-	-	-	-	-	-	-	-	-	-	-	-	-	-	-	1	-
11.A	-	-	-	-	-	-	-	-	-	-	-	-	-	-	-	-	-	-	-	-	-	-	0.720064	-	-	-	-	-	0.720688	-	-	-	0.709372	-	-	0.735284	-	-	-	-	-	-	0.702888	-	0.738276	0.704374	-	-	1
15.D	-	-	-	-	-	-	-	-	-	-	-	-	-	-	-	-	-	-	-	-	-	-	-	-	-	-	-	-	-	-	-	-	-	-	-	-	-	-	-	-	-	-	-	-	-	0.718621	-	-	0.716164
16.A	-	-	-	-	-	-	-	-	-	-	-	-	-	-	-	-	-	-	-	-	-	-	-	-	-	-	-	-	-	-	-	-	-	-	-	-	-	-	-	-	-	-	-	-	-	-	-	-	-
2.C	-	-	-	-	-	-	-	-	-	-	-	-	-	-	-	-	-	-	-	-	-	-	-	-	-	-	-	-	-	-	-	-	-	-	-	-	-	-	-	-	-	-	-	-	-	-	-	-	-
14.C	-	-	-	-	-	-	-	-	-	-	-	-	-	-	-	-	-	-	-	-	-	-	-	-	-	-	-	-	-	-	-	-	-	-	-	-	-	-	-	-	-	-	-	-	-	-	-	-	-
2.H	-	-	-	-	-	-	-	-	-	-	-	-	-	-	-	-	-	-	-	-	-	-	-	-	-	-	-	-	-	-	-	-	-	-	-	-	-	-	-	-	-	-	-	-	-	0.706758	-	-	-
6.E	-	-	-	-	-	-	-	-	-	-	-	-	-	-	-	-	-	-	-	-	-	-	-	-	-	-	0.713226	0.766281	0.765665	-	-	-	-	-	-	0.735756	-	-	-	0.742499	0.846081	-	0.778758	-	0.823569	-	-	-	-
16.G	-	-	-	-	-	-	-	-	-	-	-	-	-	-	-	-	-	-	-	-	-	-	0.711712	-	-	-	-	-	-	-	-	-	0.727453	-	-	-	-	-	-	-	-	-	-	-	-	0.74908	-	-	-
16.F	-	-	-	-	-	-	-	-	-	-	-	-	-	-	-	-	-	-	-	-	-	-	-	-	-	-	-	-	-	-	-	-	-	-	-	0.717357	-	-	0.723159	-	-	-	-	-	-	-	-	-	-
16.H	-	-	-	-	-	-	-	-	-	-	-	-	-	-	-	-	-	-	-	-	-	-	-	-	-	-	-	-	-	-	-	-	-	-	-	-	-	-	-	-	-	-	-	-	-	-	-	-	-
5.B	-	-	-	-	-	-	-	-	-	-	-	-	-	-	-	-	-	-	-	-	-	-	-	-	-	-	-	-	-	-	-	-	-	-	-	-	-	-	-	-	-	-	-	-	-	0.708661	-	-	-
1.B	-	-	-	-	-	-	-	-	-	-	-	-	-	-	-	-	-	-	-	-	-	-	0.721835	-	-	-	-	-	-	-	-	-	0.7347	-	-	0.743827	-	-	0.735079	-	0.704109	-	-	-	0.722581	0.756543	-	-	0.76315
16.D	-	-	-	-	-	-	-	-	-	-	-	-	-	-	-	-	-	-	-	-	-	-	-	-	-	-	-	-	-	-	-	-	-	-	-	-	-	-	-	-	-	-	-	-	-	-	-	-	-
10.B	-	-	-	-	-	-	-	-	-	-	-	-	-	-	-	-	-	-	-	-	-	-	-	-	-	-	-	-	-	-	-	-	-	-	-	-	-	-	0.876714	-	-	-	-	-	-	-	-	-	-
16.I	-	-	-	-	-	-	-	-	-	-	-	-	-	-	-	-	-	-	-	-	-	-	-	-	-	-	-	-	-	-	-	-	-	-	-	-	-	-	-	-	-	-	-	-	-	-	-	-	-
8.E	-	-	-	-	-	-	-	-	-	-	-	-	-	-	-	-	-	-	-	-	-	-	-	-	-	-	-	-	-	-	-	-	-	-	-	-	-	-	-	-	-	-	-	-	-	-	-	-	-
16.B	-	-	-	-	-	-	-	-	-	-	-	-	-	-	-	-	-	-	-	-	-	-	-	-	-	-	-	-	-	-	-	-	-	-	-	-	-	-	-	-	-	-	-	-	-	-	-	-	-
17.B	-	-	-	-	-	-	-	-	-	-	-	-	-	-	-	-	-	-	-	-	-	-	-	-	-	-	-	-	-	-	-	-	-	-	-	-	-	-	-	-	-	-	-	-	-	-	-	-	-
2.A	-	-	-	-	-	-	-	-	-	-	-	-	-	-	-	-	-	-	-	-	-	-	-	-	-	-	-	-	-	-	-	-	-	-	-	-	-	-	-	-	-	-	-	-	-	-	-	-	-
3.F	-	-	-	-	-	-	-	-	-	-	-	-	-	-	-	-	-	-	-	-	-	-	-	-	-	-	-	-	-	-	-	-	-	-	-	-	-	-	-	-	-	-	-	-	-	-	-	-	-
14.B	-	-	-	-	-	-	-	-	-	-	-	-	-	-	-	-	-	-	-	-	-	-	-	-	-	-	-	-	-	0.731225	-	-	-	-	-	-	-	-	-	-	-	-	-	-	-	-	-	-	-
16.E	-	-	-	-	-	-	-	-	-	-	-	-	-	-	-	-	-	-	-	-	-	-	-	-	-	-	-	-	-	-	-	-	-	-	-	-	-	-	-	-	-	-	-	-	-	-	-	-	-
3.H	-	-	-	-	-	-	-	-	-	-	-	-	-	-	-	-	-	-	-	-	-	-	-	-	-	-	-	-	-	-	-	-	-	-	-	-	-	-	-	-	-	-	-	-	-	-	-	-	-
17.C	-	-	-	-	-	-	-	-	-	-	-	-	-	-	-	-	-	-	-	-	-	-	-	-	-	-	-	-	-	-	-	-	-	-	-	-	-	-	-	-	-	-	-	-	-	-	-	-	-
2.G	-	-	-	-	-	-	-	-	-	-	-	-	-	-	-	-	-	-	-	-	-	-	-	-	-	-	-	-	-	-	-	-	0.703231	-	-	0.720442	-	-	-	-	0.712461	-	-	-	0.713587	-	-	-	0.704374
9.D	-	-	-	-	-	-	-	-	-	-	-	-	-	-	-	-	-	-	-	-	-	-	-	-	-	-	-	-	-	-	-	-	-	-	-	-	-	-	-	-	-	-	-	-	-	-	-	-	-
2.E	-	-	-	-	-	-	-	-	-	-	-	-	-	-	-	-	-	-	-	-	-	-	-	-	-	-	-	-	-	-	-	-	-	-	-	-	-	-	-	-	-	-	-	-	-	-	-	-	0.70011
6.B	-	-	-	-	-	-	-	-	-	-	-	-	-	-	-	-	-	-	-	-	-	-	-	-	-	-	-	0.702544	-	-	-	-	-	-	-	0.73248	-	-	-	0.731687	0.771893	-	0.73588	-	0.742992	-	-	-	0.715291
3.B	-	-	-	-	-	-	-	-	-	-	-	-	-	-	-	-	-	-	-	-	-	-	-	-	-	-	-	-	-	-	-	-	-	-	-	-	-	-	0.70014	-	-	-	-	-	-	-	-	-	-
4.A	-	-	-	-	-	-	-	-	-	-	-	-	-	-	-	-	-	-	-	-	-	-	-	-	-	-	-	-	-	-	-	-	-	-	-	-	-	-	-	-	-	-	-	-	-	-	-	-	-
9.F	-	-	-	-	-	-	-	-	-	-	-	-	-	-	-	-	-	-	-	-	-	-	-	-	-	-	-	-	-	-	-	-	-	-	-	-	-	-	-	-	-	-	-	-	-	-	-	-	-
9.B	-	-	-	-	-	-	-	-	-	-	-	-	-	-	-	-	-	-	-	-	-	-	-	-	-	-	-	-	-	-	-	-	-	-	-	-	-	-	-	-	-	-	-	-	-	-	-	-	0.70011
3.D	-	-	-	-	-	-	-	-	-	-	-	-	-	-	-	-	-	-	-	-	-	-	-	-	-	-	-	-	-	-	-	-	-	-	-	-	-	-	-	-	-	-	-	-	-	-	-	-	-
4.D	-	-	-	-	-	-	-	-	-	-	-	-	-	-	-	-	-	-	-	-	-	-	-	-	-	-	-	-	-	-	-	-	-	-	-	0.701593	-	-	-	-	0.705	-	-	-	-	-	-	-	-
1.A	-	-	-	-	-	-	-	-	-	-	-	-	-	-	-	-	-	-	-	-	-	-	-	-	-	-	-	-	-	-	-	-	-	-	-	-	-	-	-	-	-	-	-	-	-	-	-	-	0.702439
3.K	-	-	-	-	-	-	-	-	-	-	-	-	-	-	-	-	-	-	-	-	-	-	-	-	-	-	-	-	-	-	-	-	-	-	-	-	-	-	-	-	-	-	-	-	-	-	-	-	-
16.C	-	-	-	-	-	-	-	-	-	-	-	-	-	-	-	-	-	-	-	-	-	-	-	-	-	-	-	-	-	-	-	-	-	-	-	-	-	-	-	-	-	-	-	-	-	-	-	-	-
9.C	-	-	-	-	-	-	-	-	-	-	-	-	-	-	-	-	-	-	-	-	-	-	-	-	-	-	-	-	-	-	-	-	-	-	-	-	-	-	-	-	-	-	-	-	-	-	-	-	-
3.I	-	-	-	-	-	-	-	-	-	-	-	-	-	-	-	-	-	-	-	-	-	-	-	-	-	-	-	-	-	-	-	-	-	-	-	-	-	-	-	-	-	-	-	-	-	-	-	-	-
9.G	-	-	-	-	-	-	-	-	-	-	-	-	-	-	-	-	-	-	-	-	-	-	-	-	-	-	-	-	-	-	-	-	-	-	-	-	-	-	-	-	-	-	-	-	-	-	-	-	-
7.A	-	-	-	-	-	-	-	-	-	-	-	-	-	-	-	-	-	-	-	-	-	-	-	-	-	-	-	-	-	-	-	-	-	-	-	0.73248	-	-	-	-	0.721771	-	-	-	0.714415	-	-	-	0.742454
11.C	-	-	-	-	-	-	-	-	-	-	-	-	-	-	-	-	-	-	-	-	-	-	-	-	-	-	-	-	-	-	-	-	-	-	-	-	-	-	-	-	-	-	-	-	-	-	-	-	-
8.A	-	-	-	-	-	-	-	-	-	-	-	-	-	-	-	-	-	-	-	-	-	-	-	-	-	-	-	-	-	-	-	-	-	-	-	-	-	-	-	-	-	-	-	-	-	-	-	-	-
3.M	-	-	-	-	-	-	-	-	-	-	-	-	-	-	-	-	-	-	-	-	-	-	-	-	-	-	-	-	-	-	-	-	-	-	-	-	-	-	-	-	-	-	-	-	-	-	-	-	-
3.G	-	-	-	-	-	-	-	-	-	-	-	-	-	-	-	-	-	-	-	-	-	-	-	-	-	-	-	-	-	-	-	-	-	-	-	-	-	-	-	-	-	-	0.732709	-	-	-	-	-	0.715391
6.D	-	-	-	-	-	-	-	-	-	-	-	-	-	-	-	-	-	-	-	-	-	-	-	-	-	-	-	-	-	-	-	-	-	-	-	-	-	-	-	-	-	-	-	-	-	-	-	-	-
9.A	-	-	-	-	-	-	-	-	-	-	-	-	-	-	-	-	-	-	-	-	-	-	-	-	-	-	-	-	-	-	-	-	-	-	-	-	-	-	-	-	-	-	-	-	-	-	-	-	-
9.E	-	-	-	-	-	-	-	-	-	-	-	-	-	-	-	-	-	-	-	-	-	-	-	-	-	-	-	-	-	-	-	-	-	-	-	-	-	-	-	-	-	-	-	-	-	-	-	-	-
[truncated: 47 more columns]

## Sheet: Fig.1c
Country code	Country ame	CSI in 2022
SWE	Sweden	1.69237
ITA	Italy	1.69086
POL	Poland	1.68143
USA	United States	1.67365
SVN	Slovenia	1.67225
ESP	Spain	1.64743
FRA	France	1.64006
IRL	Ireland	1.60523
PRT	Portugal	1.60425
EST	Estonia	1.58966
NLD	Netherlands	1.58132
DEU	Germany	1.57649
GRC	Greece	1.53679
KOR	Korea, Rep.	1.51531
BEL	Belgium	1.51252
CZE	Czechia	1.50272
JPN	Japan	1.49926
NOR	Norway	1.49841
GBR	United Kingdom	1.49807
AUS	Australia	1.49425
FIN	Finland	1.48739
AUT	Austria	1.48229
DNK	Denmark	1.48089
CHL	Chile	1.46303
CAN	Canada	1.41906
SVK	Slovak Republic	1.39853
LVA	Latvia	1.39382
NZL	New Zealand	1.37229
CYP	Cyprus	1.35519
HRV	Croatia	1.31107
LUX	Luxembourg	1.24986
LTU	Lithuania	1.14798
ARE	United Arab Emirates	1.14659
HUN	Hungary	1.13455
CHE	Switzerland	1.11981
ROU	Romania	1.10797
URY	Uruguay	1.08594
ISR	Israel	1.07888
MLT	Malta	1.04678
ISL	Iceland	1.03411
SGP	Singapore	1.02687
CRI	Costa Rica	0.955166
QAT	Qatar	0.790774
KWT	Kuwait	0.737222
SAU	Saudi Arabia	0.725674
SRB	Serbia	0.715745
MNE	Montenegro	0.705704
THA	Thailand	0.703918
BRA	Brazil	0.649084
TUR	Turkey	0.647964
TTO	Trinidad and Tobago	0.600802
BLR	Belarus	0.486529
BRB	Barbados	0.481996
BGR	Bulgaria	0.472314
BHR	Bahrain	0.436258
MUS	Mauritius	0.399947
ARG	Argentina	0.388068
RUS	Russian Federation	0.385283
ZAF	South Africa	0.371413
MYS	Malaysia	0.367263
MEX	Mexico	0.360001
PAN	Panama	0.33266
OMN	Oman	0.305694
BRN	Brunei Darussalam	0.246996
GEO	Georgia	0.216304
FJI	Fiji	0.197974
MDV	Maldives	0.168489
UKR	Ukraine	0.165326
TUN	Tunisia	0.152767
BHS	Bahamas	0.138321
GUY	Guyana	0.0927329
SUR	Suriname	0.0590421
BIH	Bosnia and Herzegovina	0.0534812
SWZ	Eswatini	0.0521686
CPV	Cabo Verde	0.0505776
IRN	Iran, Islamic Rep.	0.0392602
COL	Colombia	0.0250079
KAZ	Kazakhstan	-0.0196739
PER	Peru	-0.0429639
CHN	China	-0.0984879
SLV	El Salvador	-0.105731
JAM	Jamaica	-0.131492
VNM	Vietnam	-0.188055
ALB	Albania	-0.196486
JOR	Jordan	-0.198526
LBN	Lebanon	-0.203538
MNG	Mongolia	-0.207955
ECU	Ecuador	-0.224907
MDA	Moldova	-0.235795
MAR	Morocco	-0.270851
STP	Sao Tome and Principe	-0.279574
LSO	Lesotho	-0.323461
EGY	Egypt, Arab Rep.	-0.33231
UZB	Uzbekistan	-0.34233
VEN	Venezuela, RB	-0.343249
DOM	Dominican Republic	-0.368823
IDN	Indonesia	-0.376612
DZA	Algeria	-0.383623
MKD	North Macedonia	-0.39521
CUB	Cuba	-0.41706
PRY	Paraguay	-0.420044
TKM	Turkmenistan	-0.421979
ARM	Armenia	-0.440594
LKA	Sri Lanka	-0.5053
BLZ	Belize	-0.51927
SYR	Syrian Arab Republic	-0.542807
TJK	Tajikistan	-0.575716
COM	Comoros	-0.576278
KGZ	Kyrgyz Republic	-0.577124
BWA	Botswana	-0.626784
GAB	Gabon	-0.686392
SDN	Sudan	-0.723914
IND	India	-0.731184
BTN	Bhutan	-0.73318
PHL	Philippines	-0.735524
NAM	Namibia	-0.741381
NIC	Nicaragua	-0.754384
IRQ	Iraq	-0.771666
AZE	Azerbaijan	-0.812615
NPL	Nepal	-0.829917
PAK	Pakistan	-0.836447
HND	Honduras	-0.851577
BOL	Bolivia	-0.87024
GHA	Ghana	-0.875744
DJI	Djibouti	-0.877092
LBR	Liberia	-0.904415
RWA	Rwanda	-0.911914
MRT	Mauritania	-0.958868
GTM	Guatemala	-0.981247
BGD	Bangladesh	-0.994833
MMR	Myanmar	-1.01101
ETH	Ethiopia	-1.01457
KEN	Kenya	-1.0353
YEM	Yemen, Rep.	-1.03704
ZWE	Zimbabwe	-1.06239
NER	Niger	-1.07917
KHM	Cambodia	-1.08484
SEN	Senegal	-1.10491
UGA	Uganda	-1.11165
NGA	Nigeria	-1.13191
TZA	Tanzania	-1.13333
HTI	Haiti	-1.15031
LAO	Lao PDR	-1.16499
SOM	Somalia	-1.17195
COG	Congo, Rep.	-1.17398
PNG	Papua New Guinea	-1.184
BFA	Burkina Faso	-1.18588
AFG	Afghanistan	-1.19139
MWI	Malawi	-1.20037
BEN	Benin	-1.24502
MOZ	Mozambique	-1.26538
SLE	Sierra Leone	-1.2669
GMB	Gambia	-1.26826
MLI	Mali	-1.2861
CIV	Cote d'Ivoire	-1.3046
SSD	South Sudan	-1.32984
ZMB	Zambia	-1.3319
GIN	Guinea	-1.33852
TGO	Togo	-1.35864
TCD	Chad	-1.38118
AGO	Angola	-1.39422
CMR	Cameroon	-1.40346
MDG	Madagascar	-1.42073
BDI	Burundi	-1.44798
COD	Congo, Dem. Rep.	-1.46984
CAF	Central African Republic	-1.51648

## Sheet: Fig.2
Region	Indicator code in this study	Indicator code in SDR 2023	RCA in 2022	GSI in 2022	Indicator definitions
Africa	14.E	sdg14_fishstocks	1.15876	-0.205937	Fish caught from overexploited or collapsed stocks (% of total catch)
Africa	2.F	sdg2_trophic	1.04096	-1.67674	Human Trophic Level (best 2-3 worst)
Africa	12.A	sdg12_ewaste	0.826866	-1.6243	Electronic waste (kg/capita)
Africa	2.C	sdg2_pestexp	0.799046	0.268071	Exports of hazardous pesticides (tonnes per million population)
Africa	2.B	sdg2_obesity	0.797533	-1.80996	Prevalence of obesity, BMI ≥ 30 (% of adult population)
Africa	14.F	sdg14_trawl	0.779251	-0.338182	Fish caught by trawling or dredging (%)
Africa	13.C	sdg13_co2import	0.733783	-1.59392	CO2 emissions embodied in imports (tCO2/capita)
Africa	14.D	sdg14_discard	0.72654	-0.336684	Fish caught that are then discarded (%)
Africa	12.D	sdg12_nimport	0.705871	-1.59126	Nitrogen emissions embodied in imports (kg/capita)
Africa	12.E	sdg12_nprod	0.686231	-1.54152	Production-based nitrogen emissions (kg/capita)
Africa	6.C	sdg6_scarcew	0.586498	-1.66791	Scarce water consumption embodied in imports (m3 H2O eq/capita)
Africa	13.B	sdg13_co2gcp	0.544417	-1.76436	CO2 emissions from fossil fuel combustion and cement production (tCO2/capita)
Africa	8.D	sdg8_impslav	0.530347	-1.60343	Victims of modern slavery embodied in imports (per 100,000 population)
Africa	12.C	sdg12_msw	0.522499	-1.67032	Municipal solid waste (kg/capita/day)
Africa	12.B	sdg12_explastic	0.52066	-1.26419	Exports of plastic waste (kg/capita)
Africa	14.C	sdg14_cpma	0.51971	0.270096	Mean area that is protected in marine sites important to biodiversity (%)
Africa	13.A	sdg13_co2export	0.510121	-0.7218	CO2/emissions embodied in fossil fuel exports (kg/capita)
Africa	12.F	sdg12_so2import	0.479058	-1.65609	SO2 emissions embodied in imports (kg/capita)
Africa	3.C	sdg3_hiv	0.458151	-0.273247	New HIV infections (per 1,000 uninfected population)
Africa	6.A	sdg6_freshwat	0.423662	-0.824789	Freshwater withdrawal (% of available freshwater resources)
Africa	17.A	sdg17_cohaven	0.395114	-1.45455	Corporate Tax Haven Score (best 0-100 worst)
Africa	16.K	sdg16_weaponsexp	0.382969	-1.68706	Exports of major conventional weapons (TIV constant million USD per 100,000 population)
Africa	12.G	sdg12_so2prod	0.374823	-1.83886	Production-based SO2 emissions (kg/capita)
Africa	15.B	sdg15_cpfa	0.374279	-0.301382	Mean area that is protected in freshwater sites important to biodiversity (%)
Africa	15.A	sdg15_biofrwter	0.372956	-1.6434	Terrestrial and freshwater biodiversity threats embodied in imports (per million population)
Africa	8.C	sdg8_impacc	0.372655	-1.67321	Fatal work-related accidents embodied in imports (per 100,000 population)
Africa	15.E	sdg15_redlist	0.352725	-0.565203	Red List Index of species survival (worst 0-1 best)
Africa	14.A	sdg14_biomar	0.352643	-1.40356	Marine biodiversity threats embodied in imports (per million population)
Africa	5.C	sdg5_lfpr	0.347984	-0.818081	Ratio of female-to-male labor force participation rate (%)
Africa	15.D	sdg15_forchg	0.296244	0.187211	Permanent deforestation (% of forest area, 3-year average)
Africa	16.F	sdg16_homicides	0.27373	0.370061	Homicides (per 100,000 population)
Africa	15.C	sdg15_cpta	0.248197	-0.271263	Mean area that is protected in terrestrial sites important to biodiversity (%)
Africa	16.G	sdg16_justice	0.200596	0.359896	Access to and affordability of justice (worst 0–1 best)
Africa	8.F	sdg8_slavery	0.182515	0.00434056	Victims of modern slavery (per 1,000 population)
Africa	16.D	sdg16_detain	0.174119	0.468884	Unsentenced detainees (% of prison population)
Africa	5.D	sdg5_parl	0.168323	-0.152921	Seats held by women in national parliament (%)
Africa	10.A	sdg10_gini	0.16234	-0.151747	Gini coefficient
Africa	11.A	sdg11_pipedwat	0.125062	0.0465081	Access to improved water source, piped (% of urban population)
Africa	7.B	sdg7_co2twh	0.121027	-0.948382	CO2 emissions from fuel combustion per total electricity output (MtCO2 TWh)
Africa	8.G	sdg8_unemp	0.111199	-1.05605	Unemployment rate (% of total labor force, ages 15+)
Africa	8.E	sdg8_rights	0.106318	0.519847	Fundamental labor rights are effectively guaranteed (worst 0–1 best)
Africa	16.A	sdg16_admin	0.0712463	0.26095	Timeliness of administrative proceedings (worst 0 - 1 best)
Africa	16.H	sdg16_rsf	0.0642673	0.386781	Press Freedom Index (worst 0-100 best)
Africa	4.B	sdg4_literacy	0.0616563	-0.190289	Literacy rate (% of population aged 15 to 24)
Africa	4.C	sdg4_primary	0.0318459	-0.573123	Net primary enrollment rate (%)
Africa	16.B	sdg16_clabor	0.0241216	0.584456	Children involved in child labor (% of population aged 5 to 14)
Africa	11.B	sdg11_pm25	0.004901	-0.0332416	Annual mean concentration of particulate matter of less than 2.5 microns in diameter (PM2.5) (μg/m³)
Africa	2.H	sdg2_wasting	-0.00180103	0.283278	Prevalence of wasting in children under 5 years of age (%)
Africa	8.B	sdg8_adjgrowth	-0.00741724	-0.13131	Adjusted GDP growth (%)
Africa	3.J	sdg3_tb	-0.0191486	-0.511481	Incidence of tuberculosis (per 100,000 population)
Africa	3.A	sdg3_births	-0.0217434	-0.368604	Births attended by skilled health personnel (%)
Africa	1.B	sdg1_wpc	-0.0434955	0.424643	Poverty headcount ratio at $2.15/day (2017 PPP, %)
Africa	3.N	sdg3_vac	-0.0548178	0.0454553	Surviving infants who received 2 WHO-recommended vaccines (%)
Africa	14.B	sdg14_cleanwat	-0.0565438	0.793076	Ocean Health Index: Clean Waters score (worst 0-100 best)
Africa	17.B	sdg17_govex	-0.0749116	0.655576	Government spending on health and education (% of GDP)
Africa	17.C	sdg17_statperf	-0.0886994	0.839837	Statistical Performance Index (worst 0-100 best)
Africa	16.J	sdg16_u5reg	-0.0910642	-0.00719473	Birth registrations with civil authority (% of children under age 5)
Africa	3.H	sdg3_pollmort	-0.0975415	0.826834	Age-standardized death rate attributable to household air pollution and ambient air pollution (per 100,000 population)
Africa	2.D	sdg2_snmi	-0.0994567	-0.652152	Sustainable Nitrogen Management Index (best 0-1.41 worst)
Africa	5.B	sdg5_familypl	-0.102414	0.420496	Demand for family planning satisfied by modern methods (% of females aged 15 to 49)
Africa	7.D	sdg7_renewcon	-0.10337	0.0458279	Renewable energy share in total final energy consumption (%)
Africa	11.D	sdg11_transport	-0.109352	-0.185529	Satisfaction with public transport (%)
Africa	2.G	sdg2_undernsh	-0.121733	0.910794	Prevalence of undernourishment (%)
Africa	5.A	sdg5_edat	-0.124552	-0.151673	Ratio of female-to-male mean years of education received (%)
Africa	16.I	sdg16_safe	-0.127013	0.506809	Population who feel safe walking alone at night in the city or area where they live (%)
Africa	10.B	sdg10_palma	-0.128751	0.472814	Palma ratio
Africa	2.E	sdg2_stunting	-0.133967	0.953546	Prevalence of stunting in children under 5 years of age (%)
Africa	16.E	sdg16_exprop	-0.141863	0.810743	Expropriations are lawful and adequately compensated (worst 0 - 1 best)
Africa	11.C	sdg11_slums	-0.146144	1.17401	Proportion of urban population living in slums (%)
Africa	3.F	sdg3_ncds	-0.155638	0.751607	Age-standardized death rate due to cardiovascular disease, cancer, diabetes, or chronic respiratory disease in adults aged 30–70 years (%)
Africa	3.L	sdg3_u5mort	-0.169729	-0.066201	Mortality rate, under-5 (per 1,000 live births)
Africa	3.E	sdg3_matmort	-0.187178	-0.394657	Maternal mortality rate (per 100,000 live births)
Africa	9.C	sdg9_lpi	-0.213471	1.07783	Logistics Performance Index: Quality of trade and transport-related infrastructure (worst 1-5 best)
Africa	16.C	sdg16_cpi	-0.223708	1.07157	Corruption Perceptions Index (worst 0-100 best)
Africa	9.D	sdg9_mobuse	-0.229766	0.936062	Mobile broadband subscriptions (per 100 population)
Africa	8.A	sdg8_accounts	-0.233233	1.22941	Adults with an account at a bank or other financial institution or with a mobile-money-service provider (% of population aged 15 or over)
Africa	9.F	sdg9_roads	-0.235876	1.0057	Rural population with access to all-season roads (%)
Africa	6.E	sdg6_water	-0.262798	0.304806	Population using at least basic drinking water services (%)
Africa	7.C	sdg7_elecac	-0.291371	-0.1501	Population with access to electricity (%)
Africa	3.D	sdg3_lifee	-0.30475	1.03204	Life expectancy at birth (years)
Africa	3.G	sdg3_neonat	-0.312994	1.29568	Neonatal mortality rate (per 1,000 live births)
Africa	9.B	sdg9_intuse	-0.31911	1.0177	Population using the internet (%)
Africa	4.D	sdg4_second	-0.32294	1.0413	Lower secondary completion rate (%)
Africa	3.B	sdg3_fertility	-0.389353	0.979149	Adolescent fertility rate (births per 1,000 females aged 15 to 19)
Africa	6.B	sdg6_sanita	-0.426373	0.971889	Population using at least basic sanitation services (%)
Africa	3.I	sdg3_swb	-0.441721	1.08215	Subjective well-being (average ladder score, worst 0-10 best)
Africa	2.A	sdg2_crlyld	-0.448169	0.65648	Cereal yield (tonnes per hectare of harvested land)
Africa	4.A	sdg4_earlyedu	-0.466221	1.00562	Participation rate in pre-primary organized learning (% of children aged 4 to 6)
Africa	1.A	sdg1_lmicpov	-0.51934	1.04954	Poverty headcount ratio at $3.65/day (2017 PPP, %)
Africa	7.A	sdg7_cleanfuel	-0.542811	1.08298	Population with access to clean fuels and technology for cooking (%)
Africa	9.E	sdg9_rdex	-0.548637	1.97669	Expenditure on research and development (% of GDP)
Africa	3.M	sdg3_uhc	-0.558616	1.29318	Universal health coverage (UHC) index of service coverage (worst 0-100 best)
Africa	3.K	sdg3_traffic	-0.561442	1.05934	Traffic deaths (per 100,000 population)
Africa	9.G	sdg9_uni	-0.594619	1.08232	The Times Higher Education Universities Ranking: Average score of top 3 universities (worst 0-100 best)
Africa	9.A	sdg9_articles	-0.764098	1.86591	Articles published in academic journals (per 1,000 population)
Africa	6.D	sdg6_wastewat	-0.773854	1.78607	Anthropogenic wastewater that receives treatment (%)
Americas	14.E	sdg14_fishstocks	0.628973	-0.205937	Fish caught from overexploited or collapsed stocks (% of total catch)
Americas	16.B	sdg16_clabor	0.477455	0.584456	Children involved in child labor (% of population aged 5 to 14)
Americas	14.B	sdg14_cleanwat	0.473834	0.793076	Ocean Health Index: Clean Waters score (worst 0-100 best)
Americas	4.A	sdg4_earlyedu	0.327261	1.00562	Participation rate in pre-primary organized learning (% of children aged 4 to 6)
Americas	3.C	sdg3_hiv	0.299433	-0.273247	New HIV infections (per 1,000 uninfected population)
Americas	2.C	sdg2_pestexp	0.295744	0.268071	Exports of hazardous pesticides (tonnes per million population)
Americas	4.B	sdg4_literacy	0.294782	-0.190289	Literacy rate (% of population aged 15 to 24)
Americas	14.C	sdg14_cpma	0.289271	0.270096	Mean area that is protected in marine sites important to biodiversity (%)
Americas	3.I	sdg3_swb	0.285288	1.08215	Subjective well-being (average ladder score, worst 0-10 best)
Americas	14.F	sdg14_trawl	0.277513	-0.338182	Fish caught by trawling or dredging (%)
Americas	8.F	sdg8_slavery	0.267321	0.00434056	Victims of modern slavery (per 1,000 population)
Americas	7.A	sdg7_cleanfuel	0.207869	1.08298	Population with access to clean fuels and technology for cooking (%)
Americas	5.B	sdg5_familypl	0.203836	0.420496	Demand for family planning satisfied by modern methods (% of females aged 15 to 49)
Americas	3.M	sdg3_uhc	0.193686	1.29318	Universal health coverage (UHC) index of service coverage (worst 0-100 best)
Americas	16.G	sdg16_justice	0.19092	0.359896	Access to and affordability of justice (worst 0–1 best)
Americas	1.A	sdg1_lmicpov	0.187442	1.04954	Poverty headcount ratio at $3.65/day (2017 PPP, %)
Americas	8.E	sdg8_rights	0.171116	0.519847	Fundamental labor rights are effectively guaranteed (worst 0–1 best)
Americas	3.F	sdg3_ncds	0.165853	0.751607	Age-standardized death rate due to cardiovascular disease, cancer, diabetes, or chronic respiratory disease in adults aged 30–70 years (%)
Americas	14.D	sdg14_discard	0.164504	-0.336684	Fish caught that are then discarded (%)
Americas	11.B	sdg11_pm25	0.159676	-0.0332416	Annual mean concentration of particulate matter of less than 2.5 microns in diameter (PM2.5) (μg/m³)
Americas	13.A	sdg13_co2export	0.148102	-0.7218	CO2/emissions embodied in fossil fuel exports (kg/capita)
Americas	6.A	sdg6_freshwat	0.146718	-0.824789	Freshwater withdrawal (% of available freshwater resources)
Americas	11.C	sdg11_slums	0.146457	1.17401	Proportion of urban population living in slums (%)
Americas	2.D	sdg2_snmi	0.139679	-0.652152	Sustainable Nitrogen Management Index (best 0-1.41 worst)
Americas	3.H	sdg3_pollmort	0.137006	0.826834	Age-standardized death rate attributable to household air pollution and ambient air pollution (per 100,000 population)
Americas	12.B	sdg12_explastic	0.132851	-1.26419	Exports of plastic waste (kg/capita)
Americas	11.A	sdg11_pipedwat	0.129115	0.0465081	Access to improved water source, piped (% of urban population)
Americas	2.H	sdg2_wasting	0.125613	0.283278	Prevalence of wasting in children under 5 years of age (%)
Americas	1.B	sdg1_wpc	0.125296	0.424643	Poverty headcount ratio at $2.15/day (2017 PPP, %)
Americas	5.A	sdg5_edat	0.123506	-0.151673	Ratio of female-to-male mean years of education received (%)
Americas	13.C	sdg13_co2import	0.120147	-1.59392	CO2 emissions embodied in imports (tCO2/capita)
Americas	16.J	sdg16_u5reg	0.119162	-0.00719473	Birth registrations with civil authority (% of children under age 5)
Americas	17.B	sdg17_govex	0.115841	0.655576	Government spending on health and education (% of GDP)
Americas	6.E	sdg6_water	0.11539	0.304806	Population using at least basic drinking water services (%)
Americas	6.B	sdg6_sanita	0.115242	0.971889	Population using at least basic sanitation services (%)
Americas	7.C	sdg7_elecac	0.11319	-0.1501	Population with access to electricity (%)
Americas	5.D	sdg5_parl	0.10571	-0.152921	Seats held by women in national parliament (%)
Americas	3.J	sdg3_tb	0.0992704	-0.511481	Incidence of tuberculosis (per 100,000 population)
Americas	12.D	sdg12_nimport	0.0991986	-1.59126	Nitrogen emissions embodied in imports (kg/capita)
Americas	15.B	sdg15_cpfa	0.0969383	-0.301382	Mean area that is protected in freshwater sites important to biodiversity (%)
Americas	9.F	sdg9_roads	0.0950834	1.0057	Rural population with access to all-season roads (%)
Americas	8.D	sdg8_impslav	0.092683	-1.60343	Victims of modern slavery embodied in imports (per 100,000 population)
Americas	3.D	sdg3_lifee	0.0826748	1.03204	Life expectancy at birth (years)
Americas	9.B	sdg9_intuse	0.0781895	1.0177	Population using the internet (%)
Americas	2.E	sdg2_stunting	0.0755908	0.953546	Prevalence of stunting in children under 5 years of age (%)
Americas	3.G	sdg3_neonat	0.0693488	1.29568	Neonatal mortality rate (per 1,000 live births)
Americas	3.A	sdg3_births	0.0671241	-0.368604	Births attended by skilled health personnel (%)
Americas	3.L	sdg3_u5mort	0.0654691	-0.066201	Mortality rate, under-5 (per 1,000 live births)
Americas	12.F	sdg12_so2import	0.0640487	-1.65609	SO2 emissions embodied in imports (kg/capita)
Americas	11.D	sdg11_transport	0.0628124	-0.185529	Satisfaction with public transport (%)
Americas	16.E	sdg16_exprop	0.0611508	0.810743	Expropriations are lawful and adequately compensated (worst 0 - 1 best)
Americas	6.C	sdg6_scarcew	0.0590324	-1.66791	Scarce water consumption embodied in imports (m3 H2O eq/capita)
Americas	2.G	sdg2_undernsh	0.0587102	0.910794	Prevalence of undernourishment (%)
Americas	3.E	sdg3_matmort	0.0487152	-0.394657	Maternal mortality rate (per 100,000 live births)
Americas	7.B	sdg7_co2twh	0.0461978	-0.948382	CO2 emissions from fuel combustion per total electricity output (MtCO2 TWh)
Americas	4.C	sdg4_primary	0.0450078	-0.573123	Net primary enrollment rate (%)
Americas	2.A	sdg2_crlyld	0.0445584	0.65648	Cereal yield (tonnes per hectare of harvested land)
Americas	7.D	sdg7_renewcon	0.042316	0.0458279	Renewable energy share in total final energy consumption (%)
Americas	4.D	sdg4_second	0.0396864	1.0413	Lower secondary completion rate (%)
Americas	8.C	sdg8_impacc	0.0374141	-1.67321	Fatal work-related accidents embodied in imports (per 100,000 population)
Americas	16.K	sdg16_weaponsexp	0.0345908	-1.68706	Exports of major conventional weapons (TIV constant million USD per 100,000 population)
Americas	12.G	sdg12_so2prod	0.0252074	-1.83886	Production-based SO2 emissions (kg/capita)
Americas	17.A	sdg17_cohaven	0.0161019	-1.45455	Corporate Tax Haven Score (best 0-100 worst)
Americas	16.H	sdg16_rsf	0.000245774	0.386781	Press Freedom Index (worst 0-100 best)
Americas	13.B	sdg13_co2gcp	1.67168e-05	-1.76436	CO2 emissions from fossil fuel combustion and cement production (tCO2/capita)
Americas	15.A	sdg15_biofrwter	-0.00691217	-1.6434	Terrestrial and freshwater biodiversity threats embodied in imports (per million population)
Americas	14.A	sdg14_biomar	-0.013096	-1.40356	Marine biodiversity threats embodied in imports (per million population)
Americas	12.C	sdg12_msw	-0.0148304	-1.67032	Municipal solid waste (kg/capita/day)
Americas	15.D	sdg15_forchg	-0.0163181	0.187211	Permanent deforestation (% of forest area, 3-year average)
Americas	8.G	sdg8_unemp	-0.017805	-1.05605	Unemployment rate (% of total labor force, ages 15+)
Americas	12.A	sdg12_ewaste	-0.0246503	-1.6243	Electronic waste (kg/capita)
Americas	3.K	sdg3_traffic	-0.0305354	1.05934	Traffic deaths (per 100,000 population)
Americas	8.A	sdg8_accounts	-0.0452334	1.22941	Adults with an account at a bank or other financial institution or with a mobile-money-service provider (% of population aged 15 or over)
Americas	5.C	sdg5_lfpr	-0.0459585	-0.818081	Ratio of female-to-male labor force participation rate (%)
Americas	2.F	sdg2_trophic	-0.0480214	-1.67674	Human Trophic Level (best 2-3 worst)
Americas	17.C	sdg17_statperf	-0.0665485	0.839837	Statistical Performance Index (worst 0-100 best)
Americas	8.B	sdg8_adjgrowth	-0.0713511	-0.13131	Adjusted GDP growth (%)
Americas	12.E	sdg12_nprod	-0.072244	-1.54152	Production-based nitrogen emissions (kg/capita)
Americas	16.A	sdg16_admin	-0.0766284	0.26095	Timeliness of administrative proceedings (worst 0 - 1 best)
Americas	9.D	sdg9_mobuse	-0.0941215	0.936062	Mobile broadband subscriptions (per 100 population)
Americas	3.B	sdg3_fertility	-0.103953	0.979149	Adolescent fertility rate (births per 1,000 females aged 15 to 19)
Americas	16.C	sdg16_cpi	-0.106509	1.07157	Corruption Perceptions Index (worst 0-100 best)
Americas	15.C	sdg15_cpta	-0.11225	-0.271263	Mean area that is protected in terrestrial sites important to biodiversity (%)
Americas	3.N	sdg3_vac	-0.117997	0.0454553	Surviving infants who received 2 WHO-recommended vaccines (%)
Americas	9.C	sdg9_lpi	-0.155384	1.07783	Logistics Performance Index: Quality of trade and transport-related infrastructure (worst 1-5 best)
Americas	16.D	sdg16_detain	-0.159998	0.468884	Unsentenced detainees (% of prison population)
Americas	16.F	sdg16_homicides	-0.239668	0.370061	Homicides (per 100,000 population)
Americas	10.A	sdg10_gini	-0.242932	-0.151747	Gini coefficient
Americas	15.E	sdg15_redlist	-0.27429	-0.565203	Red List Index of species survival (worst 0-1 best)
Americas	9.G	sdg9_uni	-0.358621	1.08232	The Times Higher Education Universities Ranking: Average score of top 3 universities (worst 0-100 best)
Americas	2.B	sdg2_obesity	-0.370754	-1.80996	Prevalence of obesity, BMI ≥ 30 (% of adult population)
Americas	16.I	sdg16_safe	-0.374977	0.506809	Population who feel safe walking alone at night in the city or area where they live (%)
Americas	9.E	sdg9_rdex	-0.381753	1.97669	Expenditure on research and development (% of GDP)
Americas	9.A	sdg9_articles	-0.438745	1.86591	Articles published in academic journals (per 1,000 population)
Americas	6.D	sdg6_wastewat	-0.601367	1.78607	Anthropogenic wastewater that receives treatment (%)
Americas	10.B	sdg10_palma	-0.644524	0.472814	Palma ratio
Asia	14.E	sdg14_fishstocks	0.711315	-0.205937	Fish caught from overexploited or collapsed stocks (% of total catch)
Asia	16.B	sdg16_clabor	0.561274	0.584456	Children involved in child labor (% of population aged 5 to 14)
Asia	14.D	sdg14_discard	0.458971	-0.336684	Fish caught that are then discarded (%)
Asia	3.C	sdg3_hiv	0.420558	-0.273247	New HIV infections (per 1,000 uninfected population)
Asia	10.B	sdg10_palma	0.370701	0.472814	Palma ratio
Asia	2.C	sdg2_pestexp	0.362455	0.268071	Exports of hazardous pesticides (tonnes per million population)
Asia	14.F	sdg14_trawl	0.352799	-0.338182	Fish caught by trawling or dredging (%)
Asia	4.B	sdg4_literacy	0.33647	-0.190289	Literacy rate (% of population aged 15 to 24)
Asia	16.I	sdg16_safe	0.304161	0.506809	Population who feel safe walking alone at night in the city or area where they live (%)
Asia	16.F	sdg16_homicides	0.293078	0.370061	Homicides (per 100,000 population)
Asia	11.D	sdg11_transport	0.283839	-0.185529	Satisfaction with public transport (%)
Asia	10.A	sdg10_gini	0.282368	-0.151747	Gini coefficient
Asia	1.A	sdg1_lmicpov	0.280239	1.04954	Poverty headcount ratio at $3.65/day (2017 PPP, %)
Asia	16.A	sdg16_admin	0.27595	0.26095	Timeliness of administrative proceedings (worst 0 - 1 best)
Asia	14.B	sdg14_cleanwat	0.249889	0.793076	Ocean Health Index: Clean Waters score (worst 0-100 best)
Asia	3.B	sdg3_fertility	0.237425	0.979149	Adolescent fertility rate (births per 1,000 females aged 15 to 19)
Asia	6.B	sdg6_sanita	0.213274	0.971889	Population using at least basic sanitation services (%)
Asia	12.B	sdg12_explastic	0.212912	-1.26419	Exports of plastic waste (kg/capita)
Asia	1.B	sdg1_wpc	0.201886	0.424643	Poverty headcount ratio at $2.15/day (2017 PPP, %)
Asia	16.D	sdg16_detain	0.197963	0.468884	Unsentenced detainees (% of prison population)
Asia	7.A	sdg7_cleanfuel	0.196651	1.08298	Population with access to clean fuels and technology for cooking (%)
Asia	4.D	sdg4_second	0.195672	1.0413	Lower secondary completion rate (%)
Asia	7.C	sdg7_elecac	0.191883	-0.1501	Population with access to electricity (%)
Asia	11.C	sdg11_slums	0.191621	1.17401	Proportion of urban population living in slums (%)
Asia	2.G	sdg2_undernsh	0.164054	0.910794	Prevalence of undernourishment (%)
Asia	12.E	sdg12_nprod	0.161084	-1.54152	Production-based nitrogen emissions (kg/capita)
Asia	12.D	sdg12_nimport	0.154662	-1.59126	Nitrogen emissions embodied in imports (kg/capita)
Asia	16.G	sdg16_justice	0.147843	0.359896	Access to and affordability of justice (worst 0–1 best)
Asia	3.K	sdg3_traffic	0.147012	1.05934	Traffic deaths (per 100,000 population)
Asia	13.C	sdg13_co2import	0.145254	-1.59392	CO2 emissions embodied in imports (tCO2/capita)
Asia	3.N	sdg3_vac	0.144942	0.0454553	Surviving infants who received 2 WHO-recommended vaccines (%)
Asia	6.E	sdg6_water	0.142551	0.304806	Population using at least basic drinking water services (%)
Asia	4.C	sdg4_primary	0.142133	-0.573123	Net primary enrollment rate (%)
Asia	9.G	sdg9_uni	0.139121	1.08232	The Times Higher Education Universities Ranking: Average score of top 3 universities (worst 0-100 best)
Asia	2.B	sdg2_obesity	0.138037	-1.80996	Prevalence of obesity, BMI ≥ 30 (% of adult population)
Asia	2.F	sdg2_trophic	0.136593	-1.67674	Human Trophic Level (best 2-3 worst)
Asia	4.A	sdg4_earlyedu	0.132418	1.00562	Participation rate in pre-primary organized learning (% of children aged 4 to 6)
Asia	3.E	sdg3_matmort	0.130385	-0.394657	Maternal mortality rate (per 100,000 live births)
Asia	14.A	sdg14_biomar	0.126527	-1.40356	Marine biodiversity threats embodied in imports (per million population)
Asia	16.J	sdg16_u5reg	0.126332	-0.00719473	Birth registrations with civil authority (% of children under age 5)
Asia	8.C	sdg8_impacc	0.122477	-1.67321	Fatal work-related accidents embodied in imports (per 100,000 population)
Asia	12.A	sdg12_ewaste	0.12167	-1.6243	Electronic waste (kg/capita)
Asia	12.F	sdg12_so2import	0.11511	-1.65609	SO2 emissions embodied in imports (kg/capita)
Asia	12.G	sdg12_so2prod	0.109216	-1.83886	Production-based SO2 emissions (kg/capita)
Asia	12.C	sdg12_msw	0.105681	-1.67032	Municipal solid waste (kg/capita/day)
Asia	9.D	sdg9_mobuse	0.103684	0.936062	Mobile broadband subscriptions (per 100 population)
Asia	15.D	sdg15_forchg	0.0985241	0.187211	Permanent deforestation (% of forest area, 3-year average)
Asia	3.L	sdg3_u5mort	0.0982919	-0.066201	Mortality rate, under-5 (per 1,000 live births)
Asia	11.A	sdg11_pipedwat	0.0962056	0.0465081	Access to improved water source, piped (% of urban population)
Asia	3.A	sdg3_births	0.0961439	-0.368604	Births attended by skilled health personnel (%)
Asia	8.D	sdg8_impslav	0.0932511	-1.60343	Victims of modern slavery embodied in imports (per 100,000 population)
Asia	17.A	sdg17_cohaven	0.0919411	-1.45455	Corporate Tax Haven Score (best 0-100 worst)
Asia	3.D	sdg3_lifee	0.0885928	1.03204	Life expectancy at birth (years)
Asia	15.A	sdg15_biofrwter	0.0882554	-1.6434	Terrestrial and freshwater biodiversity threats embodied in imports (per million population)
Asia	8.G	sdg8_unemp	0.0859649	-1.05605	Unemployment rate (% of total labor force, ages 15+)
Asia	9.B	sdg9_intuse	0.0855898	1.0177	Population using the internet (%)
Asia	6.C	sdg6_scarcew	0.0809549	-1.66791	Scarce water consumption embodied in imports (m3 H2O eq/capita)
Asia	3.G	sdg3_neonat	0.0804191	1.29568	Neonatal mortality rate (per 1,000 live births)
Asia	2.A	sdg2_crlyld	0.0750198	0.65648	Cereal yield (tonnes per hectare of harvested land)
Asia	5.A	sdg5_edat	0.0728781	-0.151673	Ratio of female-to-male mean years of education received (%)
Asia	3.M	sdg3_uhc	0.0723132	1.29318	Universal health coverage (UHC) index of service coverage (worst 0-100 best)
Asia	9.C	sdg9_lpi	0.0548883	1.07783	Logistics Performance Index: Quality of trade and transport-related infrastructure (worst 1-5 best)
Asia	16.K	sdg16_weaponsexp	0.0439273	-1.68706	Exports of major conventional weapons (TIV constant million USD per 100,000 population)
Asia	8.B	sdg8_adjgrowth	0.0285232	-0.13131	Adjusted GDP growth (%)
Asia	2.E	sdg2_stunting	0.0251401	0.953546	Prevalence of stunting in children under 5 years of age (%)
Asia	2.D	sdg2_snmi	0.0208152	-0.652152	Sustainable Nitrogen Management Index (best 0-1.41 worst)
Asia	13.A	sdg13_co2export	0.0147405	-0.7218	CO2/emissions embodied in fossil fuel exports (kg/capita)
Asia	3.J	sdg3_tb	0.0144178	-0.511481	Incidence of tuberculosis (per 100,000 population)
Asia	5.B	sdg5_familypl	0.0135463	0.420496	Demand for family planning satisfied by modern methods (% of females aged 15 to 49)
Asia	9.A	sdg9_articles	0.00969435	1.86591	Articles published in academic journals (per 1,000 population)
Asia	8.F	sdg8_slavery	0.00419293	0.00434056	Victims of modern slavery (per 1,000 population)
Asia	3.I	sdg3_swb	0.00285966	1.08215	Subjective well-being (average ladder score, worst 0-10 best)
Asia	9.F	sdg9_roads	0.00216992	1.0057	Rural population with access to all-season roads (%)
Asia	8.A	sdg8_accounts	-0.00363984	1.22941	Adults with an account at a bank or other financial institution or with a mobile-money-service provider (% of population aged 15 or over)
Asia	3.H	sdg3_pollmort	-0.00679383	0.826834	Age-standardized death rate attributable to household air pollution and ambient air pollution (per 100,000 population)
Asia	7.B	sdg7_co2twh	-0.00788498	-0.948382	CO2 emissions from fuel combustion per total electricity output (MtCO2 TWh)
Asia	17.C	sdg17_statperf	-0.0146014	0.839837	Statistical Performance Index (worst 0-100 best)
Asia	2.H	sdg2_wasting	-0.0572817	0.283278	Prevalence of wasting in children under 5 years of age (%)
Asia	15.E	sdg15_redlist	-0.066518	-0.565203	Red List Index of species survival (worst 0-1 best)
Asia	9.E	sdg9_rdex	-0.0753538	1.97669	Expenditure on research and development (% of GDP)
Asia	3.F	sdg3_ncds	-0.0833887	0.751607	Age-standardized death rate due to cardiovascular disease, cancer, diabetes, or chronic respiratory disease in adults aged 30–70 years (%)
Asia	8.E	sdg8_rights	-0.0849275	0.519847	Fundamental labor rights are effectively guaranteed (worst 0–1 best)
Asia	16.C	sdg16_cpi	-0.115402	1.07157	Corruption Perceptions Index (worst 0-100 best)
Asia	13.B	sdg13_co2gcp	-0.123305	-1.76436	CO2 emissions from fossil fuel combustion and cement production (tCO2/capita)
Asia	17.B	sdg17_govex	-0.127702	0.655576	Government spending on health and education (% of GDP)
Asia	11.B	sdg11_pm25	-0.143112	-0.0332416	Annual mean concentration of particulate matter of less than 2.5 microns in diameter (PM2.5) (μg/m³)
Asia	6.D	sdg6_wastewat	-0.17516	1.78607	Anthropogenic wastewater that receives treatment (%)
Asia	16.E	sdg16_exprop	-0.178116	0.810743	Expropriations are lawful and adequately compensated (worst 0 - 1 best)
Asia	5.C	sdg5_lfpr	-0.22019	-0.818081	Ratio of female-to-male labor force participation rate (%)
Asia	14.C	sdg14_cpma	-0.232859	0.270096	Mean area that is protected in marine sites important to biodiversity (%)
Asia	5.D	sdg5_parl	-0.269588	-0.152921	Seats held by women in national parliament (%)
Asia	15.C	sdg15_cpta	-0.324766	-0.271263	Mean area that is protected in terrestrial sites important to biodiversity (%)
Asia	6.A	sdg6_freshwat	-0.362651	-0.824789	Freshwater withdrawal (% of available freshwater resources)
Asia	15.B	sdg15_cpfa	-0.398393	-0.301382	Mean area that is protected in freshwater sites important to biodiversity (%)
Asia	7.D	sdg7_renewcon	-0.484683	0.0458279	Renewable energy share in total final energy consumption (%)
Asia	16.H	sdg16_rsf	-0.600683	0.386781	Press Freedom Index (worst 0-100 best)
Europe	6.D	sdg6_wastewat	0.975747	1.78607	Anthropogenic wastewater that receives treatment (%)
Europe	9.E	sdg9_rdex	0.820888	1.97669	Expenditure on research and development (% of GDP)
Europe	9.A	sdg9_articles	0.785889	1.86591	Articles published in academic journals (per 1,000 population)
Europe	14.C	sdg14_cpma	0.780617	0.270096	Mean area that is protected in marine sites important to biodiversity (%)
Europe	16.E	sdg16_exprop	0.6055	0.810743	Expropriations are lawful and adequately compensated (worst 0 - 1 best)
Europe	16.B	sdg16_clabor	0.556124	0.584456	Children involved in child labor (% of population aged 5 to 14)
Europe	16.H	sdg16_rsf	0.484709	0.386781	Press Freedom Index (worst 0-100 best)
Europe	10.B	sdg10_palma	0.474952	0.472814	Palma ratio
Europe	7.D	sdg7_renewcon	0.472512	0.0458279	Renewable energy share in total final energy consumption (%)
Europe	8.E	sdg8_rights	0.452148	0.519847	Fundamental labor rights are effectively guaranteed (worst 0–1 best)
Europe	9.G	sdg9_uni	0.401617	1.08232	The Times Higher Education Universities Ranking: Average score of top 3 universities (worst 0-100 best)
Europe	14.B	sdg14_cleanwat	0.388717	0.793076	Ocean Health Index: Clean Waters score (worst 0-100 best)
Europe	16.A	sdg16_admin	0.386832	0.26095	Timeliness of administrative proceedings (worst 0 - 1 best)
Europe	1.A	sdg1_lmicpov	0.363398	1.04954	Poverty headcount ratio at $3.65/day (2017 PPP, %)
Europe	8.A	sdg8_accounts	0.332895	1.22941	Adults with an account at a bank or other financial institution or with a mobile-money-service provider (% of population aged 15 or over)
Europe	3.K	sdg3_traffic	0.331783	1.05934	Traffic deaths (per 100,000 population)
Europe	15.B	sdg15_cpfa	0.331059	-0.301382	Mean area that is protected in freshwater sites important to biodiversity (%)
Europe	4.A	sdg4_earlyedu	0.31538	1.00562	Participation rate in pre-primary organized learning (% of children aged 4 to 6)
Europe	14.E	sdg14_fishstocks	0.268914	-0.205937	Fish caught from overexploited or collapsed stocks (% of total catch)
Europe	2.A	sdg2_crlyld	0.267046	0.65648	Cereal yield (tonnes per hectare of harvested land)
Europe	16.C	sdg16_cpi	0.266086	1.07157	Corruption Perceptions Index (worst 0-100 best)
Europe	16.G	sdg16_justice	0.253099	0.359896	Access to and affordability of justice (worst 0–1 best)
Europe	3.I	sdg3_swb	0.249832	1.08215	Subjective well-being (average ladder score, worst 0-10 best)
Europe	9.C	sdg9_lpi	0.226901	1.07783	Logistics Performance Index: Quality of trade and transport-related infrastructure (worst 1-5 best)
Europe	16.I	sdg16_safe	0.223436	0.506809	Population who feel safe walking alone at night in the city or area where they live (%)
Europe	11.C	sdg11_slums	0.215104	1.17401	Proportion of urban population living in slums (%)
Europe	3.M	sdg3_uhc	0.213804	1.29318	Universal health coverage (UHC) index of service coverage (worst 0-100 best)
Europe	15.C	sdg15_cpta	0.212623	-0.271263	Mean area that is protected in terrestrial sites important to biodiversity (%)
Europe	16.D	sdg16_detain	0.198778	0.468884	Unsentenced detainees (% of prison population)
Europe	4.B	sdg4_literacy	0.190157	-0.190289	Literacy rate (% of population aged 15 to 24)
Europe	7.A	sdg7_cleanfuel	0.170947	1.08298	Population with access to clean fuels and technology for cooking (%)
Europe	10.A	sdg10_gini	0.162395	-0.151747	Gini coefficient
Europe	3.C	sdg3_hiv	0.153231	-0.273247	New HIV infections (per 1,000 uninfected population)
Europe	3.B	sdg3_fertility	0.153114	0.979149	Adolescent fertility rate (births per 1,000 females aged 15 to 19)
Europe	9.F	sdg9_roads	0.151975	1.0057	Rural population with access to all-season roads (%)
Europe	2.C	sdg2_pestexp	0.151517	0.268071	Exports of hazardous pesticides (tonnes per million population)
Europe	17.B	sdg17_govex	0.142468	0.655576	Government spending on health and education (% of GDP)
Europe	17.C	sdg17_statperf	0.130288	0.839837	Statistical Performance Index (worst 0-100 best)
Europe	4.D	sdg4_second	0.125438	1.0413	Lower secondary completion rate (%)
Europe	3.G	sdg3_neonat	0.121665	1.29568	Neonatal mortality rate (per 1,000 live births)
Europe	3.D	sdg3_lifee	0.102573	1.03204	Life expectancy at birth (years)
Europe	9.D	sdg9_mobuse	0.102477	0.936062	Mobile broadband subscriptions (per 100 population)
Europe	9.B	sdg9_intuse	0.0995964	1.0177	Population using the internet (%)
Europe	2.G	sdg2_undernsh	0.0985204	0.910794	Prevalence of undernourishment (%)
Europe	15.D	sdg15_forchg	0.0975136	0.187211	Permanent deforestation (% of forest area, 3-year average)
Europe	16.F	sdg16_homicides	0.086905	0.370061	Homicides (per 100,000 population)
Europe	1.B	sdg1_wpc	0.0848916	0.424643	Poverty headcount ratio at $2.15/day (2017 PPP, %)
Europe	2.E	sdg2_stunting	0.0839943	0.953546	Prevalence of stunting in children under 5 years of age (%)
Europe	6.B	sdg6_sanita	0.0836459	0.971889	Population using at least basic sanitation services (%)
Europe	11.A	sdg11_pipedwat	0.0817084	0.0465081	Access to improved water source, piped (% of urban population)
Europe	3.F	sdg3_ncds	0.0796517	0.751607	Age-standardized death rate due to cardiovascular disease, cancer, diabetes, or chronic respiratory disease in adults aged 30–70 years (%)
Europe	8.B	sdg8_adjgrowth	0.0708588	-0.13131	Adjusted GDP growth (%)
Europe	5.D	sdg5_parl	0.0685078	-0.152921	Seats held by women in national parliament (%)
Europe	15.E	sdg15_redlist	0.0609608	-0.565203	Red List Index of species survival (worst 0-1 best)
Europe	16.J	sdg16_u5reg	0.0349671	-0.00719473	Birth registrations with civil authority (% of children under age 5)
Europe	8.F	sdg8_slavery	0.0319739	0.00434056	Victims of modern slavery (per 1,000 population)
Europe	11.B	sdg11_pm25	0.0301211	-0.0332416	Annual mean concentration of particulate matter of less than 2.5 microns in diameter (PM2.5) (μg/m³)
Europe	2.H	sdg2_wasting	0.021849	0.283278	Prevalence of wasting in children under 5 years of age (%)
Europe	6.E	sdg6_water	0.0176047	0.304806	Population using at least basic drinking water services (%)
Europe	3.L	sdg3_u5mort	0.0122952	-0.066201	Mortality rate, under-5 (per 1,000 live births)
Europe	3.H	sdg3_pollmort	0.00928463	0.826834	Age-standardized death rate attributable to household air pollution and ambient air pollution (per 100,000 population)
Europe	3.E	sdg3_matmort	-0.000577854	-0.394657	Maternal mortality rate (per 100,000 live births)
Europe	7.C	sdg7_elecac	-0.0012507	-0.1501	Population with access to electricity (%)
Europe	14.F	sdg14_trawl	-0.00404439	-0.338182	Fish caught by trawling or dredging (%)
Europe	3.A	sdg3_births	-0.0093712	-0.368604	Births attended by skilled health personnel (%)
Europe	3.J	sdg3_tb	-0.00949345	-0.511481	Incidence of tuberculosis (per 100,000 population)
Europe	13.A	sdg13_co2export	-0.0101834	-0.7218	CO2/emissions embodied in fossil fuel exports (kg/capita)
Europe	5.A	sdg5_edat	-0.011125	-0.151673	Ratio of female-to-male mean years of education received (%)
Europe	4.C	sdg4_primary	-0.0215347	-0.573123	Net primary enrollment rate (%)
Europe	5.C	sdg5_lfpr	-0.0225522	-0.818081	Ratio of female-to-male labor force participation rate (%)
Europe	5.B	sdg5_familypl	-0.0236311	0.420496	Demand for family planning satisfied by modern methods (% of females aged 15 to 49)
Europe	6.A	sdg6_freshwat	-0.029827	-0.824789	Freshwater withdrawal (% of available freshwater resources)
Europe	2.D	sdg2_snmi	-0.0302288	-0.652152	Sustainable Nitrogen Management Index (best 0-1.41 worst)
Europe	3.N	sdg3_vac	-0.038435	0.0454553	Surviving infants who received 2 WHO-recommended vaccines (%)
Europe	14.D	sdg14_discard	-0.0442181	-0.336684	Fish caught that are then discarded (%)
Europe	11.D	sdg11_transport	-0.0783877	-0.185529	Satisfaction with public transport (%)
Europe	7.B	sdg7_co2twh	-0.087358	-0.948382	CO2 emissions from fuel combustion per total electricity output (MtCO2 TWh)
Europe	12.G	sdg12_so2prod	-0.106752	-1.83886	Production-based SO2 emissions (kg/capita)
Europe	8.C	sdg8_impacc	-0.122814	-1.67321	Fatal work-related accidents embodied in imports (per 100,000 population)
Europe	14.A	sdg14_biomar	-0.130145	-1.40356	Marine biodiversity threats embodied in imports (per million population)
Europe	8.G	sdg8_unemp	-0.137849	-1.05605	Unemployment rate (% of total labor force, ages 15+)
Europe	12.F	sdg12_so2import	-0.192718	-1.65609	SO2 emissions embodied in imports (kg/capita)
Europe	8.D	sdg8_impslav	-0.231918	-1.60343	Victims of modern slavery embodied in imports (per 100,000 population)
Europe	12.E	sdg12_nprod	-0.234608	-1.54152	Production-based nitrogen emissions (kg/capita)
Europe	13.B	sdg13_co2gcp	-0.245577	-1.76436	CO2 emissions from fossil fuel combustion and cement production (tCO2/capita)
Europe	6.C	sdg6_scarcew	-0.256561	-1.66791	Scarce water consumption embodied in imports (m3 H2O eq/capita)
Europe	15.A	sdg15_biofrwter	-0.267442	-1.6434	Terrestrial and freshwater biodiversity threats embodied in imports (per million population)
Europe	16.K	sdg16_weaponsexp	-0.282964	-1.68706	Exports of major conventional weapons (TIV constant million USD per 100,000 population)
Europe	12.C	sdg12_msw	-0.283442	-1.67032	Municipal solid waste (kg/capita/day)
Europe	17.A	sdg17_cohaven	-0.31238	-1.45455	Corporate Tax Haven Score (best 0-100 worst)
Europe	12.D	sdg12_nimport	-0.33998	-1.59126	Nitrogen emissions embodied in imports (kg/capita)
Europe	2.B	sdg2_obesity	-0.375615	-1.80996	Prevalence of obesity, BMI ≥ 30 (% of adult population)
Europe	12.B	sdg12_explastic	-0.399632	-1.26419	Exports of plastic waste (kg/capita)
Europe	13.C	sdg13_co2import	-0.415572	-1.59392	CO2 emissions embodied in imports (tCO2/capita)
Europe	12.A	sdg12_ewaste	-0.495302	-1.6243	Electronic waste (kg/capita)
Europe	2.F	sdg2_trophic	-0.701551	-1.67674	Human Trophic Level (best 2-3 worst)
Oceania	16.E	sdg16_exprop	1.63112	0.810743	Expropriations are lawful and adequately compensated (worst 0 - 1 best)
Oceania	14.B	sdg14_cleanwat	1.02406	0.793076	Ocean Health Index: Clean Waters score (worst 0-100 best)
Oceania	16.A	sdg16_admin	0.922528	0.26095	Timeliness of administrative proceedings (worst 0 - 1 best)
Oceania	14.E	sdg14_fishstocks	0.817365	-0.205937	Fish caught from overexploited or collapsed stocks (% of total catch)
Oceania	16.H	sdg16_rsf	0.688482	0.386781	Press Freedom Index (worst 0-100 best)
Oceania	6.D	sdg6_wastewat	0.624236	1.78607	Anthropogenic wastewater that receives treatment (%)
Oceania	8.E	sdg8_rights	0.607958	0.519847	Fundamental labor rights are effectively guaranteed (worst 0–1 best)
Oceania	14.F	sdg14_trawl	0.518845	-0.338182	Fish caught by trawling or dredging (%)
Oceania	16.C	sdg16_cpi	0.512483	1.07157	Corruption Perceptions Index (worst 0-100 best)
Oceania	3.I	sdg3_swb	0.483215	1.08215	Subjective well-being (average ladder score, worst 0-10 best)
Oceania	16.B	sdg16_clabor	0.478719	0.584456	Children involved in child labor (% of population aged 5 to 14)
Oceania	8.A	sdg8_accounts	0.442792	1.22941	Adults with an account at a bank or other financial institution or with a mobile-money-service provider (% of population aged 15 or over)
Oceania	14.D	sdg14_discard	0.438775	-0.336684	Fish caught that are then discarded (%)
Oceania	3.C	sdg3_hiv	0.402088	-0.273247	New HIV infections (per 1,000 uninfected population)
Oceania	3.K	sdg3_traffic	0.400641	1.05934	Traffic deaths (per 100,000 population)
Oceania	7.D	sdg7_renewcon	0.387581	0.0458279	Renewable energy share in total final energy consumption (%)
Oceania	2.A	sdg2_crlyld	0.375136	0.65648	Cereal yield (tonnes per hectare of harvested land)
Oceania	10.B	sdg10_palma	0.371693	0.472814	Palma ratio
Oceania	11.B	sdg11_pm25	0.368788	-0.0332416	Annual mean concentration of particulate matter of less than 2.5 microns in diameter (PM2.5) (μg/m³)
Oceania	4.A	sdg4_earlyedu	0.368684	1.00562	Participation rate in pre-primary organized learning (% of children aged 4 to 6)
Oceania	9.A	sdg9_articles	0.366223	1.86591	Articles published in academic journals (per 1,000 population)
Oceania	6.A	sdg6_freshwat	0.339324	-0.824789	Freshwater withdrawal (% of available freshwater resources)
Oceania	9.G	sdg9_uni	0.326343	1.08232	The Times Higher Education Universities Ranking: Average score of top 3 universities (worst 0-100 best)
Oceania	11.C	sdg11_slums	0.30765	1.17401	Proportion of urban population living in slums (%)
Oceania	10.A	sdg10_gini	0.307587	-0.151747	Gini coefficient
Oceania	15.D	sdg15_forchg	0.306769	0.187211	Permanent deforestation (% of forest area, 3-year average)
Oceania	9.E	sdg9_rdex	0.294516	1.97669	Expenditure on research and development (% of GDP)
Oceania	16.G	sdg16_justice	0.2763	0.359896	Access to and affordability of justice (worst 0–1 best)
Oceania	8.G	sdg8_unemp	0.260989	-1.05605	Unemployment rate (% of total labor force, ages 15+)
Oceania	4.C	sdg4_primary	0.253623	-0.573123	Net primary enrollment rate (%)
Oceania	16.F	sdg16_homicides	0.242709	0.370061	Homicides (per 100,000 population)
Oceania	16.D	sdg16_detain	0.238658	0.468884	Unsentenced detainees (% of prison population)
Oceania	5.C	sdg5_lfpr	0.212416	-0.818081	Ratio of female-to-male labor force participation rate (%)
Oceania	1.B	sdg1_wpc	0.200536	0.424643	Poverty headcount ratio at $2.15/day (2017 PPP, %)
Oceania	9.C	sdg9_lpi	0.189909	1.07783	Logistics Performance Index: Quality of trade and transport-related infrastructure (worst 1-5 best)
Oceania	17.A	sdg17_cohaven	0.189133	-1.45455	Corporate Tax Haven Score (best 0-100 worst)
Oceania	3.B	sdg3_fertility	0.186032	0.979149	Adolescent fertility rate (births per 1,000 females aged 15 to 19)
Oceania	8.F	sdg8_slavery	0.167876	0.00434056	Victims of modern slavery (per 1,000 population)
Oceania	2.C	sdg2_pestexp	0.164752	0.268071	Exports of hazardous pesticides (tonnes per million population)
Oceania	5.B	sdg5_familypl	0.149499	0.420496	Demand for family planning satisfied by modern methods (% of females aged 15 to 49)
Oceania	3.E	sdg3_matmort	0.137904	-0.394657	Maternal mortality rate (per 100,000 live births)
Oceania	9.B	sdg9_intuse	0.134097	1.0177	Population using the internet (%)
Oceania	6.C	sdg6_scarcew	0.130788	-1.66791	Scarce water consumption embodied in imports (m3 H2O eq/capita)
Oceania	12.B	sdg12_explastic	0.126533	-1.26419	Exports of plastic waste (kg/capita)
Oceania	2.G	sdg2_undernsh	0.124632	0.910794	Prevalence of undernourishment (%)
Oceania	12.D	sdg12_nimport	0.117183	-1.59126	Nitrogen emissions embodied in imports (kg/capita)
Oceania	11.A	sdg11_pipedwat	0.116443	0.0465081	Access to improved water source, piped (% of urban population)
Oceania	5.A	sdg5_edat	0.103948	-0.151673	Ratio of female-to-male mean years of education received (%)
Oceania	17.B	sdg17_govex	0.103255	0.655576	Government spending on health and education (% of GDP)
Oceania	8.C	sdg8_impacc	0.0965675	-1.67321	Fatal work-related accidents embodied in imports (per 100,000 population)
Oceania	12.G	sdg12_so2prod	0.0963146	-1.83886	Production-based SO2 emissions (kg/capita)
Oceania	4.D	sdg4_second	0.0870071	1.0413	Lower secondary completion rate (%)
Oceania	15.A	sdg15_biofrwter	0.071366	-1.6434	Terrestrial and freshwater biodiversity threats embodied in imports (per million population)
Oceania	3.L	sdg3_u5mort	0.0700727	-0.066201	Mortality rate, under-5 (per 1,000 live births)
Oceania	16.K	sdg16_weaponsexp	0.0647993	-1.68706	Exports of major conventional weapons (TIV constant million USD per 100,000 population)
Oceania	8.D	sdg8_impslav	0.063154	-1.60343	Victims of modern slavery embodied in imports (per 100,000 population)
Oceania	7.C	sdg7_elecac	0.0618679	-0.1501	Population with access to electricity (%)
Oceania	12.C	sdg12_msw	0.0569269	-1.67032	Municipal solid waste (kg/capita/day)
Oceania	3.G	sdg3_neonat	0.0531936	1.29568	Neonatal mortality rate (per 1,000 live births)
Oceania	3.D	sdg3_lifee	0.0338226	1.03204	Life expectancy at birth (years)
Oceania	14.A	sdg14_biomar	0.0302541	-1.40356	Marine biodiversity threats embodied in imports (per million population)
Oceania	7.B	sdg7_co2twh	0.0282703	-0.948382	CO2 emissions from fuel combustion per total electricity output (MtCO2 TWh)
Oceania	3.H	sdg3_pollmort	0.024722	0.826834	Age-standardized death rate attributable to household air pollution and ambient air pollution (per 100,000 population)
Oceania	12.F	sdg12_so2import	0.00604699	-1.65609	SO2 emissions embodied in imports (kg/capita)
Oceania	13.B	sdg13_co2gcp	-0.00599526	-1.76436	CO2 emissions from fossil fuel combustion and cement production (tCO2/capita)
Oceania	3.A	sdg3_births	-0.0107007	-0.368604	Births attended by skilled health personnel (%)
Oceania	12.A	sdg12_ewaste	-0.0118833	-1.6243	Electronic waste (kg/capita)
Oceania	6.B	sdg6_sanita	-0.0250761	0.971889	Population using at least basic sanitation services (%)
Oceania	17.C	sdg17_statperf	-0.0296034	0.839837	Statistical Performance Index (worst 0-100 best)
Oceania	3.M	sdg3_uhc	-0.0353562	1.29318	Universal health coverage (UHC) index of service coverage (worst 0-100 best)
Oceania	1.A	sdg1_lmicpov	-0.052242	1.04954	Poverty headcount ratio at $3.65/day (2017 PPP, %)
Oceania	9.D	sdg9_mobuse	-0.0810146	0.936062	Mobile broadband subscriptions (per 100 population)
Oceania	3.J	sdg3_tb	-0.10037	-0.511481	Incidence of tuberculosis (per 100,000 population)
Oceania	5.D	sdg5_parl	-0.103844	-0.152921	Seats held by women in national parliament (%)
Oceania	16.I	sdg16_safe	-0.109858	0.506809	Population who feel safe walking alone at night in the city or area where they live (%)
Oceania	2.H	sdg2_wasting	-0.112432	0.283278	Prevalence of wasting in children under 5 years of age (%)
Oceania	9.F	sdg9_roads	-0.116333	1.0057	Rural population with access to all-season roads (%)
Oceania	8.B	sdg8_adjgrowth	-0.117243	-0.13131	Adjusted GDP growth (%)
Oceania	3.N	sdg3_vac	-0.117866	0.0454553	Surviving infants who received 2 WHO-recommended vaccines (%)
Oceania	13.C	sdg13_co2import	-0.119551	-1.59392	CO2 emissions embodied in imports (tCO2/capita)
Oceania	2.E	sdg2_stunting	-0.119803	0.953546	Prevalence of stunting in children under 5 years of age (%)
Oceania	6.E	sdg6_water	-0.13421	0.304806	Population using at least basic drinking water services (%)
Oceania	7.A	sdg7_cleanfuel	-0.13752	1.08298	Population with access to clean fuels and technology for cooking (%)
Oceania	11.D	sdg11_transport	-0.146001	-0.185529	Satisfaction with public transport (%)
Oceania	14.C	sdg14_cpma	-0.165441	0.270096	Mean area that is protected in marine sites important to biodiversity (%)
Oceania	16.J	sdg16_u5reg	-0.18436	-0.00719473	Birth registrations with civil authority (% of children under age 5)
Oceania	4.B	sdg4_literacy	-0.187018	-0.190289	Literacy rate (% of population aged 15 to 24)
Oceania	13.A	sdg13_co2export	-0.203054	-0.7218	CO2/emissions embodied in fossil fuel exports (kg/capita)
Oceania	2.D	sdg2_snmi	-0.261137	-0.652152	Sustainable Nitrogen Management Index (best 0-1.41 worst)
Oceania	12.E	sdg12_nprod	-0.280818	-1.54152	Production-based nitrogen emissions (kg/capita)
Oceania	3.F	sdg3_ncds	-0.282053	0.751607	Age-standardized death rate due to cardiovascular disease, cancer, diabetes, or chronic respiratory disease in adults aged 30–70 years (%)
Oceania	2.F	sdg2_trophic	-0.377903	-1.67674	Human Trophic Level (best 2-3 worst)
Oceania	15.E	sdg15_redlist	-0.422227	-0.565203	Red List Index of species survival (worst 0-1 best)
Oceania	15.C	sdg15_cpta	-0.435169	-0.271263	Mean area that is protected in terrestrial sites important to biodiversity (%)
Oceania	2.B	sdg2_obesity	-0.498364	-1.80996	Prevalence of obesity, BMI ≥ 30 (% of adult population)
Oceania	15.B	sdg15_cpfa	-0.646915	-0.301382	Mean area that is protected in freshwater sites important to biodiversity (%)

## Sheet: Fig.3
Indicator code in this study	Indicator code in SDR 2023	Window groups of countries (rank of SDG scores)	RCA of SDG indicators	Score of SDG indicators	GSI	year	Indicator definitions
2.B	sdg2_obesity	1	-0.327502	57.876	-1.73803	2000	Prevalence of obesity, BMI ≥ 30 (% of adult population)
2.B	sdg2_obesity	2	-0.322349	57.9	-1.73803	2000	Prevalence of obesity, BMI ≥ 30 (% of adult population)
2.B	sdg2_obesity	3	-0.312262	58.32	-1.73803	2000	Prevalence of obesity, BMI ≥ 30 (% of adult population)
2.B	sdg2_obesity	4	-0.312159	58.01	-1.73803	2000	Prevalence of obesity, BMI ≥ 30 (% of adult population)
2.B	sdg2_obesity	5	-0.310776	57.702	-1.73803	2000	Prevalence of obesity, BMI ≥ 30 (% of adult population)
2.B	sdg2_obesity	6	-0.310357	57.584	-1.73803	2000	Prevalence of obesity, BMI ≥ 30 (% of adult population)
2.B	sdg2_obesity	7	-0.315767	56.958	-1.73803	2000	Prevalence of obesity, BMI ≥ 30 (% of adult population)
2.B	sdg2_obesity	8	-0.307106	57.546	-1.73803	2000	Prevalence of obesity, BMI ≥ 30 (% of adult population)
2.B	sdg2_obesity	9	-0.303864	57.682	-1.73803	2000	Prevalence of obesity, BMI ≥ 30 (% of adult population)
2.B	sdg2_obesity	10	-0.307537	57.206	-1.73803	2000	Prevalence of obesity, BMI ≥ 30 (% of adult population)
2.B	sdg2_obesity	11	-0.311562	56.822	-1.73803	2000	Prevalence of obesity, BMI ≥ 30 (% of adult population)
2.B	sdg2_obesity	12	-0.318478	55.936	-1.73803	2000	Prevalence of obesity, BMI ≥ 30 (% of adult population)
2.B	sdg2_obesity	13	-0.313741	56.096	-1.73803	2000	Prevalence of obesity, BMI ≥ 30 (% of adult population)
2.B	sdg2_obesity	14	-0.299486	56.684	-1.73803	2000	Prevalence of obesity, BMI ≥ 30 (% of adult population)
2.B	sdg2_obesity	15	-0.285949	57.254	-1.73803	2000	Prevalence of obesity, BMI ≥ 30 (% of adult population)
2.B	sdg2_obesity	16	-0.281018	57.508	-1.73803	2000	Prevalence of obesity, BMI ≥ 30 (% of adult population)
2.B	sdg2_obesity	17	-0.274511	57.718	-1.73803	2000	Prevalence of obesity, BMI ≥ 30 (% of adult population)
2.B	sdg2_obesity	18	-0.270295	57.786	-1.73803	2000	Prevalence of obesity, BMI ≥ 30 (% of adult population)
2.B	sdg2_obesity	19	-0.270478	57.71	-1.73803	2000	Prevalence of obesity, BMI ≥ 30 (% of adult population)
2.B	sdg2_obesity	20	-0.268577	57.716	-1.73803	2000	Prevalence of obesity, BMI ≥ 30 (% of adult population)
2.B	sdg2_obesity	21	-0.253792	58.738	-1.73803	2000	Prevalence of obesity, BMI ≥ 30 (% of adult population)
2.B	sdg2_obesity	22	-0.243504	59.084	-1.73803	2000	Prevalence of obesity, BMI ≥ 30 (% of adult population)
2.B	sdg2_obesity	23	-0.23049	59.964	-1.73803	2000	Prevalence of obesity, BMI ≥ 30 (% of adult population)
2.B	sdg2_obesity	24	-0.23968	58.942	-1.73803	2000	Prevalence of obesity, BMI ≥ 30 (% of adult population)
2.B	sdg2_obesity	25	-0.228841	59.592	-1.73803	2000	Prevalence of obesity, BMI ≥ 30 (% of adult population)
2.B	sdg2_obesity	26	-0.233868	59.028	-1.73803	2000	Prevalence of obesity, BMI ≥ 30 (% of adult population)
2.B	sdg2_obesity	27	-0.2287	59.374	-1.73803	2000	Prevalence of obesity, BMI ≥ 30 (% of adult population)
2.B	sdg2_obesity	28	-0.208477	60.118	-1.73803	2000	Prevalence of obesity, BMI ≥ 30 (% of adult population)
2.B	sdg2_obesity	29	-0.206925	60.354	-1.73803	2000	Prevalence of obesity, BMI ≥ 30 (% of adult population)
2.B	sdg2_obesity	30	-0.192196	61.16	-1.73803	2000	Prevalence of obesity, BMI ≥ 30 (% of adult population)
2.B	sdg2_obesity	31	-0.178813	61.964	-1.73803	2000	Prevalence of obesity, BMI ≥ 30 (% of adult population)
2.B	sdg2_obesity	32	-0.177707	61.642	-1.73803	2000	Prevalence of obesity, BMI ≥ 30 (% of adult population)
2.B	sdg2_obesity	33	-0.174696	61.766	-1.73803	2000	Prevalence of obesity, BMI ≥ 30 (% of adult population)
2.B	sdg2_obesity	34	-0.173588	61.754	-1.73803	2000	Prevalence of obesity, BMI ≥ 30 (% of adult population)
2.B	sdg2_obesity	35	-0.168396	62.014	-1.73803	2000	Prevalence of obesity, BMI ≥ 30 (% of adult population)
2.B	sdg2_obesity	36	-0.16413	62.144	-1.73803	2000	Prevalence of obesity, BMI ≥ 30 (% of adult population)
2.B	sdg2_obesity	37	-0.150799	62.826	-1.73803	2000	Prevalence of obesity, BMI ≥ 30 (% of adult population)
2.B	sdg2_obesity	38	-0.14951	62.876	-1.73803	2000	Prevalence of obesity, BMI ≥ 30 (% of adult population)
2.B	sdg2_obesity	39	-0.146889	63.032	-1.73803	2000	Prevalence of obesity, BMI ≥ 30 (% of adult population)
2.B	sdg2_obesity	40	-0.130137	63.862	-1.73803	2000	Prevalence of obesity, BMI ≥ 30 (% of adult population)
2.B	sdg2_obesity	41	-0.120071	64.406	-1.73803	2000	Prevalence of obesity, BMI ≥ 30 (% of adult population)
2.B	sdg2_obesity	42	-0.111145	64.952	-1.73803	2000	Prevalence of obesity, BMI ≥ 30 (% of adult population)
2.B	sdg2_obesity	43	-0.0929601	66.208	-1.73803	2000	Prevalence of obesity, BMI ≥ 30 (% of adult population)
2.B	sdg2_obesity	44	-0.104989	65.254	-1.73803	2000	Prevalence of obesity, BMI ≥ 30 (% of adult population)
2.B	sdg2_obesity	45	-0.0920945	65.676	-1.73803	2000	Prevalence of obesity, BMI ≥ 30 (% of adult population)
2.B	sdg2_obesity	46	-0.0742414	66.184	-1.73803	2000	Prevalence of obesity, BMI ≥ 30 (% of adult population)
2.B	sdg2_obesity	47	-0.0767262	65.838	-1.73803	2000	Prevalence of obesity, BMI ≥ 30 (% of adult population)
2.B	sdg2_obesity	48	-0.079416	65.658	-1.73803	2000	Prevalence of obesity, BMI ≥ 30 (% of adult population)
2.B	sdg2_obesity	49	-0.0760932	65.72	-1.73803	2000	Prevalence of obesity, BMI ≥ 30 (% of adult population)
2.B	sdg2_obesity	50	-0.0659312	66.364	-1.73803	2000	Prevalence of obesity, BMI ≥ 30 (% of adult population)
2.B	sdg2_obesity	51	-0.0707778	65.776	-1.73803	2000	Prevalence of obesity, BMI ≥ 30 (% of adult population)
2.B	sdg2_obesity	52	-0.0755056	65.436	-1.73803	2000	Prevalence of obesity, BMI ≥ 30 (% of adult population)
2.B	sdg2_obesity	53	-0.0807465	65.066	-1.73803	2000	Prevalence of obesity, BMI ≥ 30 (% of adult population)
2.B	sdg2_obesity	54	-0.0780842	65.21	-1.73803	2000	Prevalence of obesity, BMI ≥ 30 (% of adult population)
2.B	sdg2_obesity	55	-0.0740191	65.382	-1.73803	2000	Prevalence of obesity, BMI ≥ 30 (% of adult population)
2.B	sdg2_obesity	56	-0.0551928	66.194	-1.73803	2000	Prevalence of obesity, BMI ≥ 30 (% of adult population)
2.B	sdg2_obesity	57	-0.0498334	66.412	-1.73803	2000	Prevalence of obesity, BMI ≥ 30 (% of adult population)
2.B	sdg2_obesity	58	-0.0651079	65.064	-1.73803	2000	Prevalence of obesity, BMI ≥ 30 (% of adult population)
2.B	sdg2_obesity	59	-0.0626052	65.114	-1.73803	2000	Prevalence of obesity, BMI ≥ 30 (% of adult population)
2.B	sdg2_obesity	60	-0.061725	64.916	-1.73803	2000	Prevalence of obesity, BMI ≥ 30 (% of adult population)
2.B	sdg2_obesity	61	-0.0519748	65.512	-1.73803	2000	Prevalence of obesity, BMI ≥ 30 (% of adult population)
2.B	sdg2_obesity	62	-0.0526087	65.196	-1.73803	2000	Prevalence of obesity, BMI ≥ 30 (% of adult population)
2.B	sdg2_obesity	63	-0.0400927	65.84	-1.73803	2000	Prevalence of obesity, BMI ≥ 30 (% of adult population)
2.B	sdg2_obesity	64	-0.0399947	65.934	-1.73803	2000	Prevalence of obesity, BMI ≥ 30 (% of adult population)
2.B	sdg2_obesity	65	-0.0572242	64.734	-1.73803	2000	Prevalence of obesity, BMI ≥ 30 (% of adult population)
2.B	sdg2_obesity	66	-0.0448441	65.47	-1.73803	2000	Prevalence of obesity, BMI ≥ 30 (% of adult population)
2.B	sdg2_obesity	67	-0.0411645	65.662	-1.73803	2000	Prevalence of obesity, BMI ≥ 30 (% of adult population)
2.B	sdg2_obesity	68	-0.0389166	65.73	-1.73803	2000	Prevalence of obesity, BMI ≥ 30 (% of adult population)
2.B	sdg2_obesity	69	-0.0132111	66.716	-1.73803	2000	Prevalence of obesity, BMI ≥ 30 (% of adult population)
2.B	sdg2_obesity	70	0.00169288	67.268	-1.73803	2000	Prevalence of obesity, BMI ≥ 30 (% of adult population)
2.B	sdg2_obesity	71	0.000685491	66.618	-1.73803	2000	Prevalence of obesity, BMI ≥ 30 (% of adult population)
2.B	sdg2_obesity	72	0.0119702	67.114	-1.73803	2000	Prevalence of obesity, BMI ≥ 30 (% of adult population)
2.B	sdg2_obesity	73	0.0123881	66.638	-1.73803	2000	Prevalence of obesity, BMI ≥ 30 (% of adult population)
2.B	sdg2_obesity	74	0.0359118	67.666	-1.73803	2000	Prevalence of obesity, BMI ≥ 30 (% of adult population)
2.B	sdg2_obesity	75	0.0448842	67.926	-1.73803	2000	Prevalence of obesity, BMI ≥ 30 (% of adult population)
2.B	sdg2_obesity	76	0.0670629	69.276	-1.73803	2000	Prevalence of obesity, BMI ≥ 30 (% of adult population)
2.B	sdg2_obesity	77	0.0793675	69.784	-1.73803	2000	Prevalence of obesity, BMI ≥ 30 (% of adult population)
2.B	sdg2_obesity	78	0.0778329	69.772	-1.73803	2000	Prevalence of obesity, BMI ≥ 30 (% of adult population)
2.B	sdg2_obesity	79	0.0957404	70.434	-1.73803	2000	Prevalence of obesity, BMI ≥ 30 (% of adult population)
2.B	sdg2_obesity	80	0.10256	70.532	-1.73803	2000	Prevalence of obesity, BMI ≥ 30 (% of adult population)
2.B	sdg2_obesity	81	0.110359	70.532	-1.73803	2000	Prevalence of obesity, BMI ≥ 30 (% of adult population)
2.B	sdg2_obesity	82	0.126978	71.466	-1.73803	2000	Prevalence of obesity, BMI ≥ 30 (% of adult population)
2.B	sdg2_obesity	83	0.145113	72.166	-1.73803	2000	Prevalence of obesity, BMI ≥ 30 (% of adult population)
2.B	sdg2_obesity	84	0.164869	73.162	-1.73803	2000	Prevalence of obesity, BMI ≥ 30 (% of adult population)
2.B	sdg2_obesity	85	0.18362	73.49	-1.73803	2000	Prevalence of obesity, BMI ≥ 30 (% of adult population)
2.B	sdg2_obesity	86	0.201032	74.146	-1.73803	2000	Prevalence of obesity, BMI ≥ 30 (% of adult population)
2.B	sdg2_obesity	87	0.213217	74.578	-1.73803	2000	Prevalence of obesity, BMI ≥ 30 (% of adult population)
2.B	sdg2_obesity	88	0.229065	75.178	-1.73803	2000	Prevalence of obesity, BMI ≥ 30 (% of adult population)
2.B	sdg2_obesity	89	0.249497	76.032	-1.73803	2000	Prevalence of obesity, BMI ≥ 30 (% of adult population)
2.B	sdg2_obesity	90	0.258102	76.218	-1.73803	2000	Prevalence of obesity, BMI ≥ 30 (% of adult population)
2.B	sdg2_obesity	91	0.267771	76.28	-1.73803	2000	Prevalence of obesity, BMI ≥ 30 (% of adult population)
2.B	sdg2_obesity	92	0.28479	76.868	-1.73803	2000	Prevalence of obesity, BMI ≥ 30 (% of adult population)
2.B	sdg2_obesity	93	0.290497	76.744	-1.73803	2000	Prevalence of obesity, BMI ≥ 30 (% of adult population)
2.B	sdg2_obesity	94	0.321923	77.958	-1.73803	2000	Prevalence of obesity, BMI ≥ 30 (% of adult population)
2.B	sdg2_obesity	95	0.329478	78.206	-1.73803	2000	Prevalence of obesity, BMI ≥ 30 (% of adult population)
2.B	sdg2_obesity	96	0.332655	78.366	-1.73803	2000	Prevalence of obesity, BMI ≥ 30 (% of adult population)
2.B	sdg2_obesity	97	0.355258	79.14	-1.73803	2000	Prevalence of obesity, BMI ≥ 30 (% of adult population)
2.B	sdg2_obesity	98	0.374654	80.082	-1.73803	2000	Prevalence of obesity, BMI ≥ 30 (% of adult population)
2.B	sdg2_obesity	99	0.392112	80.626	-1.73803	2000	Prevalence of obesity, BMI ≥ 30 (% of adult population)
2.B	sdg2_obesity	100	0.413307	80.576	-1.73803	2000	Prevalence of obesity, BMI ≥ 30 (% of adult population)
2.B	sdg2_obesity	101	0.427789	81.12	-1.73803	2000	Prevalence of obesity, BMI ≥ 30 (% of adult population)
2.B	sdg2_obesity	102	0.451046	82.018	-1.73803	2000	Prevalence of obesity, BMI ≥ 30 (% of adult population)
2.B	sdg2_obesity	103	0.471315	82.748	-1.73803	2000	Prevalence of obesity, BMI ≥ 30 (% of adult population)
2.B	sdg2_obesity	104	0.494581	83.59	-1.73803	2000	Prevalence of obesity, BMI ≥ 30 (% of adult population)
2.B	sdg2_obesity	105	0.520053	84.544	-1.73803	2000	Prevalence of obesity, BMI ≥ 30 (% of adult population)
2.B	sdg2_obesity	106	0.520574	84.302	-1.73803	2000	Prevalence of obesity, BMI ≥ 30 (% of adult population)
2.B	sdg2_obesity	107	0.545637	85.546	-1.73803	2000	Prevalence of obesity, BMI ≥ 30 (% of adult population)
2.B	sdg2_obesity	108	0.568398	86.7286	-1.73803	2000	Prevalence of obesity, BMI ≥ 30 (% of adult population)
2.B	sdg2_obesity	109	0.588061	87.4796	-1.73803	2000	Prevalence of obesity, BMI ≥ 30 (% of adult population)
2.B	sdg2_obesity	110	0.627949	88.7306	-1.73803	2000	Prevalence of obesity, BMI ≥ 30 (% of adult population)
2.B	sdg2_obesity	111	0.646184	89.1714	-1.73803	2000	Prevalence of obesity, BMI ≥ 30 (% of adult population)
2.B	sdg2_obesity	112	0.669407	90.398	-1.73803	2000	Prevalence of obesity, BMI ≥ 30 (% of adult population)
2.B	sdg2_obesity	113	0.69355	90.3918	-1.73803	2000	Prevalence of obesity, BMI ≥ 30 (% of adult population)
2.B	sdg2_obesity	114	0.717523	90.7449	-1.73803	2000	Prevalence of obesity, BMI ≥ 30 (% of adult population)
2.B	sdg2_obesity	115	0.753106	92.2224	-1.73803	2000	Prevalence of obesity, BMI ≥ 30 (% of adult population)
2.B	sdg2_obesity	116	0.761929	92.2354	-1.73803	2000	Prevalence of obesity, BMI ≥ 30 (% of adult population)
2.B	sdg2_obesity	117	0.790361	92.9	-1.73803	2000	Prevalence of obesity, BMI ≥ 30 (% of adult population)
2.F	sdg2_trophic	1	-0.613447	19.226	-1.70687	2000	Human Trophic Level (best 2-3 worst)
2.F	sdg2_trophic	2	-0.588705	20.304	-1.70687	2000	Human Trophic Level (best 2-3 worst)
2.F	sdg2_trophic	3	-0.578064	20.772	-1.70687	2000	Human Trophic Level (best 2-3 worst)
2.F	sdg2_trophic	4	-0.570423	21.07	-1.70687	2000	Human Trophic Level (best 2-3 worst)
2.F	sdg2_trophic	5	-0.54809	21.938	-1.70687	2000	Human Trophic Level (best 2-3 worst)
2.F	sdg2_trophic	6	-0.53593	22.504	-1.70687	2000	Human Trophic Level (best 2-3 worst)
2.F	sdg2_trophic	7	-0.519682	23.216	-1.70687	2000	Human Trophic Level (best 2-3 worst)
2.F	sdg2_trophic	8	-0.50988	23.6898	-1.70687	2000	Human Trophic Level (best 2-3 worst)
2.F	sdg2_trophic	9	-0.508793	23.7082	-1.70687	2000	Human Trophic Level (best 2-3 worst)
2.F	sdg2_trophic	10	-0.506555	23.8184	-1.70687	2000	Human Trophic Level (best 2-3 worst)
2.F	sdg2_trophic	11	-0.479838	25.102	-1.70687	2000	Human Trophic Level (best 2-3 worst)
2.F	sdg2_trophic	12	-0.458336	26.0531	-1.70687	2000	Human Trophic Level (best 2-3 worst)
2.F	sdg2_trophic	13	-0.450237	26.4265	-1.70687	2000	Human Trophic Level (best 2-3 worst)
2.F	sdg2_trophic	14	-0.437357	26.8061	-1.70687	2000	Human Trophic Level (best 2-3 worst)
2.F	sdg2_trophic	15	-0.42689	27.2082	-1.70687	2000	Human Trophic Level (best 2-3 worst)
2.F	sdg2_trophic	16	-0.416543	27.5898	-1.70687	2000	Human Trophic Level (best 2-3 worst)
2.F	sdg2_trophic	17	-0.418299	27.4388	-1.70687	2000	Human Trophic Level (best 2-3 worst)
2.F	sdg2_trophic	18	-0.423163	27.1653	-1.70687	2000	Human Trophic Level (best 2-3 worst)
2.F	sdg2_trophic	19	-0.397561	28.3449	-1.70687	2000	Human Trophic Level (best 2-3 worst)
2.F	sdg2_trophic	20	-0.377432	29.2694	-1.70687	2000	Human Trophic Level (best 2-3 worst)
2.F	sdg2_trophic	21	-0.353911	30.3306	-1.70687	2000	Human Trophic Level (best 2-3 worst)
2.F	sdg2_trophic	22	-0.351024	30.2898	-1.70687	2000	Human Trophic Level (best 2-3 worst)
2.F	sdg2_trophic	23	-0.327857	31.3408	-1.70687	2000	Human Trophic Level (best 2-3 worst)
2.F	sdg2_trophic	24	-0.327705	31.1776	-1.70687	2000	Human Trophic Level (best 2-3 worst)
2.F	sdg2_trophic	25	-0.342995	30.3612	-1.70687	2000	Human Trophic Level (best 2-3 worst)
2.F	sdg2_trophic	26	-0.329072	30.8041	-1.70687	2000	Human Trophic Level (best 2-3 worst)
2.F	sdg2_trophic	27	-0.326915	30.8796	-1.70687	2000	Human Trophic Level (best 2-3 worst)
2.F	sdg2_trophic	28	-0.332475	30.5816	-1.70687	2000	Human Trophic Level (best 2-3 worst)
2.F	sdg2_trophic	29	-0.337477	30.4735	-1.70687	2000	Human Trophic Level (best 2-3 worst)
2.F	sdg2_trophic	30	-0.311075	31.4735	-1.70687	2000	Human Trophic Level (best 2-3 worst)
2.F	sdg2_trophic	31	-0.286947	32.4694	-1.70687	2000	Human Trophic Level (best 2-3 worst)
2.F	sdg2_trophic	32	-0.266109	33.2061	-1.70687	2000	Human Trophic Level (best 2-3 worst)
2.F	sdg2_trophic	33	-0.255692	33.6633	-1.70687	2000	Human Trophic Level (best 2-3 worst)
2.F	sdg2_trophic	34	-0.251286	33.8082	-1.70687	2000	Human Trophic Level (best 2-3 worst)
2.F	sdg2_trophic	35	-0.231333	34.7347	-1.70687	2000	Human Trophic Level (best 2-3 worst)
2.F	sdg2_trophic	36	-0.217076	35.2673	-1.70687	2000	Human Trophic Level (best 2-3 worst)
2.F	sdg2_trophic	37	-0.208658	35.5245	-1.70687	2000	Human Trophic Level (best 2-3 worst)
2.F	sdg2_trophic	38	-0.199675	35.9286	-1.70687	2000	Human Trophic Level (best 2-3 worst)
2.F	sdg2_trophic	39	-0.181654	36.7102	-1.70687	2000	Human Trophic Level (best 2-3 worst)
2.F	sdg2_trophic	40	-0.176388	36.8939	-1.70687	2000	Human Trophic Level (best 2-3 worst)
2.F	sdg2_trophic	41	-0.170433	37.0633	-1.70687	2000	Human Trophic Level (best 2-3 worst)
2.F	sdg2_trophic	42	-0.158031	37.5449	-1.70687	2000	Human Trophic Level (best 2-3 worst)
2.F	sdg2_trophic	43	-0.132291	38.6306	-1.70687	2000	Human Trophic Level (best 2-3 worst)
2.F	sdg2_trophic	44	-0.137865	38.3061	-1.70687	2000	Human Trophic Level (best 2-3 worst)
2.F	sdg2_trophic	45	-0.108721	39.2367	-1.70687	2000	Human Trophic Level (best 2-3 worst)
2.F	sdg2_trophic	46	-0.100197	39.2918	-1.70687	2000	Human Trophic Level (best 2-3 worst)
2.F	sdg2_trophic	47	-0.0996583	39.2163	-1.70687	2000	Human Trophic Level (best 2-3 worst)
2.F	sdg2_trophic	48	-0.0912606	39.5449	-1.70687	2000	Human Trophic Level (best 2-3 worst)
2.F	sdg2_trophic	49	-0.111318	38.6531	-1.70687	2000	Human Trophic Level (best 2-3 worst)
2.F	sdg2_trophic	50	-0.104004	38.9122	-1.70687	2000	Human Trophic Level (best 2-3 worst)
2.F	sdg2_trophic	51	-0.0984376	38.9939	-1.70687	2000	Human Trophic Level (best 2-3 worst)
2.F	sdg2_trophic	52	-0.0973891	39.0429	-1.70687	2000	Human Trophic Level (best 2-3 worst)
2.F	sdg2_trophic	53	-0.088196	39.4571	-1.70687	2000	Human Trophic Level (best 2-3 worst)
2.F	sdg2_trophic	54	-0.0640685	40.4776	-1.70687	2000	Human Trophic Level (best 2-3 worst)
2.F	sdg2_trophic	55	-0.0551259	40.7265	-1.70687	2000	Human Trophic Level (best 2-3 worst)
2.F	sdg2_trophic	56	-0.0506509	40.8479	-1.70687	2000	Human Trophic Level (best 2-3 worst)
2.F	sdg2_trophic	57	-0.0529434	40.6638	-1.70687	2000	Human Trophic Level (best 2-3 worst)
2.F	sdg2_trophic	58	-0.0511634	40.6458	-1.70687	2000	Human Trophic Level (best 2-3 worst)
2.F	sdg2_trophic	59	-0.0391413	41.1292	-1.70687	2000	Human Trophic Level (best 2-3 worst)
2.F	sdg2_trophic	60	-0.0236766	41.6458	-1.70687	2000	Human Trophic Level (best 2-3 worst)
2.F	sdg2_trophic	61	-0.0381436	40.8792	-1.70687	2000	Human Trophic Level (best 2-3 worst)
2.F	sdg2_trophic	62	-0.0155784	41.3667	-1.70687	2000	Human Trophic Level (best 2-3 worst)
2.F	sdg2_trophic	63	0.0160766	42.575	-1.70687	2000	Human Trophic Level (best 2-3 worst)
2.F	sdg2_trophic	64	0.0189854	42.7313	-1.70687	2000	Human Trophic Level (best 2-3 worst)
2.F	sdg2_trophic	65	0.0285401	43.1532	-1.70687	2000	Human Trophic Level (best 2-3 worst)
2.F	sdg2_trophic	66	0.0501259	43.9319	-1.70687	2000	Human Trophic Level (best 2-3 worst)
2.F	sdg2_trophic	67	0.0622105	44.3851	-1.70687	2000	Human Trophic Level (best 2-3 worst)
2.F	sdg2_trophic	68	0.0935893	45.666	-1.70687	2000	Human Trophic Level (best 2-3 worst)
2.F	sdg2_trophic	69	0.119321	45.8468	-1.70687	2000	Human Trophic Level (best 2-3 worst)
2.F	sdg2_trophic	70	0.12591	45.7277	-1.70687	2000	Human Trophic Level (best 2-3 worst)
2.F	sdg2_trophic	71	0.119622	45.2848	-1.70687	2000	Human Trophic Level (best 2-3 worst)
2.F	sdg2_trophic	72	0.12184	45.3065	-1.70687	2000	Human Trophic Level (best 2-3 worst)
2.F	sdg2_trophic	73	0.133681	45.3739	-1.70687	2000	Human Trophic Level (best 2-3 worst)
2.F	sdg2_trophic	74	0.171101	46.3696	-1.70687	2000	Human Trophic Level (best 2-3 worst)
2.F	sdg2_trophic	75	0.208582	47.7739	-1.70687	2000	Human Trophic Level (best 2-3 worst)
2.F	sdg2_trophic	76	0.213777	47.8739	-1.70687	2000	Human Trophic Level (best 2-3 worst)
2.F	sdg2_trophic	77	0.254618	49.2957	-1.70687	2000	Human Trophic Level (best 2-3 worst)
2.F	sdg2_trophic	78	0.284492	50.3826	-1.70687	2000	Human Trophic Level (best 2-3 worst)
2.F	sdg2_trophic	79	0.308499	50.8848	-1.70687	2000	Human Trophic Level (best 2-3 worst)
2.F	sdg2_trophic	80	0.336638	51.5522	-1.70687	2000	Human Trophic Level (best 2-3 worst)
2.F	sdg2_trophic	81	0.367402	52.2739	-1.70687	2000	Human Trophic Level (best 2-3 worst)
2.F	sdg2_trophic	82	0.394394	53.187	-1.70687	2000	Human Trophic Level (best 2-3 worst)
2.F	sdg2_trophic	83	0.435034	54.35	-1.70687	2000	Human Trophic Level (best 2-3 worst)
2.F	sdg2_trophic	84	0.444993	54.5348	-1.70687	2000	Human Trophic Level (best 2-3 worst)
2.F	sdg2_trophic	85	0.465499	54.6609	-1.70687	2000	Human Trophic Level (best 2-3 worst)
2.F	sdg2_trophic	86	0.497657	55.4348	-1.70687	2000	Human Trophic Level (best 2-3 worst)
2.F	sdg2_trophic	87	0.532285	56.4848	-1.70687	2000	Human Trophic Level (best 2-3 worst)
2.F	sdg2_trophic	88	0.5756	57.8217	-1.70687	2000	Human Trophic Level (best 2-3 worst)
2.F	sdg2_trophic	89	0.58331	57.6783	-1.70687	2000	Human Trophic Level (best 2-3 worst)
2.F	sdg2_trophic	90	0.632426	59.2109	-1.70687	2000	Human Trophic Level (best 2-3 worst)
2.F	sdg2_trophic	91	0.662474	59.9043	-1.70687	2000	Human Trophic Level (best 2-3 worst)
2.F	sdg2_trophic	92	0.701285	60.9283	-1.70687	2000	Human Trophic Level (best 2-3 worst)
2.F	sdg2_trophic	93	0.703777	60.6522	-1.70687	2000	Human Trophic Level (best 2-3 worst)
2.F	sdg2_trophic	94	0.763033	61.9891	-1.70687	2000	Human Trophic Level (best 2-3 worst)
2.F	sdg2_trophic	95	0.786307	62.6087	-1.70687	2000	Human Trophic Level (best 2-3 worst)
2.F	sdg2_trophic	96	0.82335	63.8065	-1.70687	2000	Human Trophic Level (best 2-3 worst)
2.F	sdg2_trophic	97	0.835487	63.9283	-1.70687	2000	Human Trophic Level (best 2-3 worst)
2.F	sdg2_trophic	98	0.881471	65.3804	-1.70687	2000	Human Trophic Level (best 2-3 worst)
2.F	sdg2_trophic	99	0.95313	67.5543	-1.70687	2000	Human Trophic Level (best 2-3 worst)
2.F	sdg2_trophic	100	0.99795	68.1043	-1.70687	2000	Human Trophic Level (best 2-3 worst)
2.F	sdg2_trophic	101	1.01921	68.5543	-1.70687	2000	Human Trophic Level (best 2-3 worst)
2.F	sdg2_trophic	102	1.04839	69.0804	-1.70687	2000	Human Trophic Level (best 2-3 worst)
2.F	sdg2_trophic	103	1.06617	69.3761	-1.70687	2000	Human Trophic Level (best 2-3 worst)
2.F	sdg2_trophic	104	1.0998	69.9174	-1.70687	2000	Human Trophic Level (best 2-3 worst)
2.F	sdg2_trophic	105	1.13421	70.613	-1.70687	2000	Human Trophic Level (best 2-3 worst)
2.F	sdg2_trophic	106	1.09335	69.2511	-1.70687	2000	Human Trophic Level (best 2-3 worst)
2.F	sdg2_trophic	107	1.10609	69.6229	-1.70687	2000	Human Trophic Level (best 2-3 worst)
2.F	sdg2_trophic	108	1.09166	68.9917	-1.70687	2000	Human Trophic Level (best 2-3 worst)
2.F	sdg2_trophic	109	1.13574	70.2208	-1.70687	2000	Human Trophic Level (best 2-3 worst)
2.F	sdg2_trophic	110	1.16305	71.0723	-1.70687	2000	Human Trophic Level (best 2-3 worst)
2.F	sdg2_trophic	111	1.21792	72.5	-1.70687	2000	Human Trophic Level (best 2-3 worst)
2.F	sdg2_trophic	112	1.21739	72.417	-1.70687	2000	Human Trophic Level (best 2-3 worst)
2.F	sdg2_trophic	113	1.23837	72.1681	-1.70687	2000	Human Trophic Level (best 2-3 worst)
2.F	sdg2_trophic	114	1.28641	73.0043	-1.70687	2000	Human Trophic Level (best 2-3 worst)
2.F	sdg2_trophic	115	1.28453	72.7375	-1.70687	2000	Human Trophic Level (best 2-3 worst)
2.F	sdg2_trophic	116	1.24977	71.1167	-1.70687	2000	Human Trophic Level (best 2-3 worst)
2.F	sdg2_trophic	117	1.26451	71.2479	-1.70687	2000	Human Trophic Level (best 2-3 worst)
13.B	sdg13_co2gcp	1	-0.357961	60.966	-1.66089	2000	CO2 emissions from fossil fuel combustion and cement production (tCO2/capita)
13.B	sdg13_co2gcp	2	-0.347	61.476	-1.66089	2000	CO2 emissions from fossil fuel combustion and cement production (tCO2/capita)
13.B	sdg13_co2gcp	3	-0.331689	62.484	-1.66089	2000	CO2 emissions from fossil fuel combustion and cement production (tCO2/capita)
13.B	sdg13_co2gcp	4	-0.328705	62.498	-1.66089	2000	CO2 emissions from fossil fuel combustion and cement production (tCO2/capita)
13.B	sdg13_co2gcp	5	-0.312138	63.342	-1.66089	2000	CO2 emissions from fossil fuel combustion and cement production (tCO2/capita)
13.B	sdg13_co2gcp	6	-0.305783	63.772	-1.66089	2000	CO2 emissions from fossil fuel combustion and cement production (tCO2/capita)
13.B	sdg13_co2gcp	7	-0.294829	64.57	-1.66089	2000	CO2 emissions from fossil fuel combustion and cement production (tCO2/capita)
13.B	sdg13_co2gcp	8	-0.300337	63.972	-1.66089	2000	CO2 emissions from fossil fuel combustion and cement production (tCO2/capita)
13.B	sdg13_co2gcp	9	-0.299645	63.908	-1.66089	2000	CO2 emissions from fossil fuel combustion and cement production (tCO2/capita)
13.B	sdg13_co2gcp	10	-0.290817	64.6	-1.66089	2000	CO2 emissions from fossil fuel combustion and cement production (tCO2/capita)
13.B	sdg13_co2gcp	11	-0.282616	65.284	-1.66089	2000	CO2 emissions from fossil fuel combustion and cement production (tCO2/capita)
13.B	sdg13_co2gcp	12	-0.275632	65.692	-1.66089	2000	CO2 emissions from fossil fuel combustion and cement production (tCO2/capita)
13.B	sdg13_co2gcp	13	-0.266044	66.294	-1.66089	2000	CO2 emissions from fossil fuel combustion and cement production (tCO2/capita)
13.B	sdg13_co2gcp	14	-0.250566	67.324	-1.66089	2000	CO2 emissions from fossil fuel combustion and cement production (tCO2/capita)
13.B	sdg13_co2gcp	15	-0.234379	68.312	-1.66089	2000	CO2 emissions from fossil fuel combustion and cement production (tCO2/capita)
13.B	sdg13_co2gcp	16	-0.22576	68.882	-1.66089	2000	CO2 emissions from fossil fuel combustion and cement production (tCO2/capita)
13.B	sdg13_co2gcp	17	-0.216851	69.214	-1.66089	2000	CO2 emissions from fossil fuel combustion and cement production (tCO2/capita)
13.B	sdg13_co2gcp	18	-0.216512	69.002	-1.66089	2000	CO2 emissions from fossil fuel combustion and cement production (tCO2/capita)
13.B	sdg13_co2gcp	19	-0.203999	70.046	-1.66089	2000	CO2 emissions from fossil fuel combustion and cement production (tCO2/capita)
13.B	sdg13_co2gcp	20	-0.195687	70.612	-1.66089	2000	CO2 emissions from fossil fuel combustion and cement production (tCO2/capita)
13.B	sdg13_co2gcp	21	-0.190382	70.852	-1.66089	2000	CO2 emissions from fossil fuel combustion and cement production (tCO2/capita)
13.B	sdg13_co2gcp	22	-0.177357	71.45	-1.66089	2000	CO2 emissions from fossil fuel combustion and cement production (tCO2/capita)
13.B	sdg13_co2gcp	23	-0.162849	72.622	-1.66089	2000	CO2 emissions from fossil fuel combustion and cement production (tCO2/capita)
13.B	sdg13_co2gcp	24	-0.156843	72.938	-1.66089	2000	CO2 emissions from fossil fuel combustion and cement production (tCO2/capita)
13.B	sdg13_co2gcp	25	-0.155522	72.81	-1.66089	2000	CO2 emissions from fossil fuel combustion and cement production (tCO2/capita)
13.B	sdg13_co2gcp	26	-0.147326	73.216	-1.66089	2000	CO2 emissions from fossil fuel combustion and cement production (tCO2/capita)
13.B	sdg13_co2gcp	27	-0.142155	73.586	-1.66089	2000	CO2 emissions from fossil fuel combustion and cement production (tCO2/capita)
13.B	sdg13_co2gcp	28	-0.125667	74.252	-1.66089	2000	CO2 emissions from fossil fuel combustion and cement production (tCO2/capita)
13.B	sdg13_co2gcp	29	-0.126412	74.37	-1.66089	2000	CO2 emissions from fossil fuel combustion and cement production (tCO2/capita)
13.B	sdg13_co2gcp	30	-0.104141	76.008	-1.66089	2000	CO2 emissions from fossil fuel combustion and cement production (tCO2/capita)
13.B	sdg13_co2gcp	31	-0.0829557	77.718	-1.66089	2000	CO2 emissions from fossil fuel combustion and cement production (tCO2/capita)
13.B	sdg13_co2gcp	32	-0.0746897	77.896	-1.66089	2000	CO2 emissions from fossil fuel combustion and cement production (tCO2/capita)
13.B	sdg13_co2gcp	33	-0.0626891	78.858	-1.66089	2000	CO2 emissions from fossil fuel combustion and cement production (tCO2/capita)
13.B	sdg13_co2gcp	34	-0.0609753	78.83	-1.66089	2000	CO2 emissions from fossil fuel combustion and cement production (tCO2/capita)
13.B	sdg13_co2gcp	35	-0.041917	80.456	-1.66089	2000	CO2 emissions from fossil fuel combustion and cement production (tCO2/capita)
13.B	sdg13_co2gcp	36	-0.0301748	81.222	-1.66089	2000	CO2 emissions from fossil fuel combustion and cement production (tCO2/capita)
13.B	sdg13_co2gcp	37	-0.0452879	79.73	-1.66089	2000	CO2 emissions from fossil fuel combustion and cement production (tCO2/capita)
13.B	sdg13_co2gcp	38	-0.040247	80.104	-1.66089	2000	CO2 emissions from fossil fuel combustion and cement production (tCO2/capita)
13.B	sdg13_co2gcp	39	-0.0394162	80.116	-1.66089	2000	CO2 emissions from fossil fuel combustion and cement production (tCO2/capita)
13.B	sdg13_co2gcp	40	-0.0500794	78.886	-1.66089	2000	CO2 emissions from fossil fuel combustion and cement production (tCO2/capita)
13.B	sdg13_co2gcp	41	-0.0465826	78.958	-1.66089	2000	CO2 emissions from fossil fuel combustion and cement production (tCO2/capita)
13.B	sdg13_co2gcp	42	-0.0338227	79.87	-1.66089	2000	CO2 emissions from fossil fuel combustion and cement production (tCO2/capita)
13.B	sdg13_co2gcp	43	-0.0262261	80.37	-1.66089	2000	CO2 emissions from fossil fuel combustion and cement production (tCO2/capita)
13.B	sdg13_co2gcp	44	-0.0490842	78.454	-1.66089	2000	CO2 emissions from fossil fuel combustion and cement production (tCO2/capita)
13.B	sdg13_co2gcp	45	-0.0396627	78.554	-1.66089	2000	CO2 emissions from fossil fuel combustion and cement production (tCO2/capita)
13.B	sdg13_co2gcp	46	-0.0268063	78.682	-1.66089	2000	CO2 emissions from fossil fuel combustion and cement production (tCO2/capita)
13.B	sdg13_co2gcp	47	-0.0438079	77.104	-1.66089	2000	CO2 emissions from fossil fuel combustion and cement production (tCO2/capita)
13.B	sdg13_co2gcp	48	-0.0504039	76.616	-1.66089	2000	CO2 emissions from fossil fuel combustion and cement production (tCO2/capita)
13.B	sdg13_co2gcp	49	-0.0475298	76.64	-1.66089	2000	CO2 emissions from fossil fuel combustion and cement production (tCO2/capita)
13.B	sdg13_co2gcp	50	-0.0456372	76.65	-1.66089	2000	CO2 emissions from fossil fuel combustion and cement production (tCO2/capita)
13.B	sdg13_co2gcp	51	-0.0405561	76.826	-1.66089	2000	CO2 emissions from fossil fuel combustion and cement production (tCO2/capita)
13.B	sdg13_co2gcp	52	-0.0492453	76.124	-1.66089	2000	CO2 emissions from fossil fuel combustion and cement production (tCO2/capita)
13.B	sdg13_co2gcp	53	-0.0495294	76.122	-1.66089	2000	CO2 emissions from fossil fuel combustion and cement production (tCO2/capita)
13.B	sdg13_co2gcp	54	-0.0379331	77.01	-1.66089	2000	CO2 emissions from fossil fuel combustion and cement production (tCO2/capita)
13.B	sdg13_co2gcp	55	-0.038893	76.794	-1.66089	2000	CO2 emissions from fossil fuel combustion and cement production (tCO2/capita)
13.B	sdg13_co2gcp	56	-0.0277471	77.124	-1.66089	2000	CO2 emissions from fossil fuel combustion and cement production (tCO2/capita)
13.B	sdg13_co2gcp	57	-0.0471856	75.428	-1.66089	2000	CO2 emissions from fossil fuel combustion and cement production (tCO2/capita)
13.B	sdg13_co2gcp	58	-0.0476321	75.242	-1.66089	2000	CO2 emissions from fossil fuel combustion and cement production (tCO2/capita)
13.B	sdg13_co2gcp	59	-0.0343354	76.2	-1.66089	2000	CO2 emissions from fossil fuel combustion and cement production (tCO2/capita)
13.B	sdg13_co2gcp	60	-0.0311528	75.958	-1.66089	2000	CO2 emissions from fossil fuel combustion and cement production (tCO2/capita)
13.B	sdg13_co2gcp	61	-0.0251299	76.244	-1.66089	2000	CO2 emissions from fossil fuel combustion and cement production (tCO2/capita)
13.B	sdg13_co2gcp	62	-0.0148783	76.538	-1.66089	2000	CO2 emissions from fossil fuel combustion and cement production (tCO2/capita)
13.B	sdg13_co2gcp	63	-0.0103728	76.612	-1.66089	2000	CO2 emissions from fossil fuel combustion and cement production (tCO2/capita)
13.B	sdg13_co2gcp	64	-0.00132072	77.348	-1.66089	2000	CO2 emissions from fossil fuel combustion and cement production (tCO2/capita)
13.B	sdg13_co2gcp	65	-0.0250691	75.57	-1.66089	2000	CO2 emissions from fossil fuel combustion and cement production (tCO2/capita)
13.B	sdg13_co2gcp	66	-0.0196158	75.806	-1.66089	2000	CO2 emissions from fossil fuel combustion and cement production (tCO2/capita)
13.B	sdg13_co2gcp	67	-0.018456	75.826	-1.66089	2000	CO2 emissions from fossil fuel combustion and cement production (tCO2/capita)
13.B	sdg13_co2gcp	68	-0.00595244	76.712	-1.66089	2000	CO2 emissions from fossil fuel combustion and cement production (tCO2/capita)
13.B	sdg13_co2gcp	69	0.00882525	76.876	-1.66089	2000	CO2 emissions from fossil fuel combustion and cement production (tCO2/capita)
13.B	sdg13_co2gcp	70	0.0141074	76.704	-1.66089	2000	CO2 emissions from fossil fuel combustion and cement production (tCO2/capita)
13.B	sdg13_co2gcp	71	0.023642	76.708	-1.66089	2000	CO2 emissions from fossil fuel combustion and cement production (tCO2/capita)
13.B	sdg13_co2gcp	72	0.0290359	76.868	-1.66089	2000	CO2 emissions from fossil fuel combustion and cement production (tCO2/capita)
13.B	sdg13_co2gcp	73	0.0356672	76.816	-1.66089	2000	CO2 emissions from fossil fuel combustion and cement production (tCO2/capita)
13.B	sdg13_co2gcp	74	0.0515476	77.426	-1.66089	2000	CO2 emissions from fossil fuel combustion and cement production (tCO2/capita)
13.B	sdg13_co2gcp	75	0.0617475	77.89	-1.66089	2000	CO2 emissions from fossil fuel combustion and cement production (tCO2/capita)
13.B	sdg13_co2gcp	76	0.0683416	78.228	-1.66089	2000	CO2 emissions from fossil fuel combustion and cement production (tCO2/capita)
13.B	sdg13_co2gcp	77	0.0751844	78.354	-1.66089	2000	CO2 emissions from fossil fuel combustion and cement production (tCO2/capita)
13.B	sdg13_co2gcp	78	0.0759386	78.48	-1.66089	2000	CO2 emissions from fossil fuel combustion and cement production (tCO2/capita)
13.B	sdg13_co2gcp	79	0.0854984	78.582	-1.66089	2000	CO2 emissions from fossil fuel combustion and cement production (tCO2/capita)
13.B	sdg13_co2gcp	80	0.0964369	78.924	-1.66089	2000	CO2 emissions from fossil fuel combustion and cement production (tCO2/capita)
13.B	sdg13_co2gcp	81	0.106867	79.206	-1.66089	2000	CO2 emissions from fossil fuel combustion and cement production (tCO2/capita)
13.B	sdg13_co2gcp	82	0.1149	79.66	-1.66089	2000	CO2 emissions from fossil fuel combustion and cement production (tCO2/capita)
13.B	sdg13_co2gcp	83	0.124694	79.778	-1.66089	2000	CO2 emissions from fossil fuel combustion and cement production (tCO2/capita)
13.B	sdg13_co2gcp	84	0.135511	80.146	-1.66089	2000	CO2 emissions from fossil fuel combustion and cement production (tCO2/capita)
13.B	sdg13_co2gcp	85	0.15288	80.252	-1.66089	2000	CO2 emissions from fossil fuel combustion and cement production (tCO2/capita)
13.B	sdg13_co2gcp	86	0.162806	80.398	-1.66089	2000	CO2 emissions from fossil fuel combustion and cement production (tCO2/capita)
13.B	sdg13_co2gcp	87	0.191792	82.16	-1.66089	2000	CO2 emissions from fossil fuel combustion and cement production (tCO2/capita)
13.B	sdg13_co2gcp	88	0.201353	82.33	-1.66089	2000	CO2 emissions from fossil fuel combustion and cement production (tCO2/capita)
13.B	sdg13_co2gcp	89	0.21593	82.882	-1.66089	2000	CO2 emissions from fossil fuel combustion and cement production (tCO2/capita)
13.B	sdg13_co2gcp	90	0.240514	84.254	-1.66089	2000	CO2 emissions from fossil fuel combustion and cement production (tCO2/capita)
13.B	sdg13_co2gcp	91	0.255153	84.664	-1.66089	2000	CO2 emissions from fossil fuel combustion and cement production (tCO2/capita)
13.B	sdg13_co2gcp	92	0.263751	84.728	-1.66089	2000	CO2 emissions from fossil fuel combustion and cement production (tCO2/capita)
13.B	sdg13_co2gcp	93	0.272093	84.838	-1.66089	2000	CO2 emissions from fossil fuel combustion and cement production (tCO2/capita)
13.B	sdg13_co2gcp	94	0.312315	86.746	-1.66089	2000	CO2 emissions from fossil fuel combustion and cement production (tCO2/capita)
13.B	sdg13_co2gcp	95	0.315056	86.718	-1.66089	2000	CO2 emissions from fossil fuel combustion and cement production (tCO2/capita)
13.B	sdg13_co2gcp	96	0.316057	86.766	-1.66089	2000	CO2 emissions from fossil fuel combustion and cement production (tCO2/capita)
13.B	sdg13_co2gcp	97	0.353362	88.716	-1.66089	2000	CO2 emissions from fossil fuel combustion and cement production (tCO2/capita)
13.B	sdg13_co2gcp	98	0.370341	89.634	-1.66089	2000	CO2 emissions from fossil fuel combustion and cement production (tCO2/capita)
13.B	sdg13_co2gcp	99	0.382597	89.934	-1.66089	2000	CO2 emissions from fossil fuel combustion and cement production (tCO2/capita)
13.B	sdg13_co2gcp	100	0.403642	90.008	-1.66089	2000	CO2 emissions from fossil fuel combustion and cement production (tCO2/capita)
13.B	sdg13_co2gcp	101	0.411083	90.1	-1.66089	2000	CO2 emissions from fossil fuel combustion and cement production (tCO2/capita)
13.B	sdg13_co2gcp	102	0.431293	90.896	-1.66089	2000	CO2 emissions from fossil fuel combustion and cement production (tCO2/capita)
13.B	sdg13_co2gcp	103	0.441871	90.982	-1.66089	2000	CO2 emissions from fossil fuel combustion and cement production (tCO2/capita)
13.B	sdg13_co2gcp	104	0.453709	91.096	-1.66089	2000	CO2 emissions from fossil fuel combustion and cement production (tCO2/capita)
13.B	sdg13_co2gcp	105	0.466734	91.404	-1.66089	2000	CO2 emissions from fossil fuel combustion and cement production (tCO2/capita)
13.B	sdg13_co2gcp	106	0.471677	91.428	-1.66089	2000	CO2 emissions from fossil fuel combustion and cement production (tCO2/capita)
13.B	sdg13_co2gcp	107	0.504876	93.42	-1.66089	2000	CO2 emissions from fossil fuel combustion and cement production (tCO2/capita)
13.B	sdg13_co2gcp	108	0.534413	94.792	-1.66089	2000	CO2 emissions from fossil fuel combustion and cement production (tCO2/capita)
13.B	sdg13_co2gcp	109	0.543461	94.858	-1.66089	2000	CO2 emissions from fossil fuel combustion and cement production (tCO2/capita)
13.B	sdg13_co2gcp	110	0.569853	95.48	-1.66089	2000	CO2 emissions from fossil fuel combustion and cement production (tCO2/capita)
13.B	sdg13_co2gcp	111	0.582053	95.542	-1.66089	2000	CO2 emissions from fossil fuel combustion and cement production (tCO2/capita)
13.B	sdg13_co2gcp	112	0.58786	95.826	-1.66089	2000	CO2 emissions from fossil fuel combustion and cement production (tCO2/capita)
13.B	sdg13_co2gcp	113	0.609256	95.84	-1.66089	2000	CO2 emissions from fossil fuel combustion and cement production (tCO2/capita)
13.B	sdg13_co2gcp	114	0.627203	95.924	-1.66089	2000	CO2 emissions from fossil fuel combustion and cement production (tCO2/capita)
13.B	sdg13_co2gcp	115	0.66624	97.918	-1.66089	2000	CO2 emissions from fossil fuel combustion and cement production (tCO2/capita)
13.B	sdg13_co2gcp	116	0.690271	97.942	-1.66089	2000	CO2 emissions from fossil fuel combustion and cement production (tCO2/capita)
13.B	sdg13_co2gcp	117	0.708631	98.156	-1.66089	2000	CO2 emissions from fossil fuel combustion and cement production (tCO2/capita)
12.G	sdg12_so2prod	1	-0.131055	96.8857	-1.65046	2000	Production-based SO2 emissions (kg/capita)
12.G	sdg12_so2prod	2	-0.12467	96.9367	-1.65046	2000	Production-based SO2 emissions (kg/capita)
12.G	sdg12_so2prod	3	-0.118219	97.0122	-1.65046	2000	Production-based SO2 emissions (kg/capita)
12.G	sdg12_so2prod	4	-0.113298	97.0061	-1.65046	2000	Production-based SO2 emissions (kg/capita)
12.G	sdg12_so2prod	5	-0.110806	97.0229	-1.65046	2000	Production-based SO2 emissions (kg/capita)
12.G	sdg12_so2prod	6	-0.108884	96.9833	-1.65046	2000	Production-based SO2 emissions (kg/capita)
12.G	sdg12_so2prod	7	-0.105478	96.9667	-1.65046	2000	Production-based SO2 emissions (kg/capita)
12.G	sdg12_so2prod	8	-0.104615	96.9	-1.65046	2000	Production-based SO2 emissions (kg/capita)
12.G	sdg12_so2prod	9	-0.102572	96.8604	-1.65046	2000	Production-based SO2 emissions (kg/capita)
12.G	sdg12_so2prod	10	-0.0999801	96.875	-1.65046	2000	Production-based SO2 emissions (kg/capita)
12.G	sdg12_so2prod	11	-0.0984277	96.9312	-1.65046	2000	Production-based SO2 emissions (kg/capita)
12.G	sdg12_so2prod	12	-0.0952195	96.8729	-1.65046	2000	Production-based SO2 emissions (kg/capita)
12.G	sdg12_so2prod	13	-0.0915514	96.8854	-1.65046	2000	Production-based SO2 emissions (kg/capita)
12.G	sdg12_so2prod	14	-0.0824321	96.9604	-1.65046	2000	Production-based SO2 emissions (kg/capita)
12.G	sdg12_so2prod	15	-0.0800229	96.9681	-1.65046	2000	Production-based SO2 emissions (kg/capita)
12.G	sdg12_so2prod	16	-0.0764205	97.0149	-1.65046	2000	Production-based SO2 emissions (kg/capita)
12.G	sdg12_so2prod	17	-0.0757247	97	-1.65046	2000	Production-based SO2 emissions (kg/capita)
12.G	sdg12_so2prod	18	-0.0738523	96.7652	-1.65046	2000	Production-based SO2 emissions (kg/capita)
12.G	sdg12_so2prod	19	-0.0719149	96.813	-1.65046	2000	Production-based SO2 emissions (kg/capita)
12.G	sdg12_so2prod	20	-0.0687735	96.837	-1.65046	2000	Production-based SO2 emissions (kg/capita)
12.G	sdg12_so2prod	21	-0.0659083	96.8457	-1.65046	2000	Production-based SO2 emissions (kg/capita)
12.G	sdg12_so2prod	22	-0.0638117	96.8356	-1.65046	2000	Production-based SO2 emissions (kg/capita)
12.G	sdg12_so2prod	23	-0.0611199	96.8556	-1.65046	2000	Production-based SO2 emissions (kg/capita)
12.G	sdg12_so2prod	24	-0.0568543	96.8956	-1.65046	2000	Production-based SO2 emissions (kg/capita)
12.G	sdg12_so2prod	25	-0.0536495	96.8756	-1.65046	2000	Production-based SO2 emissions (kg/capita)
12.G	sdg12_so2prod	26	-0.0499749	96.8089	-1.65046	2000	Production-based SO2 emissions (kg/capita)
12.G	sdg12_so2prod	27	-0.0493334	96.7556	-1.65046	2000	Production-based SO2 emissions (kg/capita)
12.G	sdg12_so2prod	28	-0.0472325	96.7159	-1.65046	2000	Production-based SO2 emissions (kg/capita)
12.G	sdg12_so2prod	29	-0.0481763	96.8409	-1.65046	2000	Production-based SO2 emissions (kg/capita)
12.G	sdg12_so2prod	30	-0.0399808	96.9523	-1.65046	2000	Production-based SO2 emissions (kg/capita)
12.G	sdg12_so2prod	31	-0.036825	96.95	-1.65046	2000	Production-based SO2 emissions (kg/capita)
12.G	sdg12_so2prod	32	-0.0344527	96.9163	-1.65046	2000	Production-based SO2 emissions (kg/capita)
12.G	sdg12_so2prod	33	-0.0318035	96.9512	-1.65046	2000	Production-based SO2 emissions (kg/capita)
12.G	sdg12_so2prod	34	-0.0286669	97.0256	-1.65046	2000	Production-based SO2 emissions (kg/capita)
12.G	sdg12_so2prod	35	-0.0243798	97.1209	-1.65046	2000	Production-based SO2 emissions (kg/capita)
12.G	sdg12_so2prod	36	-0.0195968	97.1837	-1.65046	2000	Production-based SO2 emissions (kg/capita)
12.G	sdg12_so2prod	37	-0.017667	97.1548	-1.65046	2000	Production-based SO2 emissions (kg/capita)
12.G	sdg12_so2prod	38	-0.0173629	97.0905	-1.65046	2000	Production-based SO2 emissions (kg/capita)
12.G	sdg12_so2prod	39	-0.0161201	97.1167	-1.65046	2000	Production-based SO2 emissions (kg/capita)
12.G	sdg12_so2prod	40	-0.0089828	97.1024	-1.65046	2000	Production-based SO2 emissions (kg/capita)
12.G	sdg12_so2prod	41	-0.00337287	97.3	-1.65046	2000	Production-based SO2 emissions (kg/capita)
12.G	sdg12_so2prod	42	-0.000175731	97.3548	-1.65046	2000	Production-based SO2 emissions (kg/capita)
12.G	sdg12_so2prod	43	0.00241835	97.4	-1.65046	2000	Production-based SO2 emissions (kg/capita)
12.G	sdg12_so2prod	44	-0.00207411	96.7024	-1.65046	2000	Production-based SO2 emissions (kg/capita)
12.G	sdg12_so2prod	45	0.00690797	96.719	-1.65046	2000	Production-based SO2 emissions (kg/capita)
12.G	sdg12_so2prod	46	0.00955924	96.6732	-1.65046	2000	Production-based SO2 emissions (kg/capita)
12.G	sdg12_so2prod	47	0.0120368	96.5561	-1.65046	2000	Production-based SO2 emissions (kg/capita)
12.G	sdg12_so2prod	48	0.015768	96.5976	-1.65046	2000	Production-based SO2 emissions (kg/capita)
12.G	sdg12_so2prod	49	0.0201795	96.7286	-1.65046	2000	Production-based SO2 emissions (kg/capita)
12.G	sdg12_so2prod	50	0.0220715	96.7262	-1.65046	2000	Production-based SO2 emissions (kg/capita)
12.G	sdg12_so2prod	51	0.0257783	96.7595	-1.65046	2000	Production-based SO2 emissions (kg/capita)
12.G	sdg12_so2prod	52	0.0239501	96.5952	-1.65046	2000	Production-based SO2 emissions (kg/capita)
12.G	sdg12_so2prod	53	0.0236715	96.5952	-1.65046	2000	Production-based SO2 emissions (kg/capita)
12.G	sdg12_so2prod	54	0.0250535	96.6119	-1.65046	2000	Production-based SO2 emissions (kg/capita)
12.G	sdg12_so2prod	55	0.0311238	96.6558	-1.65046	2000	Production-based SO2 emissions (kg/capita)
12.G	sdg12_so2prod	56	0.0393589	96.714	-1.65046	2000	Production-based SO2 emissions (kg/capita)
12.G	sdg12_so2prod	57	0.0456831	96.7442	-1.65046	2000	Production-based SO2 emissions (kg/capita)
12.G	sdg12_so2prod	58	0.0478259	96.5	-1.65046	2000	Production-based SO2 emissions (kg/capita)
12.G	sdg12_so2prod	59	0.0510498	96.5465	-1.65046	2000	Production-based SO2 emissions (kg/capita)
12.G	sdg12_so2prod	60	0.055553	96.2512	-1.65046	2000	Production-based SO2 emissions (kg/capita)
12.G	sdg12_so2prod	61	0.0587477	96.2791	-1.65046	2000	Production-based SO2 emissions (kg/capita)
12.G	sdg12_so2prod	62	0.065988	96.2512	-1.65046	2000	Production-based SO2 emissions (kg/capita)
12.G	sdg12_so2prod	63	0.0697947	96.2605	-1.65046	2000	Production-based SO2 emissions (kg/capita)
12.G	sdg12_so2prod	64	0.0680917	96.2512	-1.65046	2000	Production-based SO2 emissions (kg/capita)
12.G	sdg12_so2prod	65	0.07158	96.2614	-1.65046	2000	Production-based SO2 emissions (kg/capita)
12.G	sdg12_so2prod	66	0.0743021	96.2614	-1.65046	2000	Production-based SO2 emissions (kg/capita)
12.G	sdg12_so2prod	67	0.0764363	96.2467	-1.65046	2000	Production-based SO2 emissions (kg/capita)
12.G	sdg12_so2prod	68	0.0809414	96.5156	-1.65046	2000	Production-based SO2 emissions (kg/capita)
12.G	sdg12_so2prod	69	0.0833504	96.475	-1.65046	2000	Production-based SO2 emissions (kg/capita)
12.G	sdg12_so2prod	70	0.0917701	96.4545	-1.65046	2000	Production-based SO2 emissions (kg/capita)
12.G	sdg12_so2prod	71	0.101437	96.4659	-1.65046	2000	Production-based SO2 emissions (kg/capita)
12.G	sdg12_so2prod	72	0.106786	96.5244	-1.65046	2000	Production-based SO2 emissions (kg/capita)
12.G	sdg12_so2prod	73	0.11451	96.5578	-1.65046	2000	Production-based SO2 emissions (kg/capita)
12.G	sdg12_so2prod	74	0.123193	96.5978	-1.65046	2000	Production-based SO2 emissions (kg/capita)
12.G	sdg12_so2prod	75	0.128298	96.6378	-1.65046	2000	Production-based SO2 emissions (kg/capita)
12.G	sdg12_so2prod	76	0.131792	96.7578	-1.65046	2000	Production-based SO2 emissions (kg/capita)
12.G	sdg12_so2prod	77	0.137648	96.8133	-1.65046	2000	Production-based SO2 emissions (kg/capita)
12.G	sdg12_so2prod	78	0.140757	96.8783	-1.65046	2000	Production-based SO2 emissions (kg/capita)
12.G	sdg12_so2prod	79	0.148924	96.8978	-1.65046	2000	Production-based SO2 emissions (kg/capita)
12.G	sdg12_so2prod	80	0.155035	96.9087	-1.65046	2000	Production-based SO2 emissions (kg/capita)
12.G	sdg12_so2prod	81	0.162386	96.9804	-1.65046	2000	Production-based SO2 emissions (kg/capita)
12.G	sdg12_so2prod	82	0.165484	97.0426	-1.65046	2000	Production-based SO2 emissions (kg/capita)
12.G	sdg12_so2prod	83	0.173526	97.0553	-1.65046	2000	Production-based SO2 emissions (kg/capita)
12.G	sdg12_so2prod	84	0.180025	97.0809	-1.65046	2000	Production-based SO2 emissions (kg/capita)
12.G	sdg12_so2prod	85	0.184453	97.0804	-1.65046	2000	Production-based SO2 emissions (kg/capita)
12.G	sdg12_so2prod	86	0.192765	97.1326	-1.65046	2000	Production-based SO2 emissions (kg/capita)
12.G	sdg12_so2prod	87	0.197262	97.1872	-1.65046	2000	Production-based SO2 emissions (kg/capita)
12.G	sdg12_so2prod	88	0.205078	97.2596	-1.65046	2000	Production-based SO2 emissions (kg/capita)
12.G	sdg12_so2prod	89	0.212791	97.2894	-1.65046	2000	Production-based SO2 emissions (kg/capita)
12.G	sdg12_so2prod	90	0.218238	97.3383	-1.65046	2000	Production-based SO2 emissions (kg/capita)
12.G	sdg12_so2prod	91	0.227112	97.3404	-1.65046	2000	Production-based SO2 emissions (kg/capita)
12.G	sdg12_so2prod	92	0.234433	97.3489	-1.65046	2000	Production-based SO2 emissions (kg/capita)
12.G	sdg12_so2prod	93	0.24122	97.3745	-1.65046	2000	Production-based SO2 emissions (kg/capita)
12.G	sdg12_so2prod	94	0.249788	97.9587	-1.65046	2000	Production-based SO2 emissions (kg/capita)
12.G	sdg12_so2prod	95	0.252889	97.9609	-1.65046	2000	Production-based SO2 emissions (kg/capita)
12.G	sdg12_so2prod	96	0.256773	98	-1.65046	2000	Production-based SO2 emissions (kg/capita)
12.G	sdg12_so2prod	97	0.270044	98.1298	-1.65046	2000	Production-based SO2 emissions (kg/capita)
12.G	sdg12_so2prod	98	0.27456	98.1638	-1.65046	2000	Production-based SO2 emissions (kg/capita)
12.G	sdg12_so2prod	99	0.283099	98.2447	-1.65046	2000	Production-based SO2 emissions (kg/capita)
12.G	sdg12_so2prod	100	0.288212	98.2283	-1.65046	2000	Production-based SO2 emissions (kg/capita)
12.G	sdg12_so2prod	101	0.29425	98.237	-1.65046	2000	Production-based SO2 emissions (kg/capita)
12.G	sdg12_so2prod	102	0.305847	98.3935	-1.65046	2000	Production-based SO2 emissions (kg/capita)
12.G	sdg12_so2prod	103	0.315201	98.4217	-1.65046	2000	Production-based SO2 emissions (kg/capita)
12.G	sdg12_so2prod	104	0.325458	98.4587	-1.65046	2000	Production-based SO2 emissions (kg/capita)
12.G	sdg12_so2prod	105	0.333853	98.4913	-1.65046	2000	Production-based SO2 emissions (kg/capita)
12.G	sdg12_so2prod	106	0.338508	98.5109	-1.65046	2000	Production-based SO2 emissions (kg/capita)
12.G	sdg12_so2prod	107	0.343036	98.5435	-1.65046	2000	Production-based SO2 emissions (kg/capita)
12.G	sdg12_so2prod	108	0.357324	98.9043	-1.65046	2000	Production-based SO2 emissions (kg/capita)
12.G	sdg12_so2prod	109	0.3654	98.9304	-1.65046	2000	Production-based SO2 emissions (kg/capita)
12.G	sdg12_so2prod	110	0.385721	99.2522	-1.65046	2000	Production-based SO2 emissions (kg/capita)
12.G	sdg12_so2prod	111	0.396929	99.2848	-1.65046	2000	Production-based SO2 emissions (kg/capita)
12.G	sdg12_so2prod	112	0.400034	99.4196	-1.65046	2000	Production-based SO2 emissions (kg/capita)
12.G	sdg12_so2prod	113	0.420179	99.4239	-1.65046	2000	Production-based SO2 emissions (kg/capita)
12.G	sdg12_so2prod	114	0.436463	99.4543	-1.65046	2000	Production-based SO2 emissions (kg/capita)
12.G	sdg12_so2prod	115	0.446894	99.5239	-1.65046	2000	Production-based SO2 emissions (kg/capita)
12.G	sdg12_so2prod	116	0.469417	99.5283	-1.65046	2000	Production-based SO2 emissions (kg/capita)
12.G	sdg12_so2prod	117	0.485023	99.6174	-1.65046	2000	Production-based SO2 emissions (kg/capita)
16.K	sdg16_weaponsexp	1	-0.290809	78.946	-1.59926	2000	Exports of major conventional weapons (TIV constant million USD per 100,000 population)
16.K	sdg16_weaponsexp	2	-0.27562	80.168	-1.59926	2000	Exports of major conventional weapons (TIV constant million USD per 100,000 population)
16.K	sdg16_weaponsexp	3	-0.268247	80.398	-1.59926	2000	Exports of major conventional weapons (TIV constant million USD per 100,000 population)
16.K	sdg16_weaponsexp	4	-0.281873	78.62	-1.59926	2000	Exports of major conventional weapons (TIV constant million USD per 100,000 population)
16.K	sdg16_weaponsexp	5	-0.267526	79.43	-1.59926	2000	Exports of major conventional weapons (TIV constant million USD per 100,000 population)
16.K	sdg16_weaponsexp	6	-0.264644	79.506	-1.59926	2000	Exports of major conventional weapons (TIV constant million USD per 100,000 population)
16.K	sdg16_weaponsexp	7	-0.256455	80.14	-1.59926	2000	Exports of major conventional weapons (TIV constant million USD per 100,000 population)
16.K	sdg16_weaponsexp	8	-0.246911	81.078	-1.59926	2000	Exports of major conventional weapons (TIV constant million USD per 100,000 population)
16.K	sdg16_weaponsexp	9	-0.238684	81.784	-1.59926	2000	Exports of major conventional weapons (TIV constant million USD per 100,000 population)
16.K	sdg16_weaponsexp	10	-0.222175	83.514	-1.59926	2000	Exports of major conventional weapons (TIV constant million USD per 100,000 population)
16.K	sdg16_weaponsexp	11	-0.222854	83.338	-1.59926	2000	Exports of major conventional weapons (TIV constant million USD per 100,000 population)
16.K	sdg16_weaponsexp	12	-0.21914	83.34	-1.59926	2000	Exports of major conventional weapons (TIV constant million USD per 100,000 population)
16.K	sdg16_weaponsexp	13	-0.199154	85.34	-1.59926	2000	Exports of major conventional weapons (TIV constant million USD per 100,000 population)
16.K	sdg16_weaponsexp	14	-0.189366	85.54	-1.59926	2000	Exports of major conventional weapons (TIV constant million USD per 100,000 population)
16.K	sdg16_weaponsexp	15	-0.180992	85.768	-1.59926	2000	Exports of major conventional weapons (TIV constant million USD per 100,000 population)
16.K	sdg16_weaponsexp	16	-0.175475	86.068	-1.59926	2000	Exports of major conventional weapons (TIV constant million USD per 100,000 population)
16.K	sdg16_weaponsexp	17	-0.167982	86.312	-1.59926	2000	Exports of major conventional weapons (TIV constant million USD per 100,000 population)
16.K	sdg16_weaponsexp	18	-0.163918	86.312	-1.59926	2000	Exports of major conventional weapons (TIV constant million USD per 100,000 population)
16.K	sdg16_weaponsexp	19	-0.160156	86.574	-1.59926	2000	Exports of major conventional weapons (TIV constant million USD per 100,000 population)
16.K	sdg16_weaponsexp	20	-0.150367	87.426	-1.59926	2000	Exports of major conventional weapons (TIV constant million USD per 100,000 population)
16.K	sdg16_weaponsexp	21	-0.147804	87.426	-1.59926	2000	Exports of major conventional weapons (TIV constant million USD per 100,000 population)
16.K	sdg16_weaponsexp	22	-0.140804	87.44	-1.59926	2000	Exports of major conventional weapons (TIV constant million USD per 100,000 population)
16.K	sdg16_weaponsexp	23	-0.137062	87.608	-1.59926	2000	Exports of major conventional weapons (TIV constant million USD per 100,000 population)
16.K	sdg16_weaponsexp	24	-0.125994	88.482	-1.59926	2000	Exports of major conventional weapons (TIV constant million USD per 100,000 population)
16.K	sdg16_weaponsexp	25	-0.122833	88.494	-1.59926	2000	Exports of major conventional weapons (TIV constant million USD per 100,000 population)
16.K	sdg16_weaponsexp	26	-0.117652	88.618	-1.59926	2000	Exports of major conventional weapons (TIV constant million USD per 100,000 population)
16.K	sdg16_weaponsexp	27	-0.111649	89.146	-1.59926	2000	Exports of major conventional weapons (TIV constant million USD per 100,000 population)
16.K	sdg16_weaponsexp	28	-0.0953835	89.972	-1.59926	2000	Exports of major conventional weapons (TIV constant million USD per 100,000 population)
16.K	sdg16_weaponsexp	29	-0.0974132	89.972	-1.59926	2000	Exports of major conventional weapons (TIV constant million USD per 100,000 population)
16.K	sdg16_weaponsexp	30	-0.0752894	91.828	-1.59926	2000	Exports of major conventional weapons (TIV constant million USD per 100,000 population)
16.K	sdg16_weaponsexp	31	-0.0729861	91.776	-1.59926	2000	Exports of major conventional weapons (TIV constant million USD per 100,000 population)
16.K	sdg16_weaponsexp	32	-0.0645817	91.912	-1.59926	2000	Exports of major conventional weapons (TIV constant million USD per 100,000 population)
16.K	sdg16_weaponsexp	33	-0.0626609	91.904	-1.59926	2000	Exports of major conventional weapons (TIV constant million USD per 100,000 population)
16.K	sdg16_weaponsexp	34	-0.0602163	91.938	-1.59926	2000	Exports of major conventional weapons (TIV constant million USD per 100,000 population)
16.K	sdg16_weaponsexp	35	-0.0541863	92.298	-1.59926	2000	Exports of major conventional weapons (TIV constant million USD per 100,000 population)
16.K	sdg16_weaponsexp	36	-0.0490675	92.462	-1.59926	2000	Exports of major conventional weapons (TIV constant million USD per 100,000 population)
16.K	sdg16_weaponsexp	37	-0.0380053	93.094	-1.59926	2000	Exports of major conventional weapons (TIV constant million USD per 100,000 population)
16.K	sdg16_weaponsexp	38	-0.0358612	93.234	-1.59926	2000	Exports of major conventional weapons (TIV constant million USD per 100,000 population)
16.K	sdg16_weaponsexp	39	-0.0325581	93.486	-1.59926	2000	Exports of major conventional weapons (TIV constant million USD per 100,000 population)
16.K	sdg16_weaponsexp	40	-0.0505348	91.486	-1.59926	2000	Exports of major conventional weapons (TIV constant million USD per 100,000 population)
16.K	sdg16_weaponsexp	41	-0.0488518	91.38	-1.59926	2000	Exports of major conventional weapons (TIV constant million USD per 100,000 population)
16.K	sdg16_weaponsexp	42	-0.0273011	93.38	-1.59926	2000	Exports of major conventional weapons (TIV constant million USD per 100,000 population)
16.K	sdg16_weaponsexp	43	-0.0192985	94.022	-1.59926	2000	Exports of major conventional weapons (TIV constant million USD per 100,000 population)
16.K	sdg16_weaponsexp	44	-0.018328	94.0816	-1.59926	2000	Exports of major conventional weapons (TIV constant million USD per 100,000 population)
16.K	sdg16_weaponsexp	45	-0.0108409	94.0816	-1.59926	2000	Exports of major conventional weapons (TIV constant million USD per 100,000 population)
16.K	sdg16_weaponsexp	46	-0.000205426	94.1041	-1.59926	2000	Exports of major conventional weapons (TIV constant million USD per 100,000 population)
16.K	sdg16_weaponsexp	47	-0.00218612	93.6714	-1.59926	2000	Exports of major conventional weapons (TIV constant million USD per 100,000 population)
16.K	sdg16_weaponsexp	48	-0.0032054	93.5776	-1.59926	2000	Exports of major conventional weapons (TIV constant million USD per 100,000 population)
16.K	sdg16_weaponsexp	49	0.000881807	93.7143	-1.59926	2000	Exports of major conventional weapons (TIV constant million USD per 100,000 population)
16.K	sdg16_weaponsexp	50	0.00352226	93.8184	-1.59926	2000	Exports of major conventional weapons (TIV constant million USD per 100,000 population)
16.K	sdg16_weaponsexp	51	0.00641851	93.8204	-1.59926	2000	Exports of major conventional weapons (TIV constant million USD per 100,000 population)
16.K	sdg16_weaponsexp	52	0.00536662	93.7265	-1.59926	2000	Exports of major conventional weapons (TIV constant million USD per 100,000 population)
16.K	sdg16_weaponsexp	53	0.0056194	93.7735	-1.59926	2000	Exports of major conventional weapons (TIV constant million USD per 100,000 population)
16.K	sdg16_weaponsexp	54	0.0273317	95.8143	-1.59926	2000	Exports of major conventional weapons (TIV constant million USD per 100,000 population)
16.K	sdg16_weaponsexp	55	0.0294339	95.8143	-1.59926	2000	Exports of major conventional weapons (TIV constant million USD per 100,000 population)
16.K	sdg16_weaponsexp	56	0.0361755	95.8143	-1.59926	2000	Exports of major conventional weapons (TIV constant million USD per 100,000 population)
16.K	sdg16_weaponsexp	57	0.0438666	96.0571	-1.59926	2000	Exports of major conventional weapons (TIV constant million USD per 100,000 population)
16.K	sdg16_weaponsexp	58	0.0517914	96.4	-1.59926	2000	Exports of major conventional weapons (TIV constant million USD per 100,000 population)
16.K	sdg16_weaponsexp	59	0.0542293	96.4	-1.59926	2000	Exports of major conventional weapons (TIV constant million USD per 100,000 population)
16.K	sdg16_weaponsexp	60	0.0616814	96.402	-1.59926	2000	Exports of major conventional weapons (TIV constant million USD per 100,000 population)
16.K	sdg16_weaponsexp	61	0.0659797	96.5816	-1.59926	2000	Exports of major conventional weapons (TIV constant million USD per 100,000 population)
16.K	sdg16_weaponsexp	62	0.072945	96.5816	-1.59926	2000	Exports of major conventional weapons (TIV constant million USD per 100,000 population)
16.K	sdg16_weaponsexp	63	0.07617	96.5816	-1.59926	2000	Exports of major conventional weapons (TIV constant million USD per 100,000 population)
16.K	sdg16_weaponsexp	64	0.0747749	96.5816	-1.59926	2000	Exports of major conventional weapons (TIV constant million USD per 100,000 population)
16.K	sdg16_weaponsexp	65	0.0738635	96.3449	-1.59926	2000	Exports of major conventional weapons (TIV constant million USD per 100,000 population)
16.K	sdg16_weaponsexp	66	0.0762857	96.3449	-1.59926	2000	Exports of major conventional weapons (TIV constant million USD per 100,000 population)
16.K	sdg16_weaponsexp	67	0.0771602	96.3449	-1.59926	2000	Exports of major conventional weapons (TIV constant million USD per 100,000 population)
16.K	sdg16_weaponsexp	68	0.0786563	96.3449	-1.59926	2000	Exports of major conventional weapons (TIV constant million USD per 100,000 population)
16.K	sdg16_weaponsexp	69	0.0902207	96.351	-1.59926	2000	Exports of major conventional weapons (TIV constant million USD per 100,000 population)
16.K	sdg16_weaponsexp	70	0.0979924	96.351	-1.59926	2000	Exports of major conventional weapons (TIV constant million USD per 100,000 population)
16.K	sdg16_weaponsexp	71	0.106519	96.351	-1.59926	2000	Exports of major conventional weapons (TIV constant million USD per 100,000 population)
16.K	sdg16_weaponsexp	72	0.109365	96.349	-1.59926	2000	Exports of major conventional weapons (TIV constant million USD per 100,000 population)
16.K	sdg16_weaponsexp	73	0.116157	96.3551	-1.59926	2000	Exports of major conventional weapons (TIV constant million USD per 100,000 population)
16.K	sdg16_weaponsexp	74	0.123684	96.3551	-1.59926	2000	Exports of major conventional weapons (TIV constant million USD per 100,000 population)
16.K	sdg16_weaponsexp	75	0.128289	96.3837	-1.59926	2000	Exports of major conventional weapons (TIV constant million USD per 100,000 population)
16.K	sdg16_weaponsexp	76	0.130229	96.3837	-1.59926	2000	Exports of major conventional weapons (TIV constant million USD per 100,000 population)
16.K	sdg16_weaponsexp	77	0.135156	96.3959	-1.59926	2000	Exports of major conventional weapons (TIV constant million USD per 100,000 population)
16.K	sdg16_weaponsexp	78	0.134105	96.3959	-1.59926	2000	Exports of major conventional weapons (TIV constant million USD per 100,000 population)
16.K	sdg16_weaponsexp	79	0.141506	96.3959	-1.59926	2000	Exports of major conventional weapons (TIV constant million USD per 100,000 population)
16.K	sdg16_weaponsexp	80	0.147071	96.3959	-1.59926	2000	Exports of major conventional weapons (TIV constant million USD per 100,000 population)
16.K	sdg16_weaponsexp	81	0.153737	96.449	-1.59926	2000	Exports of major conventional weapons (TIV constant million USD per 100,000 population)
16.K	sdg16_weaponsexp	82	0.155104	96.449	-1.59926	2000	Exports of major conventional weapons (TIV constant million USD per 100,000 population)
16.K	sdg16_weaponsexp	83	0.162684	96.4571	-1.59926	2000	Exports of major conventional weapons (TIV constant million USD per 100,000 population)
16.K	sdg16_weaponsexp	84	0.168641	96.4571	-1.59926	2000	Exports of major conventional weapons (TIV constant million USD per 100,000 population)
16.K	sdg16_weaponsexp	85	0.183894	96.4796	-1.59926	2000	Exports of major conventional weapons (TIV constant million USD per 100,000 population)
16.K	sdg16_weaponsexp	86	0.191091	96.4796	-1.59926	2000	Exports of major conventional weapons (TIV constant million USD per 100,000 population)
16.K	sdg16_weaponsexp	87	0.195578	96.4796	-1.59926	2000	Exports of major conventional weapons (TIV constant million USD per 100,000 population)
16.K	sdg16_weaponsexp	88	0.202431	96.4939	-1.59926	2000	Exports of major conventional weapons (TIV constant million USD per 100,000 population)
16.K	sdg16_weaponsexp	89	0.209614	96.5061	-1.59926	2000	Exports of major conventional weapons (TIV constant million USD per 100,000 population)
16.K	sdg16_weaponsexp	90	0.23895	98.5469	-1.59926	2000	Exports of major conventional weapons (TIV constant million USD per 100,000 population)
16.K	sdg16_weaponsexp	91	0.249744	98.7571	-1.59926	2000	Exports of major conventional weapons (TIV constant million USD per 100,000 population)
16.K	sdg16_weaponsexp	92	0.256507	98.751	-1.59926	2000	Exports of major conventional weapons (TIV constant million USD per 100,000 population)
16.K	sdg16_weaponsexp	93	0.2628	98.7612	-1.59926	2000	Exports of major conventional weapons (TIV constant million USD per 100,000 population)
16.K	sdg16_weaponsexp	94	0.273743	98.786	-1.59926	2000	Exports of major conventional weapons (TIV constant million USD per 100,000 population)
16.K	sdg16_weaponsexp	95	0.276536	98.786	-1.59926	2000	Exports of major conventional weapons (TIV constant million USD per 100,000 population)
16.K	sdg16_weaponsexp	96	0.276721	98.786	-1.59926	2000	Exports of major conventional weapons (TIV constant million USD per 100,000 population)
16.K	sdg16_weaponsexp	97	0.295935	99.526	-1.59926	2000	Exports of major conventional weapons (TIV constant million USD per 100,000 population)
16.K	sdg16_weaponsexp	98	0.300832	99.618	-1.59926	2000	Exports of major conventional weapons (TIV constant million USD per 100,000 population)
16.K	sdg16_weaponsexp	99	0.307867	99.618	-1.59926	2000	Exports of major conventional weapons (TIV constant million USD per 100,000 population)
16.K	sdg16_weaponsexp	100	0.325338	99.618	-1.59926	2000	Exports of major conventional weapons (TIV constant million USD per 100,000 population)
16.K	sdg16_weaponsexp	101	0.330738	99.618	-1.59926	2000	Exports of major conventional weapons (TIV constant million USD per 100,000 population)
16.K	sdg16_weaponsexp	102	0.340738	99.71	-1.59926	2000	Exports of major conventional weapons (TIV constant million USD per 100,000 population)
16.K	sdg16_weaponsexp	103	0.34897	99.71	-1.59926	2000	Exports of major conventional weapons (TIV constant million USD per 100,000 population)
16.K	sdg16_weaponsexp	104	0.35793	99.71	-1.59926	2000	Exports of major conventional weapons (TIV constant million USD per 100,000 population)
16.K	sdg16_weaponsexp	105	0.365166	99.71	-1.59926	2000	Exports of major conventional weapons (TIV constant million USD per 100,000 population)
16.K	sdg16_weaponsexp	106	0.369185	99.71	-1.59926	2000	Exports of major conventional weapons (TIV constant million USD per 100,000 population)
16.K	sdg16_weaponsexp	107	0.372927	99.71	-1.59926	2000	Exports of major conventional weapons (TIV constant million USD per 100,000 population)
16.K	sdg16_weaponsexp	108	0.38223	99.738	-1.59926	2000	Exports of major conventional weapons (TIV constant million USD per 100,000 population)
16.K	sdg16_weaponsexp	109	0.38932	99.738	-1.59926	2000	Exports of major conventional weapons (TIV constant million USD per 100,000 population)
16.K	sdg16_weaponsexp	110	0.403938	99.738	-1.59926	2000	Exports of major conventional weapons (TIV constant million USD per 100,000 population)
16.K	sdg16_weaponsexp	111	0.413809	99.738	-1.59926	2000	Exports of major conventional weapons (TIV constant million USD per 100,000 population)
16.K	sdg16_weaponsexp	112	0.414948	99.738	-1.59926	2000	Exports of major conventional weapons (TIV constant million USD per 100,000 population)
16.K	sdg16_weaponsexp	113	0.433211	99.738	-1.59926	2000	Exports of major conventional weapons (TIV constant million USD per 100,000 population)
16.K	sdg16_weaponsexp	114	0.447685	99.738	-1.59926	2000	Exports of major conventional weapons (TIV constant million USD per 100,000 population)
16.K	sdg16_weaponsexp	115	0.45926	99.97	-1.59926	2000	Exports of major conventional weapons (TIV constant million USD per 100,000 population)
16.K	sdg16_weaponsexp	116	0.479707	99.97	-1.59926	2000	Exports of major conventional weapons (TIV constant million USD per 100,000 population)
16.K	sdg16_weaponsexp	117	0.492926	99.97	-1.59926	2000	Exports of major conventional weapons (TIV constant million USD per 100,000 population)
8.C	sdg8_impacc	1	-0.138179	97.0469	-1.59225	2000	Fatal work-related accidents embodied in imports (per 100,000 population)
8.C	sdg8_impacc	2	-0.131578	97.1327	-1.59225	2000	Fatal work-related accidents embodied in imports (per 100,000 population)
8.C	sdg8_impacc	3	-0.1253	97.1837	-1.59225	2000	Fatal work-related accidents embodied in imports (per 100,000 population)
8.C	sdg8_impacc	4	-0.119365	97.302	-1.59225	2000	Fatal work-related accidents embodied in imports (per 100,000 population)
8.C	sdg8_impacc	5	-0.116236	97.4	-1.59225	2000	Fatal work-related accidents embodied in imports (per 100,000 population)
8.C	sdg8_impacc	6	-0.112913	97.5187	-1.59225	2000	Fatal work-related accidents embodied in imports (per 100,000 population)
8.C	sdg8_impacc	7	-0.108688	97.5979	-1.59225	2000	Fatal work-related accidents embodied in imports (per 100,000 population)
8.C	sdg8_impacc	8	-0.107899	97.5333	-1.59225	2000	Fatal work-related accidents embodied in imports (per 100,000 population)
8.C	sdg8_impacc	9	-0.105205	97.5771	-1.59225	2000	Fatal work-related accidents embodied in imports (per 100,000 population)
8.C	sdg8_impacc	10	-0.101873	97.6812	-1.59225	2000	Fatal work-related accidents embodied in imports (per 100,000 population)
8.C	sdg8_impacc	11	-0.099897	97.7833	-1.59225	2000	Fatal work-related accidents embodied in imports (per 100,000 population)
8.C	sdg8_impacc	12	-0.0958093	97.8125	-1.59225	2000	Fatal work-related accidents embodied in imports (per 100,000 population)
8.C	sdg8_impacc	13	-0.0918547	97.8625	-1.59225	2000	Fatal work-related accidents embodied in imports (per 100,000 population)
8.C	sdg8_impacc	14	-0.0829293	97.9188	-1.59225	2000	Fatal work-related accidents embodied in imports (per 100,000 population)
8.C	sdg8_impacc	15	-0.0802066	97.9638	-1.59225	2000	Fatal work-related accidents embodied in imports (per 100,000 population)
8.C	sdg8_impacc	16	-0.076802	97.9915	-1.59225	2000	Fatal work-related accidents embodied in imports (per 100,000 population)
8.C	sdg8_impacc	17	-0.0761221	97.9739	-1.59225	2000	Fatal work-related accidents embodied in imports (per 100,000 population)
8.C	sdg8_impacc	18	-0.0710865	98.0478	-1.59225	2000	Fatal work-related accidents embodied in imports (per 100,000 population)
8.C	sdg8_impacc	19	-0.0693059	98.0783	-1.59225	2000	Fatal work-related accidents embodied in imports (per 100,000 population)
8.C	sdg8_impacc	20	-0.0661742	98.1043	-1.59225	2000	Fatal work-related accidents embodied in imports (per 100,000 population)
8.C	sdg8_impacc	21	-0.0632398	98.1217	-1.59225	2000	Fatal work-related accidents embodied in imports (per 100,000 population)
8.C	sdg8_impacc	22	-0.061206	98.1022	-1.59225	2000	Fatal work-related accidents embodied in imports (per 100,000 population)
8.C	sdg8_impacc	23	-0.0576181	98.2222	-1.59225	2000	Fatal work-related accidents embodied in imports (per 100,000 population)
8.C	sdg8_impacc	24	-0.0535102	98.24	-1.59225	2000	Fatal work-related accidents embodied in imports (per 100,000 population)
8.C	sdg8_impacc	25	-0.0499685	98.2533	-1.59225	2000	Fatal work-related accidents embodied in imports (per 100,000 population)
8.C	sdg8_impacc	26	-0.0455093	98.2533	-1.59225	2000	Fatal work-related accidents embodied in imports (per 100,000 population)
8.C	sdg8_impacc	27	-0.0441966	98.2689	-1.59225	2000	Fatal work-related accidents embodied in imports (per 100,000 population)
8.C	sdg8_impacc	28	-0.0416127	98.2818	-1.59225	2000	Fatal work-related accidents embodied in imports (per 100,000 population)
8.C	sdg8_impacc	29	-0.0438954	98.2841	-1.59225	2000	Fatal work-related accidents embodied in imports (per 100,000 population)
8.C	sdg8_impacc	30	-0.0361901	98.3432	-1.59225	2000	Fatal work-related accidents embodied in imports (per 100,000 population)
8.C	sdg8_impacc	31	-0.029919	98.6705	-1.59225	2000	Fatal work-related accidents embodied in imports (per 100,000 population)
8.C	sdg8_impacc	32	-0.0269696	98.7	-1.59225	2000	Fatal work-related accidents embodied in imports (per 100,000 population)
8.C	sdg8_impacc	33	-0.0242963	98.7395	-1.59225	2000	Fatal work-related accidents embodied in imports (per 100,000 population)
8.C	sdg8_impacc	34	-0.0218086	98.7395	-1.59225	2000	Fatal work-related accidents embodied in imports (per 100,000 population)
8.C	sdg8_impacc	35	-0.0180026	98.7744	-1.59225	2000	Fatal work-related accidents embodied in imports (per 100,000 population)
8.C	sdg8_impacc	36	-0.0134354	98.8116	-1.59225	2000	Fatal work-related accidents embodied in imports (per 100,000 population)
8.C	sdg8_impacc	37	-0.0110858	98.8262	-1.59225	2000	Fatal work-related accidents embodied in imports (per 100,000 population)
8.C	sdg8_impacc	38	-0.0104181	98.7976	-1.59225	2000	Fatal work-related accidents embodied in imports (per 100,000 population)
8.C	sdg8_impacc	39	-0.00942774	98.7976	-1.59225	2000	Fatal work-related accidents embodied in imports (per 100,000 population)
8.C	sdg8_impacc	40	-0.00296199	98.7214	-1.59225	2000	Fatal work-related accidents embodied in imports (per 100,000 population)
8.C	sdg8_impacc	41	0.00075126	98.731	-1.59225	2000	Fatal work-related accidents embodied in imports (per 100,000 population)
8.C	sdg8_impacc	42	0.00577745	98.9786	-1.59225	2000	Fatal work-related accidents embodied in imports (per 100,000 population)
8.C	sdg8_impacc	43	0.00890408	99.0786	-1.59225	2000	Fatal work-related accidents embodied in imports (per 100,000 population)
8.C	sdg8_impacc	44	0.0121463	99.0286	-1.59225	2000	Fatal work-related accidents embodied in imports (per 100,000 population)
8.C	sdg8_impacc	45	0.0211338	99.0548	-1.59225	2000	Fatal work-related accidents embodied in imports (per 100,000 population)
8.C	sdg8_impacc	46	0.0241036	99.0366	-1.59225	2000	Fatal work-related accidents embodied in imports (per 100,000 population)
8.C	sdg8_impacc	47	0.0264808	98.9024	-1.59225	2000	Fatal work-related accidents embodied in imports (per 100,000 population)
8.C	sdg8_impacc	48	0.0297372	98.9024	-1.59225	2000	Fatal work-related accidents embodied in imports (per 100,000 population)
8.C	sdg8_impacc	49	0.0329771	98.9143	-1.59225	2000	Fatal work-related accidents embodied in imports (per 100,000 population)
8.C	sdg8_impacc	50	0.034864	98.9119	-1.59225	2000	Fatal work-related accidents embodied in imports (per 100,000 population)
8.C	sdg8_impacc	51	0.038267	98.9167	-1.59225	2000	Fatal work-related accidents embodied in imports (per 100,000 population)
8.C	sdg8_impacc	52	0.0381193	98.9095	-1.59225	2000	Fatal work-related accidents embodied in imports (per 100,000 population)
8.C	sdg8_impacc	53	0.0376667	98.8929	-1.59225	2000	Fatal work-related accidents embodied in imports (per 100,000 population)
8.C	sdg8_impacc	54	0.0389083	98.8952	-1.59225	2000	Fatal work-related accidents embodied in imports (per 100,000 population)
8.C	sdg8_impacc	55	0.0447257	98.9163	-1.59225	2000	Fatal work-related accidents embodied in imports (per 100,000 population)
8.C	sdg8_impacc	56	0.0526205	98.9372	-1.59225	2000	Fatal work-related accidents embodied in imports (per 100,000 population)
8.C	sdg8_impacc	57	0.0582212	98.9047	-1.59225	2000	Fatal work-related accidents embodied in imports (per 100,000 population)
8.C	sdg8_impacc	58	0.065901	99.1488	-1.59225	2000	Fatal work-related accidents embodied in imports (per 100,000 population)
8.C	sdg8_impacc	59	0.0695617	99.2419	-1.59225	2000	Fatal work-related accidents embodied in imports (per 100,000 population)
8.C	sdg8_impacc	60	0.0768625	99.1558	-1.59225	2000	Fatal work-related accidents embodied in imports (per 100,000 population)
8.C	sdg8_impacc	61	0.0798347	99.1605	-1.59225	2000	Fatal work-related accidents embodied in imports (per 100,000 population)
8.C	sdg8_impacc	62	0.087822	99.1651	-1.59225	2000	Fatal work-related accidents embodied in imports (per 100,000 population)
8.C	sdg8_impacc	63	0.0915755	99.1721	-1.59225	2000	Fatal work-related accidents embodied in imports (per 100,000 population)
8.C	sdg8_impacc	64	0.0898525	99.1605	-1.59225	2000	Fatal work-related accidents embodied in imports (per 100,000 population)
8.C	sdg8_impacc	65	0.0926047	99.1091	-1.59225	2000	Fatal work-related accidents embodied in imports (per 100,000 population)
8.C	sdg8_impacc	66	0.0953511	99.1136	-1.59225	2000	Fatal work-related accidents embodied in imports (per 100,000 population)
8.C	sdg8_impacc	67	0.0976801	99.1133	-1.59225	2000	Fatal work-related accidents embodied in imports (per 100,000 population)
8.C	sdg8_impacc	68	0.0993049	99.1133	-1.59225	2000	Fatal work-related accidents embodied in imports (per 100,000 population)
8.C	sdg8_impacc	69	0.102035	99.0977	-1.59225	2000	Fatal work-related accidents embodied in imports (per 100,000 population)
8.C	sdg8_impacc	70	0.110627	99.0955	-1.59225	2000	Fatal work-related accidents embodied in imports (per 100,000 population)
8.C	sdg8_impacc	71	0.120148	99.0977	-1.59225	2000	Fatal work-related accidents embodied in imports (per 100,000 population)
8.C	sdg8_impacc	72	0.125029	99.1178	-1.59225	2000	Fatal work-related accidents embodied in imports (per 100,000 population)
8.C	sdg8_impacc	73	0.132339	99.1156	-1.59225	2000	Fatal work-related accidents embodied in imports (per 100,000 population)
8.C	sdg8_impacc	74	0.140623	99.1222	-1.59225	2000	Fatal work-related accidents embodied in imports (per 100,000 population)
8.C	sdg8_impacc	75	0.14554	99.1422	-1.59225	2000	Fatal work-related accidents embodied in imports (per 100,000 population)
8.C	sdg8_impacc	76	0.147907	99.1644	-1.59225	2000	Fatal work-related accidents embodied in imports (per 100,000 population)
8.C	sdg8_impacc	77	0.153174	99.1667	-1.59225	2000	Fatal work-related accidents embodied in imports (per 100,000 population)
8.C	sdg8_impacc	78	0.155675	99.1826	-1.59225	2000	Fatal work-related accidents embodied in imports (per 100,000 population)
8.C	sdg8_impacc	79	0.16362	99.187	-1.59225	2000	Fatal work-related accidents embodied in imports (per 100,000 population)
8.C	sdg8_impacc	80	0.169607	99.1913	-1.59225	2000	Fatal work-related accidents embodied in imports (per 100,000 population)
8.C	sdg8_impacc	81	0.176115	99.1913	-1.59225	2000	Fatal work-related accidents embodied in imports (per 100,000 population)
8.C	sdg8_impacc	82	0.17865	99.2085	-1.59225	2000	Fatal work-related accidents embodied in imports (per 100,000 population)
8.C	sdg8_impacc	83	0.1865	99.2106	-1.59225	2000	Fatal work-related accidents embodied in imports (per 100,000 population)
8.C	sdg8_impacc	84	0.192863	99.2255	-1.59225	2000	Fatal work-related accidents embodied in imports (per 100,000 population)
8.C	sdg8_impacc	85	0.197345	99.2261	-1.59225	2000	Fatal work-related accidents embodied in imports (per 100,000 population)
8.C	sdg8_impacc	86	0.205275	99.25	-1.59225	2000	Fatal work-related accidents embodied in imports (per 100,000 population)
8.C	sdg8_impacc	87	0.209215	99.2617	-1.59225	2000	Fatal work-related accidents embodied in imports (per 100,000 population)
8.C	sdg8_impacc	88	0.216454	99.2851	-1.59225	2000	Fatal work-related accidents embodied in imports (per 100,000 population)
8.C	sdg8_impacc	89	0.223844	99.2872	-1.59225	2000	Fatal work-related accidents embodied in imports (per 100,000 population)
8.C	sdg8_impacc	90	0.229638	99.366	-1.59225	2000	Fatal work-related accidents embodied in imports (per 100,000 population)
8.C	sdg8_impacc	91	0.238418	99.366	-1.59225	2000	Fatal work-related accidents embodied in imports (per 100,000 population)
8.C	sdg8_impacc	92	0.245737	99.3809	-1.59225	2000	Fatal work-related accidents embodied in imports (per 100,000 population)
8.C	sdg8_impacc	93	0.252136	99.3766	-1.59225	2000	Fatal work-related accidents embodied in imports (per 100,000 population)
8.C	sdg8_impacc	94	0.254188	99.4196	-1.59225	2000	Fatal work-related accidents embodied in imports (per 100,000 population)
8.C	sdg8_impacc	95	0.257231	99.4196	-1.59225	2000	Fatal work-related accidents embodied in imports (per 100,000 population)
8.C	sdg8_impacc	96	0.260725	99.4298	-1.59225	2000	Fatal work-related accidents embodied in imports (per 100,000 population)
8.C	sdg8_impacc	97	0.273977	99.5511	-1.59225	2000	Fatal work-related accidents embodied in imports (per 100,000 population)
8.C	sdg8_impacc	98	0.278323	99.5745	-1.59225	2000	Fatal work-related accidents embodied in imports (per 100,000 population)
8.C	sdg8_impacc	99	0.285874	99.5787	-1.59225	2000	Fatal work-related accidents embodied in imports (per 100,000 population)
8.C	sdg8_impacc	100	0.291109	99.5739	-1.59225	2000	Fatal work-related accidents embodied in imports (per 100,000 population)
8.C	sdg8_impacc	101	0.297041	99.5783	-1.59225	2000	Fatal work-related accidents embodied in imports (per 100,000 population)
8.C	sdg8_impacc	102	0.306895	99.5826	-1.59225	2000	Fatal work-related accidents embodied in imports (per 100,000 population)
8.C	sdg8_impacc	103	0.316022	99.5978	-1.59225	2000	Fatal work-related accidents embodied in imports (per 100,000 population)
8.C	sdg8_impacc	104	0.325831	99.6022	-1.59225	2000	Fatal work-related accidents embodied in imports (per 100,000 population)
8.C	sdg8_impacc	105	0.333734	99.6043	-1.59225	2000	Fatal work-related accidents embodied in imports (per 100,000 population)
8.C	sdg8_impacc	106	0.338108	99.6043	-1.59225	2000	Fatal work-related accidents embodied in imports (per 100,000 population)
8.C	sdg8_impacc	107	0.342781	99.6522	-1.59225	2000	Fatal work-related accidents embodied in imports (per 100,000 population)
8.C	sdg8_impacc	108	0.352852	99.6739	-1.59225	2000	Fatal work-related accidents embodied in imports (per 100,000 population)
8.C	sdg8_impacc	109	0.360639	99.6804	-1.59225	2000	Fatal work-related accidents embodied in imports (per 100,000 population)
8.C	sdg8_impacc	110	0.37784	99.7783	-1.59225	2000	Fatal work-related accidents embodied in imports (per 100,000 population)
8.C	sdg8_impacc	111	0.388713	99.7891	-1.59225	2000	Fatal work-related accidents embodied in imports (per 100,000 population)
8.C	sdg8_impacc	112	0.390012	99.7935	-1.59225	2000	Fatal work-related accidents embodied in imports (per 100,000 population)
8.C	sdg8_impacc	113	0.409911	99.7935	-1.59225	2000	Fatal work-related accidents embodied in imports (per 100,000 population)
8.C	sdg8_impacc	114	0.425908	99.813	-1.59225	2000	Fatal work-related accidents embodied in imports (per 100,000 population)
8.C	sdg8_impacc	115	0.43621	99.8804	-1.59225	2000	Fatal work-related accidents embodied in imports (per 100,000 population)
8.C	sdg8_impacc	116	0.458511	99.8826	-1.59225	2000	Fatal work-related accidents embodied in imports (per 100,000 population)
8.C	sdg8_impacc	117	0.473109	99.9	-1.59225	2000	Fatal work-related accidents embodied in imports (per 100,000 population)
12.F	sdg12_so2import	1	-0.210168	80.2224	-1.58955	2000	SO2 emissions embodied in imports (kg/capita)
12.F	sdg12_so2import	2	-0.200338	80.6469	-1.58955	2000	SO2 emissions embodied in imports (kg/capita)
12.F	sdg12_so2import	3	-0.190642	81.0612	-1.58955	2000	SO2 emissions embodied in imports (kg/capita)
12.F	sdg12_so2import	4	-0.180268	81.6612	-1.58955	2000	SO2 emissions embodied in imports (kg/capita)
12.F	sdg12_so2import	5	-0.174383	82.075	-1.58955	2000	SO2 emissions embodied in imports (kg/capita)
12.F	sdg12_so2import	6	-0.166883	82.6125	-1.58955	2000	SO2 emissions embodied in imports (kg/capita)
12.F	sdg12_so2import	7	-0.159644	83.0083	-1.58955	2000	SO2 emissions embodied in imports (kg/capita)
12.F	sdg12_so2import	8	-0.165076	82.4	-1.58955	2000	SO2 emissions embodied in imports (kg/capita)
12.F	sdg12_so2import	9	-0.162088	82.4958	-1.58955	2000	SO2 emissions embodied in imports (kg/capita)
12.F	sdg12_so2import	10	-0.155205	82.9729	-1.58955	2000	SO2 emissions embodied in imports (kg/capita)
12.F	sdg12_so2import	11	-0.146098	83.7708	-1.58955	2000	SO2 emissions embodied in imports (kg/capita)
12.F	sdg12_so2import	12	-0.139923	84.0083	-1.58955	2000	SO2 emissions embodied in imports (kg/capita)
12.F	sdg12_so2import	13	-0.133156	84.3396	-1.58955	2000	SO2 emissions embodied in imports (kg/capita)
12.F	sdg12_so2import	14	-0.119838	84.8354	-1.58955	2000	SO2 emissions embodied in imports (kg/capita)
12.F	sdg12_so2import	15	-0.111696	85.4745	-1.58955	2000	SO2 emissions embodied in imports (kg/capita)
12.F	sdg12_so2import	16	-0.10298	86.0447	-1.58955	2000	SO2 emissions embodied in imports (kg/capita)
12.F	sdg12_so2import	17	-0.102795	85.9739	-1.58955	2000	SO2 emissions embodied in imports (kg/capita)
12.F	sdg12_so2import	18	-0.0944122	86.387	-1.58955	2000	SO2 emissions embodied in imports (kg/capita)
12.F	sdg12_so2import	19	-0.0899772	86.6652	-1.58955	2000	SO2 emissions embodied in imports (kg/capita)
12.F	sdg12_so2import	20	-0.0841421	86.9587	-1.58955	2000	SO2 emissions embodied in imports (kg/capita)
12.F	sdg12_so2import	21	-0.0787037	87.2196	-1.58955	2000	SO2 emissions embodied in imports (kg/capita)
12.F	sdg12_so2import	22	-0.0759005	87.28	-1.58955	2000	SO2 emissions embodied in imports (kg/capita)
12.F	sdg12_so2import	23	-0.0652108	88.1044	-1.58955	2000	SO2 emissions embodied in imports (kg/capita)
12.F	sdg12_so2import	24	-0.0580179	88.4022	-1.58955	2000	SO2 emissions embodied in imports (kg/capita)
12.F	sdg12_so2import	25	-0.0538899	88.4667	-1.58955	2000	SO2 emissions embodied in imports (kg/capita)
12.F	sdg12_so2import	26	-0.046515	88.7444	-1.58955	2000	SO2 emissions embodied in imports (kg/capita)
12.F	sdg12_so2import	27	-0.041571	89.1	-1.58955	2000	SO2 emissions embodied in imports (kg/capita)
12.F	sdg12_so2import	28	-0.0384863	89.1568	-1.58955	2000	SO2 emissions embodied in imports (kg/capita)
12.F	sdg12_so2import	29	-0.0414814	89.1091	-1.58955	2000	SO2 emissions embodied in imports (kg/capita)
12.F	sdg12_so2import	30	-0.0284721	89.6727	-1.58955	2000	SO2 emissions embodied in imports (kg/capita)
12.F	sdg12_so2import	31	-0.0194477	90.2136	-1.58955	2000	SO2 emissions embodied in imports (kg/capita)
12.F	sdg12_so2import	32	-0.0164832	90.2326	-1.58955	2000	SO2 emissions embodied in imports (kg/capita)
12.F	sdg12_so2import	33	-0.00896373	90.7535	-1.58955	2000	SO2 emissions embodied in imports (kg/capita)
12.F	sdg12_so2import	34	-0.00471338	90.9326	-1.58955	2000	SO2 emissions embodied in imports (kg/capita)
12.F	sdg12_so2import	35	0.00537539	91.6186	-1.58955	2000	SO2 emissions embodied in imports (kg/capita)
12.F	sdg12_so2import	36	0.0126749	91.9047	-1.58955	2000	SO2 emissions embodied in imports (kg/capita)
12.F	sdg12_so2import	37	0.0189197	92.3	-1.58955	2000	SO2 emissions embodied in imports (kg/capita)
12.F	sdg12_so2import	38	0.0157872	91.9286	-1.58955	2000	SO2 emissions embodied in imports (kg/capita)
12.F	sdg12_so2import	39	0.016776	91.9214	-1.58955	2000	SO2 emissions embodied in imports (kg/capita)
12.F	sdg12_so2import	40	0.016163	91.2952	-1.58955	2000	SO2 emissions embodied in imports (kg/capita)
12.F	sdg12_so2import	41	0.0218723	91.4571	-1.58955	2000	SO2 emissions embodied in imports (kg/capita)
12.F	sdg12_so2import	42	0.029621	91.9214	-1.58955	2000	SO2 emissions embodied in imports (kg/capita)
12.F	sdg12_so2import	43	0.035491	92.2524	-1.58955	2000	SO2 emissions embodied in imports (kg/capita)
12.F	sdg12_so2import	44	0.0333167	91.7857	-1.58955	2000	SO2 emissions embodied in imports (kg/capita)
12.F	sdg12_so2import	45	0.0449667	92.0024	-1.58955	2000	SO2 emissions embodied in imports (kg/capita)
12.F	sdg12_so2import	46	0.0468338	91.8683	-1.58955	2000	SO2 emissions embodied in imports (kg/capita)
12.F	sdg12_so2import	47	0.0348661	90.5463	-1.58955	2000	SO2 emissions embodied in imports (kg/capita)
12.F	sdg12_so2import	48	0.036555	90.4214	-1.58955	2000	SO2 emissions embodied in imports (kg/capita)
12.F	sdg12_so2import	49	0.0394968	90.3976	-1.58955	2000	SO2 emissions embodied in imports (kg/capita)
12.F	sdg12_so2import	50	0.0420249	90.4429	-1.58955	2000	SO2 emissions embodied in imports (kg/capita)
12.F	sdg12_so2import	51	0.0468594	90.5571	-1.58955	2000	SO2 emissions embodied in imports (kg/capita)
12.F	sdg12_so2import	52	0.0470055	90.5762	-1.58955	2000	SO2 emissions embodied in imports (kg/capita)
12.F	sdg12_so2import	53	0.0467104	90.5762	-1.58955	2000	SO2 emissions embodied in imports (kg/capita)
12.F	sdg12_so2import	54	0.0485234	90.6214	-1.58955	2000	SO2 emissions embodied in imports (kg/capita)
12.F	sdg12_so2import	55	0.057147	90.8326	-1.58955	2000	SO2 emissions embodied in imports (kg/capita)
12.F	sdg12_so2import	56	0.0655006	90.8535	-1.58955	2000	SO2 emissions embodied in imports (kg/capita)
12.F	sdg12_so2import	57	0.0659416	90.4349	-1.58955	2000	SO2 emissions embodied in imports (kg/capita)
12.F	sdg12_so2import	58	0.0838422	91.6465	-1.58955	2000	SO2 emissions embodied in imports (kg/capita)
12.F	sdg12_so2import	59	0.091559	92.0953	-1.58955	2000	SO2 emissions embodied in imports (kg/capita)
12.F	sdg12_so2import	60	0.0948496	91.714	-1.58955	2000	SO2 emissions embodied in imports (kg/capita)
12.F	sdg12_so2import	61	0.098611	91.7721	-1.58955	2000	SO2 emissions embodied in imports (kg/capita)
12.F	sdg12_so2import	62	0.107751	91.8326	-1.58955	2000	SO2 emissions embodied in imports (kg/capita)
12.F	sdg12_so2import	63	0.112398	91.893	-1.58955	2000	SO2 emissions embodied in imports (kg/capita)
12.F	sdg12_so2import	64	0.109132	91.7674	-1.58955	2000	SO2 emissions embodied in imports (kg/capita)
12.F	sdg12_so2import	65	0.0969783	90.6295	-1.58955	2000	SO2 emissions embodied in imports (kg/capita)
12.F	sdg12_so2import	66	0.100031	90.6432	-1.58955	2000	SO2 emissions embodied in imports (kg/capita)
12.F	sdg12_so2import	67	0.102014	90.6089	-1.58955	2000	SO2 emissions embodied in imports (kg/capita)
12.F	sdg12_so2import	68	0.105031	90.7178	-1.58955	2000	SO2 emissions embodied in imports (kg/capita)
12.F	sdg12_so2import	69	0.105887	90.5364	-1.58955	2000	SO2 emissions embodied in imports (kg/capita)
12.F	sdg12_so2import	70	0.11523	90.5409	-1.58955	2000	SO2 emissions embodied in imports (kg/capita)
12.F	sdg12_so2import	71	0.125895	90.5773	-1.58955	2000	SO2 emissions embodied in imports (kg/capita)
12.F	sdg12_so2import	72	0.133428	90.7689	-1.58955	2000	SO2 emissions embodied in imports (kg/capita)
12.F	sdg12_so2import	73	0.139494	90.6444	-1.58955	2000	SO2 emissions embodied in imports (kg/capita)
12.F	sdg12_so2import	74	0.147435	90.5733	-1.58955	2000	SO2 emissions embodied in imports (kg/capita)
12.F	sdg12_so2import	75	0.154338	90.7289	-1.58955	2000	SO2 emissions embodied in imports (kg/capita)
12.F	sdg12_so2import	76	0.158598	90.8867	-1.58955	2000	SO2 emissions embodied in imports (kg/capita)
12.F	sdg12_so2import	77	0.164531	90.9089	-1.58955	2000	SO2 emissions embodied in imports (kg/capita)
12.F	sdg12_so2import	78	0.169206	91.0761	-1.58955	2000	SO2 emissions embodied in imports (kg/capita)
12.F	sdg12_so2import	79	0.178239	91.1261	-1.58955	2000	SO2 emissions embodied in imports (kg/capita)
12.F	sdg12_so2import	80	0.185345	91.1739	-1.58955	2000	SO2 emissions embodied in imports (kg/capita)
12.F	sdg12_so2import	81	0.192854	91.2043	-1.58955	2000	SO2 emissions embodied in imports (kg/capita)
12.F	sdg12_so2import	82	0.197606	91.3745	-1.58955	2000	SO2 emissions embodied in imports (kg/capita)
12.F	sdg12_so2import	83	0.206911	91.4426	-1.58955	2000	SO2 emissions embodied in imports (kg/capita)
12.F	sdg12_so2import	84	0.215097	91.5766	-1.58955	2000	SO2 emissions embodied in imports (kg/capita)
12.F	sdg12_so2import	85	0.218799	91.4957	-1.58955	2000	SO2 emissions embodied in imports (kg/capita)
12.F	sdg12_so2import	86	0.228032	91.5674	-1.58955	2000	SO2 emissions embodied in imports (kg/capita)
12.F	sdg12_so2import	87	0.233955	91.7064	-1.58955	2000	SO2 emissions embodied in imports (kg/capita)
12.F	sdg12_so2import	88	0.246348	92.1383	-1.58955	2000	SO2 emissions embodied in imports (kg/capita)
12.F	sdg12_so2import	89	0.253534	92.0894	-1.58955	2000	SO2 emissions embodied in imports (kg/capita)
12.F	sdg12_so2import	90	0.267085	92.7128	-1.58955	2000	SO2 emissions embodied in imports (kg/capita)
12.F	sdg12_so2import	91	0.27693	92.7277	-1.58955	2000	SO2 emissions embodied in imports (kg/capita)
12.F	sdg12_so2import	92	0.285742	92.8085	-1.58955	2000	SO2 emissions embodied in imports (kg/capita)
12.F	sdg12_so2import	93	0.293121	92.834	-1.58955	2000	SO2 emissions embodied in imports (kg/capita)
12.F	sdg12_so2import	94	0.300413	93.263	-1.58955	2000	SO2 emissions embodied in imports (kg/capita)
12.F	sdg12_so2import	95	0.303393	93.2413	-1.58955	2000	SO2 emissions embodied in imports (kg/capita)
12.F	sdg12_so2import	96	0.308628	93.3596	-1.58955	2000	SO2 emissions embodied in imports (kg/capita)
12.F	sdg12_so2import	97	0.335003	94.5489	-1.58955	2000	SO2 emissions embodied in imports (kg/capita)
12.F	sdg12_so2import	98	0.343352	94.8489	-1.58955	2000	SO2 emissions embodied in imports (kg/capita)
12.F	sdg12_so2import	99	0.353359	94.9851	-1.58955	2000	SO2 emissions embodied in imports (kg/capita)
12.F	sdg12_so2import	100	0.358443	94.9413	-1.58955	2000	SO2 emissions embodied in imports (kg/capita)
12.F	sdg12_so2import	101	0.365344	94.9783	-1.58955	2000	SO2 emissions embodied in imports (kg/capita)
12.F	sdg12_so2import	102	0.376455	95.0217	-1.58955	2000	SO2 emissions embodied in imports (kg/capita)
12.F	sdg12_so2import	103	0.387107	95.0957	-1.58955	2000	SO2 emissions embodied in imports (kg/capita)
12.F	sdg12_so2import	104	0.398364	95.1435	-1.58955	2000	SO2 emissions embodied in imports (kg/capita)
12.F	sdg12_so2import	105	0.406433	95.1109	-1.58955	2000	SO2 emissions embodied in imports (kg/capita)
12.F	sdg12_so2import	106	0.411953	95.1652	-1.58955	2000	SO2 emissions embodied in imports (kg/capita)
12.F	sdg12_so2import	107	0.423699	95.6957	-1.58955	2000	SO2 emissions embodied in imports (kg/capita)
12.F	sdg12_so2import	108	0.43916	96.0435	-1.58955	2000	SO2 emissions embodied in imports (kg/capita)
12.F	sdg12_so2import	109	0.447684	96.0565	-1.58955	2000	SO2 emissions embodied in imports (kg/capita)
12.F	sdg12_so2import	110	0.472324	96.55	-1.58955	2000	SO2 emissions embodied in imports (kg/capita)
12.F	sdg12_so2import	111	0.484656	96.5978	-1.58955	2000	SO2 emissions embodied in imports (kg/capita)
12.F	sdg12_so2import	112	0.486994	96.663	-1.58955	2000	SO2 emissions embodied in imports (kg/capita)
12.F	sdg12_so2import	113	0.509233	96.6957	-1.58955	2000	SO2 emissions embodied in imports (kg/capita)
12.F	sdg12_so2import	114	0.529604	96.9348	-1.58955	2000	SO2 emissions embodied in imports (kg/capita)
12.F	sdg12_so2import	115	0.557325	98.1935	-1.58955	2000	SO2 emissions embodied in imports (kg/capita)
12.F	sdg12_so2import	116	0.582522	98.2478	-1.58955	2000	SO2 emissions embodied in imports (kg/capita)
12.F	sdg12_so2import	117	0.601334	98.4739	-1.58955	2000	SO2 emissions embodied in imports (kg/capita)
12.C	sdg12_msw	1	-0.299658	64.04	-1.58171	2000	Municipal solid waste (kg/capita/day)
12.C	sdg12_msw	2	-0.289109	64.482	-1.58171	2000	Municipal solid waste (kg/capita/day)
12.C	sdg12_msw	3	-0.277513	65.058	-1.58171	2000	Municipal solid waste (kg/capita/day)
12.C	sdg12_msw	4	-0.267018	65.72	-1.58171	2000	Municipal solid waste (kg/capita/day)
12.C	sdg12_msw	5	-0.250531	66.56	-1.58171	2000	Municipal solid waste (kg/capita/day)
12.C	sdg12_msw	6	-0.244949	66.898	-1.58171	2000	Municipal solid waste (kg/capita/day)
12.C	sdg12_msw	7	-0.236872	67.37	-1.58171	2000	Municipal solid waste (kg/capita/day)
12.C	sdg12_msw	8	-0.229051	67.958	-1.58171	2000	Municipal solid waste (kg/capita/day)
12.C	sdg12_msw	9	-0.230373	67.678	-1.58171	2000	Municipal solid waste (kg/capita/day)
12.C	sdg12_msw	10	-0.226861	67.822	-1.58171	2000	Municipal solid waste (kg/capita/day)
12.C	sdg12_msw	11	-0.221766	68.202	-1.58171	2000	Municipal solid waste (kg/capita/day)
12.C	sdg12_msw	12	-0.217603	68.256	-1.58171	2000	Municipal solid waste (kg/capita/day)
12.C	sdg12_msw	13	-0.211619	68.542	-1.58171	2000	Municipal solid waste (kg/capita/day)
12.C	sdg12_msw	14	-0.192688	69.472	-1.58171	2000	Municipal solid waste (kg/capita/day)
12.C	sdg12_msw	15	-0.182671	69.864	-1.58171	2000	Municipal solid waste (kg/capita/day)
12.C	sdg12_msw	16	-0.173066	70.512	-1.58171	2000	Municipal solid waste (kg/capita/day)
12.C	sdg12_msw	17	-0.171268	70.306	-1.58171	2000	Municipal solid waste (kg/capita/day)
12.C	sdg12_msw	18	-0.163613	70.652	-1.58171	2000	Municipal solid waste (kg/capita/day)
12.C	sdg12_msw	19	-0.157846	71.042	-1.58171	2000	Municipal solid waste (kg/capita/day)
12.C	sdg12_msw	20	-0.151425	71.4	-1.58171	2000	Municipal solid waste (kg/capita/day)
12.C	sdg12_msw	21	-0.143457	71.88	-1.58171	2000	Municipal solid waste (kg/capita/day)
12.C	sdg12_msw	22	-0.134772	72.03	-1.58171	2000	Municipal solid waste (kg/capita/day)
12.C	sdg12_msw	23	-0.127171	72.494	-1.58171	2000	Municipal solid waste (kg/capita/day)
12.C	sdg12_msw	24	-0.122747	72.594	-1.58171	2000	Municipal solid waste (kg/capita/day)
12.C	sdg12_msw	25	-0.120036	72.6	-1.58171	2000	Municipal solid waste (kg/capita/day)
12.C	sdg12_msw	26	-0.114562	72.744	-1.58171	2000	Municipal solid waste (kg/capita/day)
12.C	sdg12_msw	27	-0.111355	72.936	-1.58171	2000	Municipal solid waste (kg/capita/day)
12.C	sdg12_msw	28	-0.103294	72.984	-1.58171	2000	Municipal solid waste (kg/capita/day)
12.C	sdg12_msw	29	-0.106113	72.924	-1.58171	2000	Municipal solid waste (kg/capita/day)
12.C	sdg12_msw	30	-0.0919264	73.694	-1.58171	2000	Municipal solid waste (kg/capita/day)
12.C	sdg12_msw	31	-0.0801442	74.486	-1.58171	2000	Municipal solid waste (kg/capita/day)
12.C	sdg12_msw	32	-0.0661538	75.044	-1.58171	2000	Municipal solid waste (kg/capita/day)
12.C	sdg12_msw	33	-0.0624597	75.2	-1.58171	2000	Municipal solid waste (kg/capita/day)
12.C	sdg12_msw	34	-0.0614288	75.124	-1.58171	2000	Municipal solid waste (kg/capita/day)
12.C	sdg12_msw	35	-0.0561767	75.372	-1.58171	2000	Municipal solid waste (kg/capita/day)
12.C	sdg12_msw	36	-0.0483517	75.76	-1.58171	2000	Municipal solid waste (kg/capita/day)
12.C	sdg12_msw	37	-0.0455359	75.652	-1.58171	2000	Municipal solid waste (kg/capita/day)
12.C	sdg12_msw	38	-0.0466447	75.496	-1.58171	2000	Municipal solid waste (kg/capita/day)
12.C	sdg12_msw	39	-0.0435824	75.678	-1.58171	2000	Municipal solid waste (kg/capita/day)
12.C	sdg12_msw	40	-0.0411756	75.456	-1.58171	2000	Municipal solid waste (kg/capita/day)
12.C	sdg12_msw	41	-0.0328183	75.866	-1.58171	2000	Municipal solid waste (kg/capita/day)
12.C	sdg12_msw	42	-0.0233058	76.482	-1.58171	2000	Municipal solid waste (kg/capita/day)
12.C	sdg12_msw	43	-0.0116881	77.308	-1.58171	2000	Municipal solid waste (kg/capita/day)
12.C	sdg12_msw	44	-0.00188887	77.906	-1.58171	2000	Municipal solid waste (kg/capita/day)
12.C	sdg12_msw	45	0.00718521	78.032	-1.58171	2000	Municipal solid waste (kg/capita/day)
12.C	sdg12_msw	46	0.0194576	78.206	-1.58171	2000	Municipal solid waste (kg/capita/day)
12.C	sdg12_msw	47	0.0166345	77.756	-1.58171	2000	Municipal solid waste (kg/capita/day)
12.C	sdg12_msw	48	0.020767	78.04	-1.58171	2000	Municipal solid waste (kg/capita/day)
12.C	sdg12_msw	49	0.0104619	77.15	-1.58171	2000	Municipal solid waste (kg/capita/day)
12.C	sdg12_msw	50	0.0133056	77.238	-1.58171	2000	Municipal solid waste (kg/capita/day)
12.C	sdg12_msw	51	0.0196656	77.524	-1.58171	2000	Municipal solid waste (kg/capita/day)
12.C	sdg12_msw	52	0.0159604	77.242	-1.58171	2000	Municipal solid waste (kg/capita/day)
12.C	sdg12_msw	53	0.01416	77.12	-1.58171	2000	Municipal solid waste (kg/capita/day)
12.C	sdg12_msw	54	0.0193188	77.448	-1.58171	2000	Municipal solid waste (kg/capita/day)
12.C	sdg12_msw	55	0.0216467	77.458	-1.58171	2000	Municipal solid waste (kg/capita/day)
12.C	sdg12_msw	56	0.032389	77.752	-1.58171	2000	Municipal solid waste (kg/capita/day)
12.C	sdg12_msw	57	0.0289038	77.188	-1.58171	2000	Municipal solid waste (kg/capita/day)
12.C	sdg12_msw	58	0.0291904	76.904	-1.58171	2000	Municipal solid waste (kg/capita/day)
12.C	sdg12_msw	59	0.0383397	77.482	-1.58171	2000	Municipal solid waste (kg/capita/day)
12.C	sdg12_msw	60	0.0377469	77.048	-1.58171	2000	Municipal solid waste (kg/capita/day)
12.C	sdg12_msw	61	0.043775	77.338	-1.58171	2000	Municipal solid waste (kg/capita/day)
12.C	sdg12_msw	62	0.0487212	77.234	-1.58171	2000	Municipal solid waste (kg/capita/day)
12.C	sdg12_msw	63	0.0575902	77.658	-1.58171	2000	Municipal solid waste (kg/capita/day)
12.C	sdg12_msw	64	0.0497011	77.2898	-1.58171	2000	Municipal solid waste (kg/capita/day)
12.C	sdg12_msw	65	0.0490243	77.1204	-1.58171	2000	Municipal solid waste (kg/capita/day)
12.C	sdg12_msw	66	0.0543844	77.3408	-1.58171	2000	Municipal solid waste (kg/capita/day)
12.C	sdg12_msw	67	0.06468	77.9918	-1.58171	2000	Municipal solid waste (kg/capita/day)
12.C	sdg12_msw	68	0.0685082	78.1612	-1.58171	2000	Municipal solid waste (kg/capita/day)
12.C	sdg12_msw	69	0.0836478	78.3347	-1.58171	2000	Municipal solid waste (kg/capita/day)
12.C	sdg12_msw	70	0.0854559	78.2125	-1.58171	2000	Municipal solid waste (kg/capita/day)
12.C	sdg12_msw	71	0.0953558	78.2104	-1.58171	2000	Municipal solid waste (kg/capita/day)
12.C	sdg12_msw	72	0.100743	78.3542	-1.58171	2000	Municipal solid waste (kg/capita/day)
12.C	sdg12_msw	73	0.108386	78.3354	-1.58171	2000	Municipal solid waste (kg/capita/day)
12.C	sdg12_msw	74	0.12333	78.7812	-1.58171	2000	Municipal solid waste (kg/capita/day)
12.C	sdg12_msw	75	0.134111	79.2479	-1.58171	2000	Municipal solid waste (kg/capita/day)
12.C	sdg12_msw	76	0.141322	79.6063	-1.58171	2000	Municipal solid waste (kg/capita/day)
12.C	sdg12_msw	77	0.148632	79.7812	-1.58171	2000	Municipal solid waste (kg/capita/day)
12.C	sdg12_msw	78	0.155882	80.3062	-1.58171	2000	Municipal solid waste (kg/capita/day)
12.C	sdg12_msw	79	0.168962	80.6437	-1.58171	2000	Municipal solid waste (kg/capita/day)
12.C	sdg12_msw	80	0.176954	80.7833	-1.58171	2000	Municipal solid waste (kg/capita/day)
12.C	sdg12_msw	81	0.188328	81.0917	-1.58171	2000	Municipal solid waste (kg/capita/day)
12.C	sdg12_msw	82	0.188672	81.0146	-1.58171	2000	Municipal solid waste (kg/capita/day)
12.C	sdg12_msw	83	0.199282	81.1896	-1.58171	2000	Municipal solid waste (kg/capita/day)
12.C	sdg12_msw	84	0.211114	81.6208	-1.58171	2000	Municipal solid waste (kg/capita/day)
12.C	sdg12_msw	85	0.23146	81.9375	-1.58171	2000	Municipal solid waste (kg/capita/day)
12.C	sdg12_msw	86	0.242413	82.1479	-1.58171	2000	Municipal solid waste (kg/capita/day)
12.C	sdg12_msw	87	0.256077	82.75	-1.58171	2000	Municipal solid waste (kg/capita/day)
12.C	sdg12_msw	88	0.263308	82.9234	-1.58171	2000	Municipal solid waste (kg/capita/day)
12.C	sdg12_msw	89	0.275144	83.1681	-1.58171	2000	Municipal solid waste (kg/capita/day)
12.C	sdg12_msw	90	0.288259	83.7	-1.58171	2000	Municipal solid waste (kg/capita/day)
12.C	sdg12_msw	91	0.296884	83.6319	-1.58171	2000	Municipal solid waste (kg/capita/day)
12.C	sdg12_msw	92	0.305786	83.7319	-1.58171	2000	Municipal solid waste (kg/capita/day)
12.C	sdg12_msw	93	0.315406	83.9128	-1.58171	2000	Municipal solid waste (kg/capita/day)
12.C	sdg12_msw	94	0.344525	84.8	-1.58171	2000	Municipal solid waste (kg/capita/day)
12.C	sdg12_msw	95	0.348842	84.8702	-1.58171	2000	Municipal solid waste (kg/capita/day)
12.C	sdg12_msw	96	0.347105	84.9152	-1.58171	2000	Municipal solid waste (kg/capita/day)
12.C	sdg12_msw	97	0.369921	85.613	-1.58171	2000	Municipal solid waste (kg/capita/day)
12.C	sdg12_msw	98	0.374999	85.7043	-1.58171	2000	Municipal solid waste (kg/capita/day)
12.C	sdg12_msw	99	0.398425	86.8109	-1.58171	2000	Municipal solid waste (kg/capita/day)
12.C	sdg12_msw	100	0.42077	86.8522	-1.58171	2000	Municipal solid waste (kg/capita/day)
12.C	sdg12_msw	101	0.429551	87.0022	-1.58171	2000	Municipal solid waste (kg/capita/day)
12.C	sdg12_msw	102	0.439585	87.2511	-1.58171	2000	Municipal solid waste (kg/capita/day)
12.C	sdg12_msw	103	0.453186	87.4978	-1.58171	2000	Municipal solid waste (kg/capita/day)
12.C	sdg12_msw	104	0.46442	87.5289	-1.58171	2000	Municipal solid waste (kg/capita/day)
12.C	sdg12_msw	105	0.478009	87.78	-1.58171	2000	Municipal solid waste (kg/capita/day)
12.C	sdg12_msw	106	0.483982	87.8378	-1.58171	2000	Municipal solid waste (kg/capita/day)
12.C	sdg12_msw	107	0.50215	88.7244	-1.58171	2000	Municipal solid waste (kg/capita/day)
12.C	sdg12_msw	108	0.524912	89.4622	-1.58171	2000	Municipal solid waste (kg/capita/day)
12.C	sdg12_msw	109	0.537815	89.7444	-1.58171	2000	Municipal solid waste (kg/capita/day)
12.C	sdg12_msw	110	0.570321	90.66	-1.58171	2000	Municipal solid waste (kg/capita/day)
12.C	sdg12_msw	111	0.584045	90.78	-1.58171	2000	Municipal solid waste (kg/capita/day)
12.C	sdg12_msw	112	0.591583	91.1489	-1.58171	2000	Municipal solid waste (kg/capita/day)
12.C	sdg12_msw	113	0.614568	91.1222	-1.58171	2000	Municipal solid waste (kg/capita/day)
12.C	sdg12_msw	114	0.621616	90.9652	-1.58171	2000	Municipal solid waste (kg/capita/day)
12.C	sdg12_msw	115	0.634568	91.4733	-1.58171	2000	Municipal solid waste (kg/capita/day)
12.C	sdg12_msw	116	0.655457	91.3111	-1.58171	2000	Municipal solid waste (kg/capita/day)
12.C	sdg12_msw	117	0.670442	91.2222	-1.58171	2000	Municipal solid waste (kg/capita/day)
15.A	sdg15_biofrwter	1	-0.273505	76.838	-1.57935	2000	Terrestrial and freshwater biodiversity threats embodied in imports (per million population)
15.A	sdg15_biofrwter	2	-0.265008	77.138	-1.57935	2000	Terrestrial and freshwater biodiversity threats embodied in imports (per million population)
15.A	sdg15_biofrwter	3	-0.255899	77.524	-1.57935	2000	Terrestrial and freshwater biodiversity threats embodied in imports (per million population)
15.A	sdg15_biofrwter	4	-0.249909	77.682	-1.57935	2000	Terrestrial and freshwater biodiversity threats embodied in imports (per million population)
15.A	sdg15_biofrwter	5	-0.235303	78.438	-1.57935	2000	Terrestrial and freshwater biodiversity threats embodied in imports (per million population)
15.A	sdg15_biofrwter	6	-0.226168	79.212	-1.57935	2000	Terrestrial and freshwater biodiversity threats embodied in imports (per million population)
15.A	sdg15_biofrwter	7	-0.213166	80.32	-1.57935	2000	Terrestrial and freshwater biodiversity threats embodied in imports (per million population)
15.A	sdg15_biofrwter	8	-0.221035	79.478	-1.57935	2000	Terrestrial and freshwater biodiversity threats embodied in imports (per million population)
15.A	sdg15_biofrwter	9	-0.215564	79.858	-1.57935	2000	Terrestrial and freshwater biodiversity threats embodied in imports (per million population)
15.A	sdg15_biofrwter	10	-0.203835	80.948	-1.57935	2000	Terrestrial and freshwater biodiversity threats embodied in imports (per million population)
15.A	sdg15_biofrwter	11	-0.203322	80.898	-1.57935	2000	Terrestrial and freshwater biodiversity threats embodied in imports (per million population)
15.A	sdg15_biofrwter	12	-0.191914	81.79	-1.57935	2000	Terrestrial and freshwater biodiversity threats embodied in imports (per million population)
15.A	sdg15_biofrwter	13	-0.17716	83.096	-1.57935	2000	Terrestrial and freshwater biodiversity threats embodied in imports (per million population)
15.A	sdg15_biofrwter	14	-0.162042	83.87	-1.57935	2000	Terrestrial and freshwater biodiversity threats embodied in imports (per million population)
15.A	sdg15_biofrwter	15	-0.17636	82.212	-1.57935	2000	Terrestrial and freshwater biodiversity threats embodied in imports (per million population)
15.A	sdg15_biofrwter	16	-0.169101	82.686	-1.57935	2000	Terrestrial and freshwater biodiversity threats embodied in imports (per million population)
15.A	sdg15_biofrwter	17	-0.175637	81.718	-1.57935	2000	Terrestrial and freshwater biodiversity threats embodied in imports (per million population)
15.A	sdg15_biofrwter	18	-0.168198	82.088	-1.57935	2000	Terrestrial and freshwater biodiversity threats embodied in imports (per million population)
15.A	sdg15_biofrwter	19	-0.163953	82.382	-1.57935	2000	Terrestrial and freshwater biodiversity threats embodied in imports (per million population)
15.A	sdg15_biofrwter	20	-0.155403	83.046	-1.57935	2000	Terrestrial and freshwater biodiversity threats embodied in imports (per million population)
15.A	sdg15_biofrwter	21	-0.152442	83.078	-1.57935	2000	Terrestrial and freshwater biodiversity threats embodied in imports (per million population)
15.A	sdg15_biofrwter	22	-0.168625	81.27	-1.57935	2000	Terrestrial and freshwater biodiversity threats embodied in imports (per million population)
15.A	sdg15_biofrwter	23	-0.157843	82.186	-1.57935	2000	Terrestrial and freshwater biodiversity threats embodied in imports (per million population)
15.A	sdg15_biofrwter	24	-0.151252	82.534	-1.57935	2000	Terrestrial and freshwater biodiversity threats embodied in imports (per million population)
15.A	sdg15_biofrwter	25	-0.150017	82.386	-1.57935	2000	Terrestrial and freshwater biodiversity threats embodied in imports (per million population)
15.A	sdg15_biofrwter	26	-0.144387	82.554	-1.57935	2000	Terrestrial and freshwater biodiversity threats embodied in imports (per million population)
15.A	sdg15_biofrwter	27	-0.143911	82.494	-1.57935	2000	Terrestrial and freshwater biodiversity threats embodied in imports (per million population)
15.A	sdg15_biofrwter	28	-0.128762	83.138	-1.57935	2000	Terrestrial and freshwater biodiversity threats embodied in imports (per million population)
15.A	sdg15_biofrwter	29	-0.13188	83.038	-1.57935	2000	Terrestrial and freshwater biodiversity threats embodied in imports (per million population)
15.A	sdg15_biofrwter	30	-0.118655	83.776	-1.57935	2000	Terrestrial and freshwater biodiversity threats embodied in imports (per million population)
15.A	sdg15_biofrwter	31	-0.101744	85.232	-1.57935	2000	Terrestrial and freshwater biodiversity threats embodied in imports (per million population)
15.A	sdg15_biofrwter	32	-0.0875472	85.98	-1.57935	2000	Terrestrial and freshwater biodiversity threats embodied in imports (per million population)
15.A	sdg15_biofrwter	33	-0.0871046	85.824	-1.57935	2000	Terrestrial and freshwater biodiversity threats embodied in imports (per million population)
15.A	sdg15_biofrwter	34	-0.0842412	85.908	-1.57935	2000	Terrestrial and freshwater biodiversity threats embodied in imports (per million population)
15.A	sdg15_biofrwter	35	-0.0766906	86.408	-1.57935	2000	Terrestrial and freshwater biodiversity threats embodied in imports (per million population)
15.A	sdg15_biofrwter	36	-0.0678617	86.954	-1.57935	2000	Terrestrial and freshwater biodiversity threats embodied in imports (per million population)
15.A	sdg15_biofrwter	37	-0.0622191	86.99	-1.57935	2000	Terrestrial and freshwater biodiversity threats embodied in imports (per million population)
15.A	sdg15_biofrwter	38	-0.0564901	87.484	-1.57935	2000	Terrestrial and freshwater biodiversity threats embodied in imports (per million population)
15.A	sdg15_biofrwter	39	-0.0553635	87.51	-1.57935	2000	Terrestrial and freshwater biodiversity threats embodied in imports (per million population)
15.A	sdg15_biofrwter	40	-0.0485549	87.564	-1.57935	2000	Terrestrial and freshwater biodiversity threats embodied in imports (per million population)
15.A	sdg15_biofrwter	41	-0.0431422	87.78	-1.57935	2000	Terrestrial and freshwater biodiversity threats embodied in imports (per million population)
15.A	sdg15_biofrwter	42	-0.0373277	88.132	-1.57935	2000	Terrestrial and freshwater biodiversity threats embodied in imports (per million population)
15.A	sdg15_biofrwter	43	-0.0336544	88.31	-1.57935	2000	Terrestrial and freshwater biodiversity threats embodied in imports (per million population)
15.A	sdg15_biofrwter	44	-0.0432971	87.264	-1.57935	2000	Terrestrial and freshwater biodiversity threats embodied in imports (per million population)
15.A	sdg15_biofrwter	45	-0.0326375	87.584	-1.57935	2000	Terrestrial and freshwater biodiversity threats embodied in imports (per million population)
15.A	sdg15_biofrwter	46	-0.0217137	87.62	-1.57935	2000	Terrestrial and freshwater biodiversity threats embodied in imports (per million population)
15.A	sdg15_biofrwter	47	-0.0278875	86.802	-1.57935	2000	Terrestrial and freshwater biodiversity threats embodied in imports (per million population)
15.A	sdg15_biofrwter	48	-0.0280789	86.78	-1.57935	2000	Terrestrial and freshwater biodiversity threats embodied in imports (per million population)
15.A	sdg15_biofrwter	49	-0.0241803	86.886	-1.57935	2000	Terrestrial and freshwater biodiversity threats embodied in imports (per million population)
15.A	sdg15_biofrwter	50	-0.0213766	86.998	-1.57935	2000	Terrestrial and freshwater biodiversity threats embodied in imports (per million population)
15.A	sdg15_biofrwter	51	-0.0168672	87.158	-1.57935	2000	Terrestrial and freshwater biodiversity threats embodied in imports (per million population)
15.A	sdg15_biofrwter	52	-0.0186593	87.002	-1.57935	2000	Terrestrial and freshwater biodiversity threats embodied in imports (per million population)
15.A	sdg15_biofrwter	53	-0.0228238	86.642	-1.57935	2000	Terrestrial and freshwater biodiversity threats embodied in imports (per million population)
15.A	sdg15_biofrwter	54	-0.0201458	86.794	-1.57935	2000	Terrestrial and freshwater biodiversity threats embodied in imports (per million population)
15.A	sdg15_biofrwter	55	-0.0182312	86.776	-1.57935	2000	Terrestrial and freshwater biodiversity threats embodied in imports (per million population)
15.A	sdg15_biofrwter	56	-0.0106239	86.856	-1.57935	2000	Terrestrial and freshwater biodiversity threats embodied in imports (per million population)
15.A	sdg15_biofrwter	57	-0.00491331	86.884	-1.57935	2000	Terrestrial and freshwater biodiversity threats embodied in imports (per million population)
15.A	sdg15_biofrwter	58	0.0156631	88.522	-1.57935	2000	Terrestrial and freshwater biodiversity threats embodied in imports (per million population)
15.A	sdg15_biofrwter	59	0.0196981	88.686	-1.57935	2000	Terrestrial and freshwater biodiversity threats embodied in imports (per million population)
15.A	sdg15_biofrwter	60	0.0273295	88.714	-1.57935	2000	Terrestrial and freshwater biodiversity threats embodied in imports (per million population)
15.A	sdg15_biofrwter	61	0.0299185	88.724	-1.57935	2000	Terrestrial and freshwater biodiversity threats embodied in imports (per million population)
15.A	sdg15_biofrwter	62	0.0384576	88.854	-1.57935	2000	Terrestrial and freshwater biodiversity threats embodied in imports (per million population)
15.A	sdg15_biofrwter	63	0.0429305	88.964	-1.57935	2000	Terrestrial and freshwater biodiversity threats embodied in imports (per million population)
15.A	sdg15_biofrwter	64	0.0387038	88.734	-1.57935	2000	Terrestrial and freshwater biodiversity threats embodied in imports (per million population)
15.A	sdg15_biofrwter	65	0.0621819	90.526	-1.57935	2000	Terrestrial and freshwater biodiversity threats embodied in imports (per million population)
15.A	sdg15_biofrwter	66	0.0651937	90.576	-1.57935	2000	Terrestrial and freshwater biodiversity threats embodied in imports (per million population)
15.A	sdg15_biofrwter	67	0.0726526	91.13	-1.57935	2000	Terrestrial and freshwater biodiversity threats embodied in imports (per million population)
15.A	sdg15_biofrwter	68	0.0737416	91.096	-1.57935	2000	Terrestrial and freshwater biodiversity threats embodied in imports (per million population)
15.A	sdg15_biofrwter	69	0.0855972	91.106	-1.57935	2000	Terrestrial and freshwater biodiversity threats embodied in imports (per million population)
15.A	sdg15_biofrwter	70	0.0872797	90.678	-1.57935	2000	Terrestrial and freshwater biodiversity threats embodied in imports (per million population)
15.A	sdg15_biofrwter	71	0.0961376	90.688	-1.57935	2000	Terrestrial and freshwater biodiversity threats embodied in imports (per million population)
15.A	sdg15_biofrwter	72	0.124117	92.68	-1.57935	2000	Terrestrial and freshwater biodiversity threats embodied in imports (per million population)
15.A	sdg15_biofrwter	73	0.13062	92.656	-1.57935	2000	Terrestrial and freshwater biodiversity threats embodied in imports (per million population)
15.A	sdg15_biofrwter	74	0.140041	92.81	-1.57935	2000	Terrestrial and freshwater biodiversity threats embodied in imports (per million population)
15.A	sdg15_biofrwter	75	0.148646	93.204	-1.57935	2000	Terrestrial and freshwater biodiversity threats embodied in imports (per million population)
15.A	sdg15_biofrwter	76	0.151961	93.316	-1.57935	2000	Terrestrial and freshwater biodiversity threats embodied in imports (per million population)
15.A	sdg15_biofrwter	77	0.157536	93.376	-1.57935	2000	Terrestrial and freshwater biodiversity threats embodied in imports (per million population)
15.A	sdg15_biofrwter	78	0.155475	93.3	-1.57935	2000	Terrestrial and freshwater biodiversity threats embodied in imports (per million population)
15.A	sdg15_biofrwter	79	0.164508	93.438	-1.57935	2000	Terrestrial and freshwater biodiversity threats embodied in imports (per million population)
15.A	sdg15_biofrwter	80	0.170362	93.448	-1.57935	2000	Terrestrial and freshwater biodiversity threats embodied in imports (per million population)
15.A	sdg15_biofrwter	81	0.177213	93.514	-1.57935	2000	Terrestrial and freshwater biodiversity threats embodied in imports (per million population)
15.A	sdg15_biofrwter	82	0.179211	93.56	-1.57935	2000	Terrestrial and freshwater biodiversity threats embodied in imports (per million population)
15.A	sdg15_biofrwter	83	0.189016	93.764	-1.57935	2000	Terrestrial and freshwater biodiversity threats embodied in imports (per million population)
15.A	sdg15_biofrwter	84	0.196391	93.89	-1.57935	2000	Terrestrial and freshwater biodiversity threats embodied in imports (per million population)
15.A	sdg15_biofrwter	85	0.206177	93.592	-1.57935	2000	Terrestrial and freshwater biodiversity threats embodied in imports (per million population)
15.A	sdg15_biofrwter	86	0.213908	93.622	-1.57935	2000	Terrestrial and freshwater biodiversity threats embodied in imports (per million population)
15.A	sdg15_biofrwter	87	0.21811	93.612	-1.57935	2000	Terrestrial and freshwater biodiversity threats embodied in imports (per million population)
15.A	sdg15_biofrwter	88	0.227853	93.882	-1.57935	2000	Terrestrial and freshwater biodiversity threats embodied in imports (per million population)
15.A	sdg15_biofrwter	89	0.235481	93.916	-1.57935	2000	Terrestrial and freshwater biodiversity threats embodied in imports (per million population)
15.A	sdg15_biofrwter	90	0.23983	93.9	-1.57935	2000	Terrestrial and freshwater biodiversity threats embodied in imports (per million population)
15.A	sdg15_biofrwter	91	0.24841	93.896	-1.57935	2000	Terrestrial and freshwater biodiversity threats embodied in imports (per million population)
15.A	sdg15_biofrwter	92	0.255842	93.94	-1.57935	2000	Terrestrial and freshwater biodiversity threats embodied in imports (per million population)
15.A	sdg15_biofrwter	93	0.262605	93.976	-1.57935	2000	Terrestrial and freshwater biodiversity threats embodied in imports (per million population)
15.A	sdg15_biofrwter	94	0.286955	94.928	-1.57935	2000	Terrestrial and freshwater biodiversity threats embodied in imports (per million population)
15.A	sdg15_biofrwter	95	0.289911	94.93	-1.57935	2000	Terrestrial and freshwater biodiversity threats embodied in imports (per million population)
15.A	sdg15_biofrwter	96	0.290519	94.958	-1.57935	2000	Terrestrial and freshwater biodiversity threats embodied in imports (per million population)
15.A	sdg15_biofrwter	97	0.312699	95.876	-1.57935	2000	Terrestrial and freshwater biodiversity threats embodied in imports (per million population)
15.A	sdg15_biofrwter	98	0.317609	95.958	-1.57935	2000	Terrestrial and freshwater biodiversity threats embodied in imports (per million population)
15.A	sdg15_biofrwter	99	0.324987	95.958	-1.57935	2000	Terrestrial and freshwater biodiversity threats embodied in imports (per million population)
15.A	sdg15_biofrwter	100	0.329848	95.8959	-1.57935	2000	Terrestrial and freshwater biodiversity threats embodied in imports (per million population)
15.A	sdg15_biofrwter	101	0.336074	95.9347	-1.57935	2000	Terrestrial and freshwater biodiversity threats embodied in imports (per million population)
15.A	sdg15_biofrwter	102	0.346687	96.0449	-1.57935	2000	Terrestrial and freshwater biodiversity threats embodied in imports (per million population)
15.A	sdg15_biofrwter	103	0.359448	96.4102	-1.57935	2000	Terrestrial and freshwater biodiversity threats embodied in imports (per million population)
15.A	sdg15_biofrwter	104	0.368833	96.4041	-1.57935	2000	Terrestrial and freshwater biodiversity threats embodied in imports (per million population)
15.A	sdg15_biofrwter	105	0.376888	96.4265	-1.57935	2000	Terrestrial and freshwater biodiversity threats embodied in imports (per million population)
15.A	sdg15_biofrwter	106	0.38162	96.4592	-1.57935	2000	Terrestrial and freshwater biodiversity threats embodied in imports (per million population)
15.A	sdg15_biofrwter	107	0.385727	96.4673	-1.57935	2000	Terrestrial and freshwater biodiversity threats embodied in imports (per million population)
15.A	sdg15_biofrwter	108	0.393162	96.7708	-1.57935	2000	Terrestrial and freshwater biodiversity threats embodied in imports (per million population)
15.A	sdg15_biofrwter	109	0.401846	96.8563	-1.57935	2000	Terrestrial and freshwater biodiversity threats embodied in imports (per million population)
15.A	sdg15_biofrwter	110	0.418957	96.9375	-1.57935	2000	Terrestrial and freshwater biodiversity threats embodied in imports (per million population)
15.A	sdg15_biofrwter	111	0.431235	97.0667	-1.57935	2000	Terrestrial and freshwater biodiversity threats embodied in imports (per million population)
15.A	sdg15_biofrwter	112	0.432447	97.0646	-1.57935	2000	Terrestrial and freshwater biodiversity threats embodied in imports (per million population)
15.A	sdg15_biofrwter	113	0.452373	97.0625	-1.57935	2000	Terrestrial and freshwater biodiversity threats embodied in imports (per million population)
15.A	sdg15_biofrwter	114	0.471443	97.3312	-1.57935	2000	Terrestrial and freshwater biodiversity threats embodied in imports (per million population)
15.A	sdg15_biofrwter	115	0.483713	97.5438	-1.57935	2000	Terrestrial and freshwater biodiversity threats embodied in imports (per million population)
15.A	sdg15_biofrwter	116	0.506143	97.5479	-1.57935	2000	Terrestrial and freshwater biodiversity threats embodied in imports (per million population)
15.A	sdg15_biofrwter	117	0.52721	98.0688	-1.57935	2000	Terrestrial and freshwater biodiversity threats embodied in imports (per million population)
12.E	sdg12_nprod	1	-0.339611	49.3878	-1.57567	2000	Production-based nitrogen emissions (kg/capita)
12.E	sdg12_nprod	2	-0.320443	50.3755	-1.57567	2000	Production-based nitrogen emissions (kg/capita)
12.E	sdg12_nprod	3	-0.300645	51.5061	-1.57567	2000	Production-based nitrogen emissions (kg/capita)
12.E	sdg12_nprod	4	-0.282752	52.7	-1.57567	2000	Production-based nitrogen emissions (kg/capita)
12.E	sdg12_nprod	5	-0.277926	52.9292	-1.57567	2000	Production-based nitrogen emissions (kg/capita)
12.E	sdg12_nprod	6	-0.273051	53.1562	-1.57567	2000	Production-based nitrogen emissions (kg/capita)
12.E	sdg12_nprod	7	-0.261423	53.7458	-1.57567	2000	Production-based nitrogen emissions (kg/capita)
12.E	sdg12_nprod	8	-0.260733	53.6854	-1.57567	2000	Production-based nitrogen emissions (kg/capita)
12.E	sdg12_nprod	9	-0.262496	53.4292	-1.57567	2000	Production-based nitrogen emissions (kg/capita)
12.E	sdg12_nprod	10	-0.261116	53.4167	-1.57567	2000	Production-based nitrogen emissions (kg/capita)
12.E	sdg12_nprod	11	-0.25029	54.1458	-1.57567	2000	Production-based nitrogen emissions (kg/capita)
12.E	sdg12_nprod	12	-0.248333	53.9792	-1.57567	2000	Production-based nitrogen emissions (kg/capita)
12.E	sdg12_nprod	13	-0.235613	54.7125	-1.57567	2000	Production-based nitrogen emissions (kg/capita)
12.E	sdg12_nprod	14	-0.21143	56.0375	-1.57567	2000	Production-based nitrogen emissions (kg/capita)
12.E	sdg12_nprod	15	-0.194652	57.2298	-1.57567	2000	Production-based nitrogen emissions (kg/capita)
12.E	sdg12_nprod	16	-0.165885	59.1851	-1.57567	2000	Production-based nitrogen emissions (kg/capita)
12.E	sdg12_nprod	17	-0.163803	59.2674	-1.57567	2000	Production-based nitrogen emissions (kg/capita)
12.E	sdg12_nprod	18	-0.157537	59.463	-1.57567	2000	Production-based nitrogen emissions (kg/capita)
12.E	sdg12_nprod	19	-0.144452	60.2957	-1.57567	2000	Production-based nitrogen emissions (kg/capita)
12.E	sdg12_nprod	20	-0.128985	61.2543	-1.57567	2000	Production-based nitrogen emissions (kg/capita)
12.E	sdg12_nprod	21	-0.119148	61.737	-1.57567	2000	Production-based nitrogen emissions (kg/capita)
12.E	sdg12_nprod	22	-0.115539	61.8422	-1.57567	2000	Production-based nitrogen emissions (kg/capita)
12.E	sdg12_nprod	23	-0.10315	62.5689	-1.57567	2000	Production-based nitrogen emissions (kg/capita)
12.E	sdg12_nprod	24	-0.0996016	62.5578	-1.57567	2000	Production-based nitrogen emissions (kg/capita)
12.E	sdg12_nprod	25	-0.0943977	62.6867	-1.57567	2000	Production-based nitrogen emissions (kg/capita)
12.E	sdg12_nprod	26	-0.0855336	62.9622	-1.57567	2000	Production-based nitrogen emissions (kg/capita)
12.E	sdg12_nprod	27	-0.0770751	63.48	-1.57567	2000	Production-based nitrogen emissions (kg/capita)
12.E	sdg12_nprod	28	-0.0729021	63.6023	-1.57567	2000	Production-based nitrogen emissions (kg/capita)
12.E	sdg12_nprod	29	-0.0718868	63.8386	-1.57567	2000	Production-based nitrogen emissions (kg/capita)
12.E	sdg12_nprod	30	-0.044306	65.3568	-1.57567	2000	Production-based nitrogen emissions (kg/capita)
12.E	sdg12_nprod	31	-0.0180071	67.0227	-1.57567	2000	Production-based nitrogen emissions (kg/capita)
12.E	sdg12_nprod	32	-0.012856	67.1977	-1.57567	2000	Production-based nitrogen emissions (kg/capita)
12.E	sdg12_nprod	33	-0.00555209	67.5744	-1.57567	2000	Production-based nitrogen emissions (kg/capita)
12.E	sdg12_nprod	34	-0.00290844	67.593	-1.57567	2000	Production-based nitrogen emissions (kg/capita)
12.E	sdg12_nprod	35	0.0214744	69.2535	-1.57567	2000	Production-based nitrogen emissions (kg/capita)
12.E	sdg12_nprod	36	0.0297621	69.5977	-1.57567	2000	Production-based nitrogen emissions (kg/capita)
12.E	sdg12_nprod	37	0.0354022	69.8405	-1.57567	2000	Production-based nitrogen emissions (kg/capita)
12.E	sdg12_nprod	38	0.0311486	69.469	-1.57567	2000	Production-based nitrogen emissions (kg/capita)
12.E	sdg12_nprod	39	0.0327568	69.5095	-1.57567	2000	Production-based nitrogen emissions (kg/capita)
12.E	sdg12_nprod	40	0.0327568	69.5095	-1.57567	2000	Production-based nitrogen emissions (kg/capita)
12.E	sdg12_nprod	41	0.0416355	69.8357	-1.57567	2000	Production-based nitrogen emissions (kg/capita)
12.E	sdg12_nprod	42	0.0398224	69.5905	-1.57567	2000	Production-based nitrogen emissions (kg/capita)
12.E	sdg12_nprod	43	0.0466631	69.881	-1.57567	2000	Production-based nitrogen emissions (kg/capita)
12.E	sdg12_nprod	44	0.0280622	68.5452	-1.57567	2000	Production-based nitrogen emissions (kg/capita)
12.E	sdg12_nprod	45	0.0466732	69.0619	-1.57567	2000	Production-based nitrogen emissions (kg/capita)
12.E	sdg12_nprod	46	0.0494875	69.039	-1.57567	2000	Production-based nitrogen emissions (kg/capita)
12.E	sdg12_nprod	47	0.0319222	67.7073	-1.57567	2000	Production-based nitrogen emissions (kg/capita)
12.E	sdg12_nprod	48	0.0362515	67.7595	-1.57567	2000	Production-based nitrogen emissions (kg/capita)
12.E	sdg12_nprod	49	0.00835562	65.9405	-1.57567	2000	Production-based nitrogen emissions (kg/capita)
12.E	sdg12_nprod	50	0.0124562	66.0571	-1.57567	2000	Production-based nitrogen emissions (kg/capita)
12.E	sdg12_nprod	51	0.0213001	66.3762	-1.57567	2000	Production-based nitrogen emissions (kg/capita)
12.E	sdg12_nprod	52	0.0109113	65.7167	-1.57567	2000	Production-based nitrogen emissions (kg/capita)
12.E	sdg12_nprod	53	0.011086	65.75	-1.57567	2000	Production-based nitrogen emissions (kg/capita)
12.E	sdg12_nprod	54	0.0224102	66.4024	-1.57567	2000	Production-based nitrogen emissions (kg/capita)
12.E	sdg12_nprod	55	0.0334887	66.686	-1.57567	2000	Production-based nitrogen emissions (kg/capita)
12.E	sdg12_nprod	56	0.0542916	67.4256	-1.57567	2000	Production-based nitrogen emissions (kg/capita)
12.E	sdg12_nprod	57	0.0466018	66.593	-1.57567	2000	Production-based nitrogen emissions (kg/capita)
12.E	sdg12_nprod	58	0.0409996	65.9837	-1.57567	2000	Production-based nitrogen emissions (kg/capita)
12.E	sdg12_nprod	59	0.055097	66.7721	-1.57567	2000	Production-based nitrogen emissions (kg/capita)
12.E	sdg12_nprod	60	0.0677246	67.1581	-1.57567	2000	Production-based nitrogen emissions (kg/capita)
12.E	sdg12_nprod	61	0.0744624	67.4	-1.57567	2000	Production-based nitrogen emissions (kg/capita)
12.E	sdg12_nprod	62	0.0863151	67.5791	-1.57567	2000	Production-based nitrogen emissions (kg/capita)
12.E	sdg12_nprod	63	0.0984602	68.0628	-1.57567	2000	Production-based nitrogen emissions (kg/capita)
12.E	sdg12_nprod	64	0.0998907	68.2326	-1.57567	2000	Production-based nitrogen emissions (kg/capita)
12.E	sdg12_nprod	65	0.0798409	66.95	-1.57567	2000	Production-based nitrogen emissions (kg/capita)
12.E	sdg12_nprod	66	0.0848191	67.0295	-1.57567	2000	Production-based nitrogen emissions (kg/capita)
12.E	sdg12_nprod	67	0.0864974	66.9822	-1.57567	2000	Production-based nitrogen emissions (kg/capita)
12.E	sdg12_nprod	68	0.0953829	67.4311	-1.57567	2000	Production-based nitrogen emissions (kg/capita)
12.E	sdg12_nprod	69	0.0924935	67.0455	-1.57567	2000	Production-based nitrogen emissions (kg/capita)
12.E	sdg12_nprod	70	0.104968	67.1295	-1.57567	2000	Production-based nitrogen emissions (kg/capita)
12.E	sdg12_nprod	71	0.120905	67.2886	-1.57567	2000	Production-based nitrogen emissions (kg/capita)
12.E	sdg12_nprod	72	0.131951	67.6111	-1.57567	2000	Production-based nitrogen emissions (kg/capita)
12.E	sdg12_nprod	73	0.143663	67.7689	-1.57567	2000	Production-based nitrogen emissions (kg/capita)
12.E	sdg12_nprod	74	0.160271	68.2	-1.57567	2000	Production-based nitrogen emissions (kg/capita)
12.E	sdg12_nprod	75	0.172157	68.5867	-1.57567	2000	Production-based nitrogen emissions (kg/capita)
12.E	sdg12_nprod	76	0.17792	68.7733	-1.57567	2000	Production-based nitrogen emissions (kg/capita)
12.E	sdg12_nprod	77	0.192744	69.2778	-1.57567	2000	Production-based nitrogen emissions (kg/capita)
12.E	sdg12_nprod	78	0.201527	69.6239	-1.57567	2000	Production-based nitrogen emissions (kg/capita)
12.E	sdg12_nprod	79	0.215452	69.85	-1.57567	2000	Production-based nitrogen emissions (kg/capita)
12.E	sdg12_nprod	80	0.22766	70.0957	-1.57567	2000	Production-based nitrogen emissions (kg/capita)
12.E	sdg12_nprod	81	0.244201	70.5587	-1.57567	2000	Production-based nitrogen emissions (kg/capita)
12.E	sdg12_nprod	82	0.253816	70.9447	-1.57567	2000	Production-based nitrogen emissions (kg/capita)
12.E	sdg12_nprod	83	0.271872	71.4447	-1.57567	2000	Production-based nitrogen emissions (kg/capita)
12.E	sdg12_nprod	84	0.286382	71.9021	-1.57567	2000	Production-based nitrogen emissions (kg/capita)
12.E	sdg12_nprod	85	0.291554	71.913	-1.57567	2000	Production-based nitrogen emissions (kg/capita)
12.E	sdg12_nprod	86	0.31122	72.5261	-1.57567	2000	Production-based nitrogen emissions (kg/capita)
12.E	sdg12_nprod	87	0.324852	73.0021	-1.57567	2000	Production-based nitrogen emissions (kg/capita)
12.E	sdg12_nprod	88	0.341112	73.4383	-1.57567	2000	Production-based nitrogen emissions (kg/capita)
12.E	sdg12_nprod	89	0.354945	73.7468	-1.57567	2000	Production-based nitrogen emissions (kg/capita)
12.E	sdg12_nprod	90	0.395903	75.6723	-1.57567	2000	Production-based nitrogen emissions (kg/capita)
12.E	sdg12_nprod	91	0.413052	75.983	-1.57567	2000	Production-based nitrogen emissions (kg/capita)
12.E	sdg12_nprod	92	0.440819	77.0915	-1.57567	2000	Production-based nitrogen emissions (kg/capita)
12.E	sdg12_nprod	93	0.453186	77.3064	-1.57567	2000	Production-based nitrogen emissions (kg/capita)
12.E	sdg12_nprod	94	0.473752	78.3587	-1.57567	2000	Production-based nitrogen emissions (kg/capita)
12.E	sdg12_nprod	95	0.479124	78.4196	-1.57567	2000	Production-based nitrogen emissions (kg/capita)
12.E	sdg12_nprod	96	0.489576	78.7468	-1.57567	2000	Production-based nitrogen emissions (kg/capita)
12.E	sdg12_nprod	97	0.524478	80.0979	-1.57567	2000	Production-based nitrogen emissions (kg/capita)
12.E	sdg12_nprod	98	0.541264	80.7213	-1.57567	2000	Production-based nitrogen emissions (kg/capita)
12.E	sdg12_nprod	99	0.588609	82.8277	-1.57567	2000	Production-based nitrogen emissions (kg/capita)
12.E	sdg12_nprod	100	0.594175	82.7543	-1.57567	2000	Production-based nitrogen emissions (kg/capita)
12.E	sdg12_nprod	101	0.606273	82.9783	-1.57567	2000	Production-based nitrogen emissions (kg/capita)
12.E	sdg12_nprod	102	0.63222	83.7326	-1.57567	2000	Production-based nitrogen emissions (kg/capita)
12.E	sdg12_nprod	103	0.642219	83.687	-1.57567	2000	Production-based nitrogen emissions (kg/capita)
12.E	sdg12_nprod	104	0.661359	83.9891	-1.57567	2000	Production-based nitrogen emissions (kg/capita)
12.E	sdg12_nprod	105	0.664972	84.1089	-1.57567	2000	Production-based nitrogen emissions (kg/capita)
12.E	sdg12_nprod	106	0.65382	83.3356	-1.57567	2000	Production-based nitrogen emissions (kg/capita)
12.E	sdg12_nprod	107	0.673906	84.14	-1.57567	2000	Production-based nitrogen emissions (kg/capita)
12.E	sdg12_nprod	108	0.69639	85.1727	-1.57567	2000	Production-based nitrogen emissions (kg/capita)
12.E	sdg12_nprod	109	0.716539	85.7159	-1.57567	2000	Production-based nitrogen emissions (kg/capita)
12.E	sdg12_nprod	110	0.736558	85.9068	-1.57567	2000	Production-based nitrogen emissions (kg/capita)
12.E	sdg12_nprod	111	0.760606	86.3955	-1.57567	2000	Production-based nitrogen emissions (kg/capita)
12.E	sdg12_nprod	112	0.765618	86.5636	-1.57567	2000	Production-based nitrogen emissions (kg/capita)
12.E	sdg12_nprod	113	0.779049	86.0818	-1.57567	2000	Production-based nitrogen emissions (kg/capita)
12.E	sdg12_nprod	114	0.806721	86.4545	-1.57567	2000	Production-based nitrogen emissions (kg/capita)
12.E	sdg12_nprod	115	0.847337	88.0182	-1.57567	2000	Production-based nitrogen emissions (kg/capita)
12.E	sdg12_nprod	116	0.883441	88.1227	-1.57567	2000	Production-based nitrogen emissions (kg/capita)
12.E	sdg12_nprod	117	0.91484	88.7364	-1.57567	2000	Production-based nitrogen emissions (kg/capita)
6.C	sdg6_scarcew	1	-0.237069	70.3735	-1.56633	2000	Scarce water consumption embodied in imports (m3 H2O eq/capita)
6.C	sdg6_scarcew	2	-0.228843	70.5816	-1.56633	2000	Scarce water consumption embodied in imports (m3 H2O eq/capita)
6.C	sdg6_scarcew	3	-0.218708	70.9694	-1.56633	2000	Scarce water consumption embodied in imports (m3 H2O eq/capita)
6.C	sdg6_scarcew	4	-0.209496	71.3755	-1.56633	2000	Scarce water consumption embodied in imports (m3 H2O eq/capita)
6.C	sdg6_scarcew	5	-0.205512	71.5625	-1.56633	2000	Scarce water consumption embodied in imports (m3 H2O eq/capita)
6.C	sdg6_scarcew	6	-0.20057	71.8188	-1.56633	2000	Scarce water consumption embodied in imports (m3 H2O eq/capita)
6.C	sdg6_scarcew	7	-0.195915	71.9479	-1.56633	2000	Scarce water consumption embodied in imports (m3 H2O eq/capita)
6.C	sdg6_scarcew	8	-0.196298	71.825	-1.56633	2000	Scarce water consumption embodied in imports (m3 H2O eq/capita)
6.C	sdg6_scarcew	9	-0.208503	70.5792	-1.56633	2000	Scarce water consumption embodied in imports (m3 H2O eq/capita)
6.C	sdg6_scarcew	10	-0.194635	71.6771	-1.56633	2000	Scarce water consumption embodied in imports (m3 H2O eq/capita)
6.C	sdg6_scarcew	11	-0.172201	73.5938	-1.56633	2000	Scarce water consumption embodied in imports (m3 H2O eq/capita)
6.C	sdg6_scarcew	12	-0.169251	73.5167	-1.56633	2000	Scarce water consumption embodied in imports (m3 H2O eq/capita)
6.C	sdg6_scarcew	13	-0.165218	73.5833	-1.56633	2000	Scarce water consumption embodied in imports (m3 H2O eq/capita)
6.C	sdg6_scarcew	14	-0.152921	73.9104	-1.56633	2000	Scarce water consumption embodied in imports (m3 H2O eq/capita)
6.C	sdg6_scarcew	15	-0.14608	74.3681	-1.56633	2000	Scarce water consumption embodied in imports (m3 H2O eq/capita)
6.C	sdg6_scarcew	16	-0.13765	74.834	-1.56633	2000	Scarce water consumption embodied in imports (m3 H2O eq/capita)
6.C	sdg6_scarcew	17	-0.139859	74.5543	-1.56633	2000	Scarce water consumption embodied in imports (m3 H2O eq/capita)
6.C	sdg6_scarcew	18	-0.129024	75.1826	-1.56633	2000	Scarce water consumption embodied in imports (m3 H2O eq/capita)
6.C	sdg6_scarcew	19	-0.123133	75.5522	-1.56633	2000	Scarce water consumption embodied in imports (m3 H2O eq/capita)
6.C	sdg6_scarcew	20	-0.11772	75.7717	-1.56633	2000	Scarce water consumption embodied in imports (m3 H2O eq/capita)
6.C	sdg6_scarcew	21	-0.117237	75.6217	-1.56633	2000	Scarce water consumption embodied in imports (m3 H2O eq/capita)
6.C	sdg6_scarcew	22	-0.118088	75.3333	-1.56633	2000	Scarce water consumption embodied in imports (m3 H2O eq/capita)
6.C	sdg6_scarcew	23	-0.101801	76.5844	-1.56633	2000	Scarce water consumption embodied in imports (m3 H2O eq/capita)
6.C	sdg6_scarcew	24	-0.093404	76.94	-1.56633	2000	Scarce water consumption embodied in imports (m3 H2O eq/capita)
6.C	sdg6_scarcew	25	-0.0868793	77.2133	-1.56633	2000	Scarce water consumption embodied in imports (m3 H2O eq/capita)
6.C	sdg6_scarcew	26	-0.0847196	77.0622	-1.56633	2000	Scarce water consumption embodied in imports (m3 H2O eq/capita)
6.C	sdg6_scarcew	27	-0.0790813	77.4378	-1.56633	2000	Scarce water consumption embodied in imports (m3 H2O eq/capita)
6.C	sdg6_scarcew	28	-0.0755392	77.5409	-1.56633	2000	Scarce water consumption embodied in imports (m3 H2O eq/capita)
6.C	sdg6_scarcew	29	-0.0778998	77.5636	-1.56633	2000	Scarce water consumption embodied in imports (m3 H2O eq/capita)
6.C	sdg6_scarcew	30	-0.0682958	77.7136	-1.56633	2000	Scarce water consumption embodied in imports (m3 H2O eq/capita)
6.C	sdg6_scarcew	31	-0.0427239	79.6432	-1.56633	2000	Scarce water consumption embodied in imports (m3 H2O eq/capita)
6.C	sdg6_scarcew	32	-0.0327191	80.3326	-1.56633	2000	Scarce water consumption embodied in imports (m3 H2O eq/capita)
6.C	sdg6_scarcew	33	-0.0204191	81.2279	-1.56633	2000	Scarce water consumption embodied in imports (m3 H2O eq/capita)
6.C	sdg6_scarcew	34	-0.0181816	81.1837	-1.56633	2000	Scarce water consumption embodied in imports (m3 H2O eq/capita)
6.C	sdg6_scarcew	35	-0.0117535	81.4372	-1.56633	2000	Scarce water consumption embodied in imports (m3 H2O eq/capita)
6.C	sdg6_scarcew	36	-0.011946	81.1395	-1.56633	2000	Scarce water consumption embodied in imports (m3 H2O eq/capita)
6.C	sdg6_scarcew	37	-0.00422637	81.6357	-1.56633	2000	Scarce water consumption embodied in imports (m3 H2O eq/capita)
6.C	sdg6_scarcew	38	-0.00684994	81.3405	-1.56633	2000	Scarce water consumption embodied in imports (m3 H2O eq/capita)
6.C	sdg6_scarcew	39	-0.00556178	81.3524	-1.56633	2000	Scarce water consumption embodied in imports (m3 H2O eq/capita)
6.C	sdg6_scarcew	40	-0.0269787	79.4	-1.56633	2000	Scarce water consumption embodied in imports (m3 H2O eq/capita)
6.C	sdg6_scarcew	41	-0.0176809	79.8167	-1.56633	2000	Scarce water consumption embodied in imports (m3 H2O eq/capita)
6.C	sdg6_scarcew	42	-0.00667832	80.5	-1.56633	2000	Scarce water consumption embodied in imports (m3 H2O eq/capita)
6.C	sdg6_scarcew	43	0.0172785	82.3143	-1.56633	2000	Scarce water consumption embodied in imports (m3 H2O eq/capita)
6.C	sdg6_scarcew	44	0.00460625	81.1429	-1.56633	2000	Scarce water consumption embodied in imports (m3 H2O eq/capita)
6.C	sdg6_scarcew	45	0.0204948	81.6571	-1.56633	2000	Scarce water consumption embodied in imports (m3 H2O eq/capita)
6.C	sdg6_scarcew	46	0.0190242	81.2463	-1.56633	2000	Scarce water consumption embodied in imports (m3 H2O eq/capita)
6.C	sdg6_scarcew	47	-0.00383043	79.222	-1.56633	2000	Scarce water consumption embodied in imports (m3 H2O eq/capita)
6.C	sdg6_scarcew	48	-0.00501022	78.9095	-1.56633	2000	Scarce water consumption embodied in imports (m3 H2O eq/capita)
6.C	sdg6_scarcew	49	0.000118235	79.0619	-1.56633	2000	Scarce water consumption embodied in imports (m3 H2O eq/capita)
6.C	sdg6_scarcew	50	0.00588184	79.3595	-1.56633	2000	Scarce water consumption embodied in imports (m3 H2O eq/capita)
6.C	sdg6_scarcew	51	0.0099668	79.3786	-1.56633	2000	Scarce water consumption embodied in imports (m3 H2O eq/capita)
6.C	sdg6_scarcew	52	0.0129855	79.619	-1.56633	2000	Scarce water consumption embodied in imports (m3 H2O eq/capita)
6.C	sdg6_scarcew	53	0.0110495	79.4905	-1.56633	2000	Scarce water consumption embodied in imports (m3 H2O eq/capita)
6.C	sdg6_scarcew	54	0.013287	79.5619	-1.56633	2000	Scarce water consumption embodied in imports (m3 H2O eq/capita)
6.C	sdg6_scarcew	55	0.0252353	79.9698	-1.56633	2000	Scarce water consumption embodied in imports (m3 H2O eq/capita)
6.C	sdg6_scarcew	56	0.0320934	79.9279	-1.56633	2000	Scarce water consumption embodied in imports (m3 H2O eq/capita)
6.C	sdg6_scarcew	57	0.02953	79.386	-1.56633	2000	Scarce water consumption embodied in imports (m3 H2O eq/capita)
6.C	sdg6_scarcew	58	0.039054	79.8116	-1.56633	2000	Scarce water consumption embodied in imports (m3 H2O eq/capita)
6.C	sdg6_scarcew	59	0.0625934	81.5698	-1.56633	2000	Scarce water consumption embodied in imports (m3 H2O eq/capita)
6.C	sdg6_scarcew	60	0.0369914	79.3279	-1.56633	2000	Scarce water consumption embodied in imports (m3 H2O eq/capita)
6.C	sdg6_scarcew	61	0.0388394	79.2186	-1.56633	2000	Scarce water consumption embodied in imports (m3 H2O eq/capita)
6.C	sdg6_scarcew	62	0.0516147	79.5256	-1.56633	2000	Scarce water consumption embodied in imports (m3 H2O eq/capita)
6.C	sdg6_scarcew	63	0.0595668	79.8419	-1.56633	2000	Scarce water consumption embodied in imports (m3 H2O eq/capita)
6.C	sdg6_scarcew	64	0.0549028	79.6326	-1.56633	2000	Scarce water consumption embodied in imports (m3 H2O eq/capita)
6.C	sdg6_scarcew	65	0.0311352	77.8364	-1.56633	2000	Scarce water consumption embodied in imports (m3 H2O eq/capita)
6.C	sdg6_scarcew	66	0.0351426	77.9045	-1.56633	2000	Scarce water consumption embodied in imports (m3 H2O eq/capita)
6.C	sdg6_scarcew	67	0.0369775	77.8578	-1.56633	2000	Scarce water consumption embodied in imports (m3 H2O eq/capita)
6.C	sdg6_scarcew	68	0.0417778	78.0911	-1.56633	2000	Scarce water consumption embodied in imports (m3 H2O eq/capita)
6.C	sdg6_scarcew	69	0.0389827	77.65	-1.56633	2000	Scarce water consumption embodied in imports (m3 H2O eq/capita)
6.C	sdg6_scarcew	70	0.0475337	77.5977	-1.56633	2000	Scarce water consumption embodied in imports (m3 H2O eq/capita)
6.C	sdg6_scarcew	71	0.0672313	78.3386	-1.56633	2000	Scarce water consumption embodied in imports (m3 H2O eq/capita)
6.C	sdg6_scarcew	72	0.0792582	78.7889	-1.56633	2000	Scarce water consumption embodied in imports (m3 H2O eq/capita)
6.C	sdg6_scarcew	73	0.0858076	78.6689	-1.56633	2000	Scarce water consumption embodied in imports (m3 H2O eq/capita)
6.C	sdg6_scarcew	74	0.0941456	78.5911	-1.56633	2000	Scarce water consumption embodied in imports (m3 H2O eq/capita)
6.C	sdg6_scarcew	75	0.103584	78.8889	-1.56633	2000	Scarce water consumption embodied in imports (m3 H2O eq/capita)
6.C	sdg6_scarcew	76	0.114776	79.5222	-1.56633	2000	Scarce water consumption embodied in imports (m3 H2O eq/capita)
6.C	sdg6_scarcew	77	0.121959	79.6022	-1.56633	2000	Scarce water consumption embodied in imports (m3 H2O eq/capita)
6.C	sdg6_scarcew	78	0.129658	79.9478	-1.56633	2000	Scarce water consumption embodied in imports (m3 H2O eq/capita)
6.C	sdg6_scarcew	79	0.139463	79.9913	-1.56633	2000	Scarce water consumption embodied in imports (m3 H2O eq/capita)
6.C	sdg6_scarcew	80	0.148489	80.1283	-1.56633	2000	Scarce water consumption embodied in imports (m3 H2O eq/capita)
6.C	sdg6_scarcew	81	0.156704	80.1543	-1.56633	2000	Scarce water consumption embodied in imports (m3 H2O eq/capita)
6.C	sdg6_scarcew	82	0.165615	80.5745	-1.56633	2000	Scarce water consumption embodied in imports (m3 H2O eq/capita)
6.C	sdg6_scarcew	83	0.175303	80.6106	-1.56633	2000	Scarce water consumption embodied in imports (m3 H2O eq/capita)
6.C	sdg6_scarcew	84	0.184827	80.7936	-1.56633	2000	Scarce water consumption embodied in imports (m3 H2O eq/capita)
6.C	sdg6_scarcew	85	0.187204	80.6196	-1.56633	2000	Scarce water consumption embodied in imports (m3 H2O eq/capita)
6.C	sdg6_scarcew	86	0.207959	81.513	-1.56633	2000	Scarce water consumption embodied in imports (m3 H2O eq/capita)
6.C	sdg6_scarcew	87	0.217051	81.8298	-1.56633	2000	Scarce water consumption embodied in imports (m3 H2O eq/capita)
6.C	sdg6_scarcew	88	0.231483	82.334	-1.56633	2000	Scarce water consumption embodied in imports (m3 H2O eq/capita)
6.C	sdg6_scarcew	89	0.240708	82.3766	-1.56633	2000	Scarce water consumption embodied in imports (m3 H2O eq/capita)
6.C	sdg6_scarcew	90	0.277175	84.4553	-1.56633	2000	Scarce water consumption embodied in imports (m3 H2O eq/capita)
6.C	sdg6_scarcew	91	0.28758	84.4532	-1.56633	2000	Scarce water consumption embodied in imports (m3 H2O eq/capita)
6.C	sdg6_scarcew	92	0.29851	84.6255	-1.56633	2000	Scarce water consumption embodied in imports (m3 H2O eq/capita)
6.C	sdg6_scarcew	93	0.30348	84.4617	-1.56633	2000	Scarce water consumption embodied in imports (m3 H2O eq/capita)
6.C	sdg6_scarcew	94	0.318603	85.3848	-1.56633	2000	Scarce water consumption embodied in imports (m3 H2O eq/capita)
6.C	sdg6_scarcew	95	0.323045	85.4348	-1.56633	2000	Scarce water consumption embodied in imports (m3 H2O eq/capita)
6.C	sdg6_scarcew	96	0.330392	85.666	-1.56633	2000	Scarce water consumption embodied in imports (m3 H2O eq/capita)
6.C	sdg6_scarcew	97	0.3582	87.0532	-1.56633	2000	Scarce water consumption embodied in imports (m3 H2O eq/capita)
6.C	sdg6_scarcew	98	0.372778	87.7319	-1.56633	2000	Scarce water consumption embodied in imports (m3 H2O eq/capita)
6.C	sdg6_scarcew	99	0.386424	88.0532	-1.56633	2000	Scarce water consumption embodied in imports (m3 H2O eq/capita)
6.C	sdg6_scarcew	100	0.389678	87.8587	-1.56633	2000	Scarce water consumption embodied in imports (m3 H2O eq/capita)
6.C	sdg6_scarcew	101	0.397885	87.9457	-1.56633	2000	Scarce water consumption embodied in imports (m3 H2O eq/capita)
6.C	sdg6_scarcew	102	0.407471	87.837	-1.56633	2000	Scarce water consumption embodied in imports (m3 H2O eq/capita)
6.C	sdg6_scarcew	103	0.421565	88.1043	-1.56633	2000	Scarce water consumption embodied in imports (m3 H2O eq/capita)
6.C	sdg6_scarcew	104	0.435814	88.2891	-1.56633	2000	Scarce water consumption embodied in imports (m3 H2O eq/capita)
6.C	sdg6_scarcew	105	0.446404	88.3522	-1.56633	2000	Scarce water consumption embodied in imports (m3 H2O eq/capita)
6.C	sdg6_scarcew	106	0.45693	88.7	-1.56633	2000	Scarce water consumption embodied in imports (m3 H2O eq/capita)
6.C	sdg6_scarcew	107	0.476822	89.687	-1.56633	2000	Scarce water consumption embodied in imports (m3 H2O eq/capita)
6.C	sdg6_scarcew	108	0.49823	90.3413	-1.56633	2000	Scarce water consumption embodied in imports (m3 H2O eq/capita)
6.C	sdg6_scarcew	109	0.509199	90.4739	-1.56633	2000	Scarce water consumption embodied in imports (m3 H2O eq/capita)
6.C	sdg6_scarcew	110	0.563079	92.6478	-1.56633	2000	Scarce water consumption embodied in imports (m3 H2O eq/capita)
6.C	sdg6_scarcew	111	0.578532	92.8565	-1.56633	2000	Scarce water consumption embodied in imports (m3 H2O eq/capita)
6.C	sdg6_scarcew	112	0.582369	92.9978	-1.56633	2000	Scarce water consumption embodied in imports (m3 H2O eq/capita)
6.C	sdg6_scarcew	113	0.608774	93.1674	-1.56633	2000	Scarce water consumption embodied in imports (m3 H2O eq/capita)
6.C	sdg6_scarcew	114	0.63337	93.5848	-1.56633	2000	Scarce water consumption embodied in imports (m3 H2O eq/capita)
6.C	sdg6_scarcew	115	0.677501	95.7326	-1.56633	2000	Scarce water consumption embodied in imports (m3 H2O eq/capita)
6.C	sdg6_scarcew	116	0.703816	95.737	-1.56633	2000	Scarce water consumption embodied in imports (m3 H2O eq/capita)
6.C	sdg6_scarcew	117	0.727521	96.1935	-1.56633	2000	Scarce water consumption embodied in imports (m3 H2O eq/capita)
12.A	sdg12_ewaste	1	-0.501163	37.6816	-1.52778	2000	Electronic waste (kg/capita)
12.A	sdg12_ewaste	2	-0.479758	38.9959	-1.52778	2000	Electronic waste (kg/capita)
12.A	sdg12_ewaste	3	-0.454692	40.5429	-1.52778	2000	Electronic waste (kg/capita)
12.A	sdg12_ewaste	4	-0.438583	41.6306	-1.52778	2000	Electronic waste (kg/capita)
12.A	sdg12_ewaste	5	-0.411499	43.2143	-1.52778	2000	Electronic waste (kg/capita)
12.A	sdg12_ewaste	6	-0.394562	44.3898	-1.52778	2000	Electronic waste (kg/capita)
12.A	sdg12_ewaste	7	-0.37539	45.6816	-1.52778	2000	Electronic waste (kg/capita)
12.A	sdg12_ewaste	8	-0.369838	46.0776	-1.52778	2000	Electronic waste (kg/capita)
12.A	sdg12_ewaste	9	-0.362225	46.6245	-1.52778	2000	Electronic waste (kg/capita)
12.A	sdg12_ewaste	10	-0.34803	47.649	-1.52778	2000	Electronic waste (kg/capita)
12.A	sdg12_ewaste	11	-0.332413	48.7694	-1.52778	2000	Electronic waste (kg/capita)
12.A	sdg12_ewaste	12	-0.315105	49.8939	-1.52778	2000	Electronic waste (kg/capita)
12.A	sdg12_ewaste	13	-0.297136	51.0898	-1.52778	2000	Electronic waste (kg/capita)
12.A	sdg12_ewaste	14	-0.272854	52.3449	-1.52778	2000	Electronic waste (kg/capita)
12.A	sdg12_ewaste	15	-0.257241	53.1551	-1.52778	2000	Electronic waste (kg/capita)
12.A	sdg12_ewaste	16	-0.240848	54.2388	-1.52778	2000	Electronic waste (kg/capita)
12.A	sdg12_ewaste	17	-0.233136	54.4653	-1.52778	2000	Electronic waste (kg/capita)
12.A	sdg12_ewaste	18	-0.222744	54.9918	-1.52778	2000	Electronic waste (kg/capita)
12.A	sdg12_ewaste	19	-0.210634	55.7939	-1.52778	2000	Electronic waste (kg/capita)
12.A	sdg12_ewaste	20	-0.194372	56.898	-1.52778	2000	Electronic waste (kg/capita)
12.A	sdg12_ewaste	21	-0.186615	57.2898	-1.52778	2000	Electronic waste (kg/capita)
12.A	sdg12_ewaste	22	-0.173885	57.6837	-1.52778	2000	Electronic waste (kg/capita)
12.A	sdg12_ewaste	23	-0.150402	59.298	-1.52778	2000	Electronic waste (kg/capita)
12.A	sdg12_ewaste	24	-0.141673	59.7347	-1.52778	2000	Electronic waste (kg/capita)
12.A	sdg12_ewaste	25	-0.137908	59.8184	-1.52778	2000	Electronic waste (kg/capita)
12.A	sdg12_ewaste	26	-0.128884	60.1898	-1.52778	2000	Electronic waste (kg/capita)
12.A	sdg12_ewaste	27	-0.125001	60.3878	-1.52778	2000	Electronic waste (kg/capita)
12.A	sdg12_ewaste	28	-0.105389	61.2469	-1.52778	2000	Electronic waste (kg/capita)
12.A	sdg12_ewaste	29	-0.101494	61.566	-1.52778	2000	Electronic waste (kg/capita)
12.A	sdg12_ewaste	30	-0.0804193	62.742	-1.52778	2000	Electronic waste (kg/capita)
12.A	sdg12_ewaste	31	-0.0626617	63.844	-1.52778	2000	Electronic waste (kg/capita)
12.A	sdg12_ewaste	32	-0.0485001	64.46	-1.52778	2000	Electronic waste (kg/capita)
12.A	sdg12_ewaste	33	-0.0394648	65	-1.52778	2000	Electronic waste (kg/capita)
12.A	sdg12_ewaste	34	-0.0374319	65.006	-1.52778	2000	Electronic waste (kg/capita)
12.A	sdg12_ewaste	35	-0.0176538	66.358	-1.52778	2000	Electronic waste (kg/capita)
12.A	sdg12_ewaste	36	-0.00188795	67.286	-1.52778	2000	Electronic waste (kg/capita)
12.A	sdg12_ewaste	37	-0.00335915	66.956	-1.52778	2000	Electronic waste (kg/capita)
12.A	sdg12_ewaste	38	-0.00268623	66.95	-1.52778	2000	Electronic waste (kg/capita)
12.A	sdg12_ewaste	39	-0.00387477	66.812	-1.52778	2000	Electronic waste (kg/capita)
12.A	sdg12_ewaste	40	-0.0139612	65.928	-1.52778	2000	Electronic waste (kg/capita)
12.A	sdg12_ewaste	41	-0.0102824	66.1122	-1.52778	2000	Electronic waste (kg/capita)
12.A	sdg12_ewaste	42	0.00147719	66.7796	-1.52778	2000	Electronic waste (kg/capita)
12.A	sdg12_ewaste	43	0.014177	67.5429	-1.52778	2000	Electronic waste (kg/capita)
12.A	sdg12_ewaste	44	-0.000681039	66.4327	-1.52778	2000	Electronic waste (kg/capita)
12.A	sdg12_ewaste	45	0.00377494	66.5333	-1.52778	2000	Electronic waste (kg/capita)
12.A	sdg12_ewaste	46	0.0214453	66.9292	-1.52778	2000	Electronic waste (kg/capita)
12.A	sdg12_ewaste	47	0.0192055	66.6083	-1.52778	2000	Electronic waste (kg/capita)
12.A	sdg12_ewaste	48	0.0129547	66.2354	-1.52778	2000	Electronic waste (kg/capita)
12.A	sdg12_ewaste	49	0.0191372	66.4354	-1.52778	2000	Electronic waste (kg/capita)
12.A	sdg12_ewaste	50	0.0241203	66.6437	-1.52778	2000	Electronic waste (kg/capita)
12.A	sdg12_ewaste	51	0.0341295	67.1	-1.52778	2000	Electronic waste (kg/capita)
12.A	sdg12_ewaste	52	0.0313309	66.9208	-1.52778	2000	Electronic waste (kg/capita)
12.A	sdg12_ewaste	53	0.0259192	66.5812	-1.52778	2000	Electronic waste (kg/capita)
12.A	sdg12_ewaste	54	0.0354484	67.1458	-1.52778	2000	Electronic waste (kg/capita)
12.A	sdg12_ewaste	55	0.0390123	67.2083	-1.52778	2000	Electronic waste (kg/capita)
12.A	sdg12_ewaste	56	0.0508736	67.4417	-1.52778	2000	Electronic waste (kg/capita)
12.A	sdg12_ewaste	57	0.0410222	66.5458	-1.52778	2000	Electronic waste (kg/capita)
12.A	sdg12_ewaste	58	0.0443946	66.6542	-1.52778	2000	Electronic waste (kg/capita)
12.A	sdg12_ewaste	59	0.0653582	67.9417	-1.52778	2000	Electronic waste (kg/capita)
12.A	sdg12_ewaste	60	0.0584353	67.2188	-1.52778	2000	Electronic waste (kg/capita)
12.A	sdg12_ewaste	61	0.0700145	67.8062	-1.52778	2000	Electronic waste (kg/capita)
12.A	sdg12_ewaste	62	0.0786217	67.8771	-1.52778	2000	Electronic waste (kg/capita)
12.A	sdg12_ewaste	63	0.0904449	68.3771	-1.52778	2000	Electronic waste (kg/capita)
12.A	sdg12_ewaste	64	0.0879362	68.3229	-1.52778	2000	Electronic waste (kg/capita)
12.A	sdg12_ewaste	65	0.0857764	68.0979	-1.52778	2000	Electronic waste (kg/capita)
12.A	sdg12_ewaste	66	0.0958205	68.5625	-1.52778	2000	Electronic waste (kg/capita)
12.A	sdg12_ewaste	67	0.0996948	68.7396	-1.52778	2000	Electronic waste (kg/capita)
12.A	sdg12_ewaste	68	0.107475	69.1292	-1.52778	2000	Electronic waste (kg/capita)
12.A	sdg12_ewaste	69	0.129201	69.5125	-1.52778	2000	Electronic waste (kg/capita)
12.A	sdg12_ewaste	70	0.134165	69.3229	-1.52778	2000	Electronic waste (kg/capita)
12.A	sdg12_ewaste	71	0.152358	69.7437	-1.52778	2000	Electronic waste (kg/capita)
12.A	sdg12_ewaste	72	0.161679	70.0562	-1.52778	2000	Electronic waste (kg/capita)
12.A	sdg12_ewaste	73	0.172265	70.1292	-1.52778	2000	Electronic waste (kg/capita)
12.A	sdg12_ewaste	74	0.19225	70.7687	-1.52778	2000	Electronic waste (kg/capita)
12.A	sdg12_ewaste	75	0.208864	71.4917	-1.52778	2000	Electronic waste (kg/capita)
12.A	sdg12_ewaste	76	0.220796	72.0604	-1.52778	2000	Electronic waste (kg/capita)
12.A	sdg12_ewaste	77	0.233274	72.4542	-1.52778	2000	Electronic waste (kg/capita)
12.A	sdg12_ewaste	78	0.244045	73.1	-1.52778	2000	Electronic waste (kg/capita)
12.A	sdg12_ewaste	79	0.2608	73.5312	-1.52778	2000	Electronic waste (kg/capita)
12.A	sdg12_ewaste	80	0.261578	73.5489	-1.52778	2000	Electronic waste (kg/capita)
12.A	sdg12_ewaste	81	0.278352	74.0489	-1.52778	2000	Electronic waste (kg/capita)
12.A	sdg12_ewaste	82	0.293631	74.8	-1.52778	2000	Electronic waste (kg/capita)
12.A	sdg12_ewaste	83	0.311135	75.2596	-1.52778	2000	Electronic waste (kg/capita)
12.A	sdg12_ewaste	84	0.329909	75.9809	-1.52778	2000	Electronic waste (kg/capita)
12.A	sdg12_ewaste	85	0.346799	75.9574	-1.52778	2000	Electronic waste (kg/capita)
12.A	sdg12_ewaste	86	0.364225	76.4085	-1.52778	2000	Electronic waste (kg/capita)
12.A	sdg12_ewaste	87	0.386866	77.4149	-1.52778	2000	Electronic waste (kg/capita)
12.A	sdg12_ewaste	88	0.406807	78.1085	-1.52778	2000	Electronic waste (kg/capita)
12.A	sdg12_ewaste	89	0.427562	78.8149	-1.52778	2000	Electronic waste (kg/capita)
12.A	sdg12_ewaste	90	0.46476	80.5574	-1.52778	2000	Electronic waste (kg/capita)
12.A	sdg12_ewaste	91	0.477815	80.8333	-1.52778	2000	Electronic waste (kg/capita)
12.A	sdg12_ewaste	92	0.495125	81.3104	-1.52778	2000	Electronic waste (kg/capita)
12.A	sdg12_ewaste	93	0.509864	81.7021	-1.52778	2000	Electronic waste (kg/capita)
12.A	sdg12_ewaste	94	0.551096	83.0479	-1.52778	2000	Electronic waste (kg/capita)
12.A	sdg12_ewaste	95	0.557386	83.2449	-1.52778	2000	Electronic waste (kg/capita)
12.A	sdg12_ewaste	96	0.564503	83.5816	-1.52778	2000	Electronic waste (kg/capita)
12.A	sdg12_ewaste	97	0.597835	84.6878	-1.52778	2000	Electronic waste (kg/capita)
12.A	sdg12_ewaste	98	0.626347	86.0429	-1.52778	2000	Electronic waste (kg/capita)
12.A	sdg12_ewaste	99	0.642848	86.4122	-1.52778	2000	Electronic waste (kg/capita)
12.A	sdg12_ewaste	100	0.671587	86.6469	-1.52778	2000	Electronic waste (kg/capita)
12.A	sdg12_ewaste	101	0.683141	86.8796	-1.52778	2000	Electronic waste (kg/capita)
12.A	sdg12_ewaste	102	0.698376	87.1429	-1.52778	2000	Electronic waste (kg/capita)
12.A	sdg12_ewaste	103	0.715967	87.5245	-1.52778	2000	Electronic waste (kg/capita)
12.A	sdg12_ewaste	104	0.725051	87.6104	-1.52778	2000	Electronic waste (kg/capita)
12.A	sdg12_ewaste	105	0.74299	87.9958	-1.52778	2000	Electronic waste (kg/capita)
12.A	sdg12_ewaste	106	0.752455	88.1917	-1.52778	2000	Electronic waste (kg/capita)
12.A	sdg12_ewaste	107	0.781222	89.4854	-1.52778	2000	Electronic waste (kg/capita)
12.A	sdg12_ewaste	108	0.81666	90.8229	-1.52778	2000	Electronic waste (kg/capita)
12.A	sdg12_ewaste	109	0.829556	90.975	-1.52778	2000	Electronic waste (kg/capita)
12.A	sdg12_ewaste	110	0.85815	92.3596	-1.52778	2000	Electronic waste (kg/capita)
12.A	sdg12_ewaste	111	0.867575	92.3891	-1.52778	2000	Electronic waste (kg/capita)
12.A	sdg12_ewaste	112	0.879977	92.9326	-1.52778	2000	Electronic waste (kg/capita)
12.A	sdg12_ewaste	113	0.908395	92.9522	-1.52778	2000	Electronic waste (kg/capita)
12.A	sdg12_ewaste	114	0.939616	93.4717	-1.52778	2000	Electronic waste (kg/capita)
12.A	sdg12_ewaste	115	0.971627	94.5	-1.52778	2000	Electronic waste (kg/capita)
12.A	sdg12_ewaste	116	0.981622	94.4933	-1.52778	2000	Electronic waste (kg/capita)
12.A	sdg12_ewaste	117	1.01382	95.14	-1.52778	2000	Electronic waste (kg/capita)
8.D	sdg8_impslav	1	-0.230469	74.7265	-1.50775	2000	Victims of modern slavery embodied in imports (per 100,000 population)
8.D	sdg8_impslav	2	-0.221176	75.0898	-1.50775	2000	Victims of modern slavery embodied in imports (per 100,000 population)
8.D	sdg8_impslav	3	-0.209388	75.6816	-1.50775	2000	Victims of modern slavery embodied in imports (per 100,000 population)
8.D	sdg8_impslav	4	-0.197351	76.4102	-1.50775	2000	Victims of modern slavery embodied in imports (per 100,000 population)
8.D	sdg8_impslav	5	-0.188359	77.1521	-1.50775	2000	Victims of modern slavery embodied in imports (per 100,000 population)
8.D	sdg8_impslav	6	-0.178692	77.8896	-1.50775	2000	Victims of modern slavery embodied in imports (per 100,000 population)
8.D	sdg8_impslav	7	-0.170192	78.3937	-1.50775	2000	Victims of modern slavery embodied in imports (per 100,000 population)
8.D	sdg8_impslav	8	-0.179525	77.4833	-1.50775	2000	Victims of modern slavery embodied in imports (per 100,000 population)
8.D	sdg8_impslav	9	-0.183454	76.9417	-1.50775	2000	Victims of modern slavery embodied in imports (per 100,000 population)
8.D	sdg8_impslav	10	-0.173537	77.7	-1.50775	2000	Victims of modern slavery embodied in imports (per 100,000 population)
8.D	sdg8_impslav	11	-0.159695	78.9104	-1.50775	2000	Victims of modern slavery embodied in imports (per 100,000 population)
8.D	sdg8_impslav	12	-0.154599	79.0167	-1.50775	2000	Victims of modern slavery embodied in imports (per 100,000 population)
8.D	sdg8_impslav	13	-0.14816	79.3	-1.50775	2000	Victims of modern slavery embodied in imports (per 100,000 population)
8.D	sdg8_impslav	14	-0.137171	79.5771	-1.50775	2000	Victims of modern slavery embodied in imports (per 100,000 population)
8.D	sdg8_impslav	15	-0.128187	80.283	-1.50775	2000	Victims of modern slavery embodied in imports (per 100,000 population)
8.D	sdg8_impslav	16	-0.119587	80.8021	-1.50775	2000	Victims of modern slavery embodied in imports (per 100,000 population)
8.D	sdg8_impslav	17	-0.120177	80.663	-1.50775	2000	Victims of modern slavery embodied in imports (per 100,000 population)
8.D	sdg8_impslav	18	-0.112313	81.037	-1.50775	2000	Victims of modern slavery embodied in imports (per 100,000 population)
8.D	sdg8_impslav	19	-0.107947	81.2891	-1.50775	2000	Victims of modern slavery embodied in imports (per 100,000 population)
8.D	sdg8_impslav	20	-0.101873	81.5848	-1.50775	2000	Victims of modern slavery embodied in imports (per 100,000 population)
8.D	sdg8_impslav	21	-0.0960839	81.8717	-1.50775	2000	Victims of modern slavery embodied in imports (per 100,000 population)
8.D	sdg8_impslav	22	-0.0947635	81.7844	-1.50775	2000	Victims of modern slavery embodied in imports (per 100,000 population)
8.D	sdg8_impslav	23	-0.0826975	82.7022	-1.50775	2000	Victims of modern slavery embodied in imports (per 100,000 population)
8.D	sdg8_impslav	24	-0.0752798	82.9889	-1.50775	2000	Victims of modern slavery embodied in imports (per 100,000 population)
8.D	sdg8_impslav	25	-0.0699008	83.1733	-1.50775	2000	Victims of modern slavery embodied in imports (per 100,000 population)
8.D	sdg8_impslav	26	-0.0619222	83.5178	-1.50775	2000	Victims of modern slavery embodied in imports (per 100,000 population)
8.D	sdg8_impslav	27	-0.0512083	84.3844	-1.50775	2000	Victims of modern slavery embodied in imports (per 100,000 population)
8.D	sdg8_impslav	28	-0.0484116	84.4136	-1.50775	2000	Victims of modern slavery embodied in imports (per 100,000 population)
8.D	sdg8_impslav	29	-0.0508098	84.425	-1.50775	2000	Victims of modern slavery embodied in imports (per 100,000 population)
8.D	sdg8_impslav	30	-0.0393982	84.7864	-1.50775	2000	Victims of modern slavery embodied in imports (per 100,000 population)
8.D	sdg8_impslav	31	-0.0263931	85.6659	-1.50775	2000	Victims of modern slavery embodied in imports (per 100,000 population)
8.D	sdg8_impslav	32	-0.0231093	85.7186	-1.50775	2000	Victims of modern slavery embodied in imports (per 100,000 population)
8.D	sdg8_impslav	33	-0.0118484	86.5744	-1.50775	2000	Victims of modern slavery embodied in imports (per 100,000 population)
8.D	sdg8_impslav	34	-0.0078167	86.707	-1.50775	2000	Victims of modern slavery embodied in imports (per 100,000 population)
8.D	sdg8_impslav	35	0.000787994	87.2047	-1.50775	2000	Victims of modern slavery embodied in imports (per 100,000 population)
8.D	sdg8_impslav	36	0.006948	87.3674	-1.50775	2000	Victims of modern slavery embodied in imports (per 100,000 population)
8.D	sdg8_impslav	37	0.014444	87.8667	-1.50775	2000	Victims of modern slavery embodied in imports (per 100,000 population)
8.D	sdg8_impslav	38	0.0120404	87.5738	-1.50775	2000	Victims of modern slavery embodied in imports (per 100,000 population)
8.D	sdg8_impslav	39	0.0127354	87.5381	-1.50775	2000	Victims of modern slavery embodied in imports (per 100,000 population)
8.D	sdg8_impslav	40	0.00661641	86.5405	-1.50775	2000	Victims of modern slavery embodied in imports (per 100,000 population)
8.D	sdg8_impslav	41	0.014587	86.8786	-1.50775	2000	Victims of modern slavery embodied in imports (per 100,000 population)
8.D	sdg8_impslav	42	0.023273	87.3976	-1.50775	2000	Victims of modern slavery embodied in imports (per 100,000 population)
8.D	sdg8_impslav	43	0.0306302	87.8381	-1.50775	2000	Victims of modern slavery embodied in imports (per 100,000 population)
8.D	sdg8_impslav	44	0.0296038	87.5095	-1.50775	2000	Victims of modern slavery embodied in imports (per 100,000 population)
8.D	sdg8_impslav	45	0.0432388	87.881	-1.50775	2000	Victims of modern slavery embodied in imports (per 100,000 population)
8.D	sdg8_impslav	46	0.0439021	87.639	-1.50775	2000	Victims of modern slavery embodied in imports (per 100,000 population)
8.D	sdg8_impslav	47	0.027658	86.022	-1.50775	2000	Victims of modern slavery embodied in imports (per 100,000 population)
8.D	sdg8_impslav	48	0.0267577	85.7119	-1.50775	2000	Victims of modern slavery embodied in imports (per 100,000 population)
8.D	sdg8_impslav	49	0.0288912	85.631	-1.50775	2000	Victims of modern slavery embodied in imports (per 100,000 population)
8.D	sdg8_impslav	50	0.0325041	85.7643	-1.50775	2000	Victims of modern slavery embodied in imports (per 100,000 population)
8.D	sdg8_impslav	51	0.0379286	85.9143	-1.50775	2000	Victims of modern slavery embodied in imports (per 100,000 population)
8.D	sdg8_impslav	52	0.0396826	86.0643	-1.50775	2000	Victims of modern slavery embodied in imports (per 100,000 population)
8.D	sdg8_impslav	53	0.0378305	85.9357	-1.50775	2000	Victims of modern slavery embodied in imports (per 100,000 population)
8.D	sdg8_impslav	54	0.0392698	85.9429	-1.50775	2000	Victims of modern slavery embodied in imports (per 100,000 population)
8.D	sdg8_impslav	55	0.0495565	86.2581	-1.50775	2000	Victims of modern slavery embodied in imports (per 100,000 population)
8.D	sdg8_impslav	56	0.0573536	86.2488	-1.50775	2000	Victims of modern slavery embodied in imports (per 100,000 population)
8.D	sdg8_impslav	57	0.0537242	85.5558	-1.50775	2000	Victims of modern slavery embodied in imports (per 100,000 population)
8.D	sdg8_impslav	58	0.0766134	87.207	-1.50775	2000	Victims of modern slavery embodied in imports (per 100,000 population)
8.D	sdg8_impslav	59	0.0924867	88.3698	-1.50775	2000	Victims of modern slavery embodied in imports (per 100,000 population)
8.D	sdg8_impslav	60	0.0904595	87.6093	-1.50775	2000	Victims of modern slavery embodied in imports (per 100,000 population)
8.D	sdg8_impslav	61	0.0940323	87.6419	-1.50775	2000	Victims of modern slavery embodied in imports (per 100,000 population)
8.D	sdg8_impslav	62	0.104075	87.7465	-1.50775	2000	Victims of modern slavery embodied in imports (per 100,000 population)
8.D	sdg8_impslav	63	0.109992	87.9	-1.50775	2000	Victims of modern slavery embodied in imports (per 100,000 population)
8.D	sdg8_impslav	64	0.110054	88.0209	-1.50775	2000	Victims of modern slavery embodied in imports (per 100,000 population)
8.D	sdg8_impslav	65	0.0897374	86.3614	-1.50775	2000	Victims of modern slavery embodied in imports (per 100,000 population)
8.D	sdg8_impslav	66	0.0928559	86.3705	-1.50775	2000	Victims of modern slavery embodied in imports (per 100,000 population)
8.D	sdg8_impslav	67	0.0967723	86.4711	-1.50775	2000	Victims of modern slavery embodied in imports (per 100,000 population)
8.D	sdg8_impslav	68	0.102281	86.7756	-1.50775	2000	Victims of modern slavery embodied in imports (per 100,000 population)
8.D	sdg8_impslav	69	0.101934	86.5023	-1.50775	2000	Victims of modern slavery embodied in imports (per 100,000 population)
8.D	sdg8_impslav	70	0.11106	86.475	-1.50775	2000	Victims of modern slavery embodied in imports (per 100,000 population)
8.D	sdg8_impslav	71	0.122637	86.5705	-1.50775	2000	Victims of modern slavery embodied in imports (per 100,000 population)
8.D	sdg8_impslav	72	0.13167	86.8467	-1.50775	2000	Victims of modern slavery embodied in imports (per 100,000 population)
8.D	sdg8_impslav	73	0.137338	86.6889	-1.50775	2000	Victims of modern slavery embodied in imports (per 100,000 population)
8.D	sdg8_impslav	74	0.144137	86.5244	-1.50775	2000	Victims of modern slavery embodied in imports (per 100,000 population)
8.D	sdg8_impslav	75	0.152183	86.7511	-1.50775	2000	Victims of modern slavery embodied in imports (per 100,000 population)
8.D	sdg8_impslav	76	0.159112	87.1	-1.50775	2000	Victims of modern slavery embodied in imports (per 100,000 population)
8.D	sdg8_impslav	77	0.164719	87.0822	-1.50775	2000	Victims of modern slavery embodied in imports (per 100,000 population)
8.D	sdg8_impslav	78	0.169496	87.2457	-1.50775	2000	Victims of modern slavery embodied in imports (per 100,000 population)
8.D	sdg8_impslav	79	0.178246	87.25	-1.50775	2000	Victims of modern slavery embodied in imports (per 100,000 population)
8.D	sdg8_impslav	80	0.186196	87.3391	-1.50775	2000	Victims of modern slavery embodied in imports (per 100,000 population)
8.D	sdg8_impslav	81	0.194146	87.3804	-1.50775	2000	Victims of modern slavery embodied in imports (per 100,000 population)
8.D	sdg8_impslav	82	0.200254	87.6319	-1.50775	2000	Victims of modern slavery embodied in imports (per 100,000 population)
8.D	sdg8_impslav	83	0.209647	87.6787	-1.50775	2000	Victims of modern slavery embodied in imports (per 100,000 population)
8.D	sdg8_impslav	84	0.21737	87.7468	-1.50775	2000	Victims of modern slavery embodied in imports (per 100,000 population)
8.D	sdg8_impslav	85	0.220802	87.6457	-1.50775	2000	Victims of modern slavery embodied in imports (per 100,000 population)
8.D	sdg8_impslav	86	0.231435	87.8022	-1.50775	2000	Victims of modern slavery embodied in imports (per 100,000 population)
8.D	sdg8_impslav	87	0.238348	87.9957	-1.50775	2000	Victims of modern slavery embodied in imports (per 100,000 population)
8.D	sdg8_impslav	88	0.25064	88.3851	-1.50775	2000	Victims of modern slavery embodied in imports (per 100,000 population)
8.D	sdg8_impslav	89	0.258719	88.3787	-1.50775	2000	Victims of modern slavery embodied in imports (per 100,000 population)
8.D	sdg8_impslav	90	0.278376	89.3957	-1.50775	2000	Victims of modern slavery embodied in imports (per 100,000 population)
8.D	sdg8_impslav	91	0.288635	89.4085	-1.50775	2000	Victims of modern slavery embodied in imports (per 100,000 population)
8.D	sdg8_impslav	92	0.297909	89.4979	-1.50775	2000	Victims of modern slavery embodied in imports (per 100,000 population)
8.D	sdg8_impslav	93	0.305512	89.517	-1.50775	2000	Victims of modern slavery embodied in imports (per 100,000 population)
8.D	sdg8_impslav	94	0.314708	90.063	-1.50775	2000	Victims of modern slavery embodied in imports (per 100,000 population)
8.D	sdg8_impslav	95	0.318338	90.0761	-1.50775	2000	Victims of modern slavery embodied in imports (per 100,000 population)
8.D	sdg8_impslav	96	0.324107	90.2213	-1.50775	2000	Victims of modern slavery embodied in imports (per 100,000 population)
8.D	sdg8_impslav	97	0.351735	91.5064	-1.50775	2000	Victims of modern slavery embodied in imports (per 100,000 population)
8.D	sdg8_impslav	98	0.363547	92.0383	-1.50775	2000	Victims of modern slavery embodied in imports (per 100,000 population)
8.D	sdg8_impslav	99	0.375968	92.3213	-1.50775	2000	Victims of modern slavery embodied in imports (per 100,000 population)
8.D	sdg8_impslav	100	0.380582	92.2326	-1.50775	2000	Victims of modern slavery embodied in imports (per 100,000 population)
8.D	sdg8_impslav	101	0.387787	92.2717	-1.50775	2000	Victims of modern slavery embodied in imports (per 100,000 population)
8.D	sdg8_impslav	102	0.39869	92.2804	-1.50775	2000	Victims of modern slavery embodied in imports (per 100,000 population)
8.D	sdg8_impslav	103	0.410463	92.4174	-1.50775	2000	Victims of modern slavery embodied in imports (per 100,000 population)
8.D	sdg8_impslav	104	0.422299	92.4739	-1.50775	2000	Victims of modern slavery embodied in imports (per 100,000 population)
8.D	sdg8_impslav	105	0.430637	92.437	-1.50775	2000	Victims of modern slavery embodied in imports (per 100,000 population)
8.D	sdg8_impslav	106	0.438058	92.6065	-1.50775	2000	Victims of modern slavery embodied in imports (per 100,000 population)
8.D	sdg8_impslav	107	0.454149	93.4065	-1.50775	2000	Victims of modern slavery embodied in imports (per 100,000 population)
8.D	sdg8_impslav	108	0.473834	94.0087	-1.50775	2000	Victims of modern slavery embodied in imports (per 100,000 population)
8.D	sdg8_impslav	109	0.483152	94.0543	-1.50775	2000	Victims of modern slavery embodied in imports (per 100,000 population)
8.D	sdg8_impslav	110	0.513497	94.8522	-1.50775	2000	Victims of modern slavery embodied in imports (per 100,000 population)
8.D	sdg8_impslav	111	0.526626	94.9283	-1.50775	2000	Victims of modern slavery embodied in imports (per 100,000 population)
8.D	sdg8_impslav	112	0.529031	94.9913	-1.50775	2000	Victims of modern slavery embodied in imports (per 100,000 population)
8.D	sdg8_impslav	113	0.552096	95.0196	-1.50775	2000	Victims of modern slavery embodied in imports (per 100,000 population)
8.D	sdg8_impslav	114	0.572515	95.2022	-1.50775	2000	Victims of modern slavery embodied in imports (per 100,000 population)
8.D	sdg8_impslav	115	0.609535	97.0239	-1.50775	2000	Victims of modern slavery embodied in imports (per 100,000 population)
8.D	sdg8_impslav	116	0.635978	97.0891	-1.50775	2000	Victims of modern slavery embodied in imports (per 100,000 population)
8.D	sdg8_impslav	117	0.654451	97.2457	-1.50775	2000	Victims of modern slavery embodied in imports (per 100,000 population)
13.C	sdg13_co2import	1	-0.415314	47.802	-1.49546	2000	CO2 emissions embodied in imports (tCO2/capita)
13.C	sdg13_co2import	2	-0.393076	49.2673	-1.49546	2000	CO2 emissions embodied in imports (tCO2/capita)
13.C	sdg13_co2import	3	-0.374076	50.4163	-1.49546	2000	CO2 emissions embodied in imports (tCO2/capita)
13.C	sdg13_co2import	4	-0.355271	51.6918	-1.49546	2000	CO2 emissions embodied in imports (tCO2/capita)
13.C	sdg13_co2import	5	-0.341839	52.7687	-1.49546	2000	CO2 emissions embodied in imports (tCO2/capita)
13.C	sdg13_co2import	6	-0.320481	54.3958	-1.49546	2000	CO2 emissions embodied in imports (tCO2/capita)
13.C	sdg13_co2import	7	-0.303239	55.6021	-1.49546	2000	CO2 emissions embodied in imports (tCO2/capita)
13.C	sdg13_co2import	8	-0.303239	55.6021	-1.49546	2000	CO2 emissions embodied in imports (tCO2/capita)
13.C	sdg13_co2import	9	-0.2995	55.8104	-1.49546	2000	CO2 emissions embodied in imports (tCO2/capita)
13.C	sdg13_co2import	10	-0.282938	57.0542	-1.49546	2000	CO2 emissions embodied in imports (tCO2/capita)
13.C	sdg13_co2import	11	-0.269236	58.0833	-1.49546	2000	CO2 emissions embodied in imports (tCO2/capita)
13.C	sdg13_co2import	12	-0.257694	58.7062	-1.49546	2000	CO2 emissions embodied in imports (tCO2/capita)
13.C	sdg13_co2import	13	-0.243312	59.6333	-1.49546	2000	CO2 emissions embodied in imports (tCO2/capita)
13.C	sdg13_co2import	14	-0.21317	61.45	-1.49546	2000	CO2 emissions embodied in imports (tCO2/capita)
13.C	sdg13_co2import	15	-0.198335	62.5851	-1.49546	2000	CO2 emissions embodied in imports (tCO2/capita)
13.C	sdg13_co2import	16	-0.180363	63.834	-1.49546	2000	CO2 emissions embodied in imports (tCO2/capita)
13.C	sdg13_co2import	17	-0.180324	63.7543	-1.49546	2000	CO2 emissions embodied in imports (tCO2/capita)
13.C	sdg13_co2import	18	-0.167047	64.5304	-1.49546	2000	CO2 emissions embodied in imports (tCO2/capita)
13.C	sdg13_co2import	19	-0.154776	65.3739	-1.49546	2000	CO2 emissions embodied in imports (tCO2/capita)
13.C	sdg13_co2import	20	-0.14481	65.95	-1.49546	2000	CO2 emissions embodied in imports (tCO2/capita)
13.C	sdg13_co2import	21	-0.131007	66.8435	-1.49546	2000	CO2 emissions embodied in imports (tCO2/capita)
13.C	sdg13_co2import	22	-0.130131	66.72	-1.49546	2000	CO2 emissions embodied in imports (tCO2/capita)
13.C	sdg13_co2import	23	-0.101845	68.8467	-1.49546	2000	CO2 emissions embodied in imports (tCO2/capita)
13.C	sdg13_co2import	24	-0.0944184	69.1089	-1.49546	2000	CO2 emissions embodied in imports (tCO2/capita)
13.C	sdg13_co2import	25	-0.0886685	69.28	-1.49546	2000	CO2 emissions embodied in imports (tCO2/capita)
13.C	sdg13_co2import	26	-0.0769793	69.8756	-1.49546	2000	CO2 emissions embodied in imports (tCO2/capita)
13.C	sdg13_co2import	27	-0.0586334	71.2111	-1.49546	2000	CO2 emissions embodied in imports (tCO2/capita)
13.C	sdg13_co2import	28	-0.0516985	71.5795	-1.49546	2000	CO2 emissions embodied in imports (tCO2/capita)
13.C	sdg13_co2import	29	-0.0550594	71.5432	-1.49546	2000	CO2 emissions embodied in imports (tCO2/capita)
13.C	sdg13_co2import	30	-0.0316105	72.8295	-1.49546	2000	CO2 emissions embodied in imports (tCO2/capita)
13.C	sdg13_co2import	31	6.4754e-05	75.0432	-1.49546	2000	CO2 emissions embodied in imports (tCO2/capita)
13.C	sdg13_co2import	32	0.00408277	75.1326	-1.49546	2000	CO2 emissions embodied in imports (tCO2/capita)
13.C	sdg13_co2import	33	0.0197414	76.214	-1.49546	2000	CO2 emissions embodied in imports (tCO2/capita)
13.C	sdg13_co2import	34	0.0239067	76.3581	-1.49546	2000	CO2 emissions embodied in imports (tCO2/capita)
13.C	sdg13_co2import	35	0.0508528	78.3674	-1.49546	2000	CO2 emissions embodied in imports (tCO2/capita)
13.C	sdg13_co2import	36	0.0656337	79.1884	-1.49546	2000	CO2 emissions embodied in imports (tCO2/capita)
13.C	sdg13_co2import	37	0.0910059	81.0738	-1.49546	2000	CO2 emissions embodied in imports (tCO2/capita)
13.C	sdg13_co2import	38	0.0792946	80.1238	-1.49546	2000	CO2 emissions embodied in imports (tCO2/capita)
13.C	sdg13_co2import	39	0.079794	80.0714	-1.49546	2000	CO2 emissions embodied in imports (tCO2/capita)
13.C	sdg13_co2import	40	0.0657906	78.6905	-1.49546	2000	CO2 emissions embodied in imports (tCO2/capita)
13.C	sdg13_co2import	41	0.0740099	78.9524	-1.49546	2000	CO2 emissions embodied in imports (tCO2/capita)
13.C	sdg13_co2import	42	0.102362	80.881	-1.49546	2000	CO2 emissions embodied in imports (tCO2/capita)
13.C	sdg13_co2import	43	0.122121	82.1881	-1.49546	2000	CO2 emissions embodied in imports (tCO2/capita)
13.C	sdg13_co2import	44	0.105737	80.8905	-1.49546	2000	CO2 emissions embodied in imports (tCO2/capita)
13.C	sdg13_co2import	45	0.120493	81.1857	-1.49546	2000	CO2 emissions embodied in imports (tCO2/capita)
13.C	sdg13_co2import	46	0.121037	80.9512	-1.49546	2000	CO2 emissions embodied in imports (tCO2/capita)
13.C	sdg13_co2import	47	0.0944189	78.8122	-1.49546	2000	CO2 emissions embodied in imports (tCO2/capita)
13.C	sdg13_co2import	48	0.0850863	77.9952	-1.49546	2000	CO2 emissions embodied in imports (tCO2/capita)
13.C	sdg13_co2import	49	0.0887237	77.9952	-1.49546	2000	CO2 emissions embodied in imports (tCO2/capita)
13.C	sdg13_co2import	50	0.092106	78.069	-1.49546	2000	CO2 emissions embodied in imports (tCO2/capita)
13.C	sdg13_co2import	51	0.0999274	78.3357	-1.49546	2000	CO2 emissions embodied in imports (tCO2/capita)
13.C	sdg13_co2import	52	0.0992666	78.2952	-1.49546	2000	CO2 emissions embodied in imports (tCO2/capita)
13.C	sdg13_co2import	53	0.0987895	78.2857	-1.49546	2000	CO2 emissions embodied in imports (tCO2/capita)
13.C	sdg13_co2import	54	0.103191	78.4976	-1.49546	2000	CO2 emissions embodied in imports (tCO2/capita)
13.C	sdg13_co2import	55	0.11539	78.8558	-1.49546	2000	CO2 emissions embodied in imports (tCO2/capita)
13.C	sdg13_co2import	56	0.124764	78.8814	-1.49546	2000	CO2 emissions embodied in imports (tCO2/capita)
13.C	sdg13_co2import	57	0.115574	77.9233	-1.49546	2000	CO2 emissions embodied in imports (tCO2/capita)
13.C	sdg13_co2import	58	0.134423	79.0953	-1.49546	2000	CO2 emissions embodied in imports (tCO2/capita)
13.C	sdg13_co2import	59	0.153545	80.3116	-1.49546	2000	CO2 emissions embodied in imports (tCO2/capita)
13.C	sdg13_co2import	60	0.130402	78.4233	-1.49546	2000	CO2 emissions embodied in imports (tCO2/capita)
13.C	sdg13_co2import	61	0.13846	78.7605	-1.49546	2000	CO2 emissions embodied in imports (tCO2/capita)
13.C	sdg13_co2import	62	0.148069	78.7698	-1.49546	2000	CO2 emissions embodied in imports (tCO2/capita)
13.C	sdg13_co2import	63	0.157366	79.0977	-1.49546	2000	CO2 emissions embodied in imports (tCO2/capita)
13.C	sdg13_co2import	64	0.149997	78.7465	-1.49546	2000	CO2 emissions embodied in imports (tCO2/capita)
13.C	sdg13_co2import	65	0.123861	76.9568	-1.49546	2000	CO2 emissions embodied in imports (tCO2/capita)
13.C	sdg13_co2import	66	0.129587	77.125	-1.49546	2000	CO2 emissions embodied in imports (tCO2/capita)
13.C	sdg13_co2import	67	0.128612	76.8956	-1.49546	2000	CO2 emissions embodied in imports (tCO2/capita)
13.C	sdg13_co2import	68	0.137038	77.3444	-1.49546	2000	CO2 emissions embodied in imports (tCO2/capita)
13.C	sdg13_co2import	69	0.13403	76.9114	-1.49546	2000	CO2 emissions embodied in imports (tCO2/capita)
13.C	sdg13_co2import	70	0.141406	76.7455	-1.49546	2000	CO2 emissions embodied in imports (tCO2/capita)
13.C	sdg13_co2import	71	0.152898	76.725	-1.49546	2000	CO2 emissions embodied in imports (tCO2/capita)
13.C	sdg13_co2import	72	0.166636	77.2089	-1.49546	2000	CO2 emissions embodied in imports (tCO2/capita)
13.C	sdg13_co2import	73	0.176427	77.2289	-1.49546	2000	CO2 emissions embodied in imports (tCO2/capita)
13.C	sdg13_co2import	74	0.191291	77.5333	-1.49546	2000	CO2 emissions embodied in imports (tCO2/capita)
13.C	sdg13_co2import	75	0.202707	77.9133	-1.49546	2000	CO2 emissions embodied in imports (tCO2/capita)
13.C	sdg13_co2import	76	0.214511	78.5111	-1.49546	2000	CO2 emissions embodied in imports (tCO2/capita)
13.C	sdg13_co2import	77	0.222231	78.58	-1.49546	2000	CO2 emissions embodied in imports (tCO2/capita)
13.C	sdg13_co2import	78	0.231883	78.9978	-1.49546	2000	CO2 emissions embodied in imports (tCO2/capita)
13.C	sdg13_co2import	79	0.244233	79.1457	-1.49546	2000	CO2 emissions embodied in imports (tCO2/capita)
13.C	sdg13_co2import	80	0.254871	79.3239	-1.49546	2000	CO2 emissions embodied in imports (tCO2/capita)
13.C	sdg13_co2import	81	0.263865	79.35	-1.49546	2000	CO2 emissions embodied in imports (tCO2/capita)
13.C	sdg13_co2import	82	0.273257	79.7489	-1.49546	2000	CO2 emissions embodied in imports (tCO2/capita)
13.C	sdg13_co2import	83	0.285035	79.8638	-1.49546	2000	CO2 emissions embodied in imports (tCO2/capita)
13.C	sdg13_co2import	84	0.299527	80.3532	-1.49546	2000	CO2 emissions embodied in imports (tCO2/capita)
13.C	sdg13_co2import	85	0.30195	80.1652	-1.49546	2000	CO2 emissions embodied in imports (tCO2/capita)
13.C	sdg13_co2import	86	0.314815	80.3609	-1.49546	2000	CO2 emissions embodied in imports (tCO2/capita)
13.C	sdg13_co2import	87	0.322844	80.5766	-1.49546	2000	CO2 emissions embodied in imports (tCO2/capita)
13.C	sdg13_co2import	88	0.346355	81.6404	-1.49546	2000	CO2 emissions embodied in imports (tCO2/capita)
13.C	sdg13_co2import	89	0.357489	81.7638	-1.49546	2000	CO2 emissions embodied in imports (tCO2/capita)
13.C	sdg13_co2import	90	0.387797	83.2404	-1.49546	2000	CO2 emissions embodied in imports (tCO2/capita)
13.C	sdg13_co2import	91	0.399611	83.2532	-1.49546	2000	CO2 emissions embodied in imports (tCO2/capita)
13.C	sdg13_co2import	92	0.411056	83.3894	-1.49546	2000	CO2 emissions embodied in imports (tCO2/capita)
13.C	sdg13_co2import	93	0.420253	83.4383	-1.49546	2000	CO2 emissions embodied in imports (tCO2/capita)
13.C	sdg13_co2import	94	0.441105	84.6239	-1.49546	2000	CO2 emissions embodied in imports (tCO2/capita)
13.C	sdg13_co2import	95	0.445095	84.6283	-1.49546	2000	CO2 emissions embodied in imports (tCO2/capita)
13.C	sdg13_co2import	96	0.454165	84.9128	-1.49546	2000	CO2 emissions embodied in imports (tCO2/capita)
13.C	sdg13_co2import	97	0.493279	86.683	-1.49546	2000	CO2 emissions embodied in imports (tCO2/capita)
13.C	sdg13_co2import	98	0.516836	87.834	-1.49546	2000	CO2 emissions embodied in imports (tCO2/capita)
13.C	sdg13_co2import	99	0.531052	88.1021	-1.49546	2000	CO2 emissions embodied in imports (tCO2/capita)
13.C	sdg13_co2import	100	0.535496	87.9652	-1.49546	2000	CO2 emissions embodied in imports (tCO2/capita)
13.C	sdg13_co2import	101	0.543811	88	-1.49546	2000	CO2 emissions embodied in imports (tCO2/capita)
13.C	sdg13_co2import	102	0.555672	88.0152	-1.49546	2000	CO2 emissions embodied in imports (tCO2/capita)
13.C	sdg13_co2import	103	0.569468	88.1587	-1.49546	2000	CO2 emissions embodied in imports (tCO2/capita)
13.C	sdg13_co2import	104	0.584461	88.3	-1.49546	2000	CO2 emissions embodied in imports (tCO2/capita)
13.C	sdg13_co2import	105	0.596037	88.3739	-1.49546	2000	CO2 emissions embodied in imports (tCO2/capita)
13.C	sdg13_co2import	106	0.604282	88.5283	-1.49546	2000	CO2 emissions embodied in imports (tCO2/capita)
13.C	sdg13_co2import	107	0.62965	89.7239	-1.49546	2000	CO2 emissions embodied in imports (tCO2/capita)
13.C	sdg13_co2import	108	0.659982	90.7913	-1.49546	2000	CO2 emissions embodied in imports (tCO2/capita)
13.C	sdg13_co2import	109	0.671091	90.8565	-1.49546	2000	CO2 emissions embodied in imports (tCO2/capita)
13.C	sdg13_co2import	110	0.72839	92.9109	-1.49546	2000	CO2 emissions embodied in imports (tCO2/capita)
13.C	sdg13_co2import	111	0.743744	92.9957	-1.49546	2000	CO2 emissions embodied in imports (tCO2/capita)
13.C	sdg13_co2import	112	0.749274	93.2087	-1.49546	2000	CO2 emissions embodied in imports (tCO2/capita)
13.C	sdg13_co2import	113	0.774777	93.1761	-1.49546	2000	CO2 emissions embodied in imports (tCO2/capita)
13.C	sdg13_co2import	114	0.804893	93.7609	-1.49546	2000	CO2 emissions embodied in imports (tCO2/capita)
13.C	sdg13_co2import	115	0.853411	95.9065	-1.49546	2000	CO2 emissions embodied in imports (tCO2/capita)
13.C	sdg13_co2import	116	0.884675	95.9978	-1.49546	2000	CO2 emissions embodied in imports (tCO2/capita)
13.C	sdg13_co2import	117	0.914968	96.6891	-1.49546	2000	CO2 emissions embodied in imports (tCO2/capita)
12.D	sdg12_nimport	1	-0.274382	59.7551	-1.4524	2000	Nitrogen emissions embodied in imports (kg/capita)
12.D	sdg12_nimport	2	-0.260268	60.4388	-1.4524	2000	Nitrogen emissions embodied in imports (kg/capita)
12.D	sdg12_nimport	3	-0.244013	61.2939	-1.4524	2000	Nitrogen emissions embodied in imports (kg/capita)
12.D	sdg12_nimport	4	-0.226011	62.4122	-1.4524	2000	Nitrogen emissions embodied in imports (kg/capita)
12.D	sdg12_nimport	5	-0.215788	63.1604	-1.4524	2000	Nitrogen emissions embodied in imports (kg/capita)
12.D	sdg12_nimport	6	-0.205454	63.8563	-1.4524	2000	Nitrogen emissions embodied in imports (kg/capita)
12.D	sdg12_nimport	7	-0.201296	63.9521	-1.4524	2000	Nitrogen emissions embodied in imports (kg/capita)
12.D	sdg12_nimport	8	-0.204291	63.7042	-1.4524	2000	Nitrogen emissions embodied in imports (kg/capita)
12.D	sdg12_nimport	9	-0.21705	62.5792	-1.4524	2000	Nitrogen emissions embodied in imports (kg/capita)
12.D	sdg12_nimport	10	-0.200546	63.7979	-1.4524	2000	Nitrogen emissions embodied in imports (kg/capita)
12.D	sdg12_nimport	11	-0.176745	65.625	-1.4524	2000	Nitrogen emissions embodied in imports (kg/capita)
12.D	sdg12_nimport	12	-0.167602	66.075	-1.4524	2000	Nitrogen emissions embodied in imports (kg/capita)
12.D	sdg12_nimport	13	-0.159891	66.4	-1.4524	2000	Nitrogen emissions embodied in imports (kg/capita)
12.D	sdg12_nimport	14	-0.141129	67.1771	-1.4524	2000	Nitrogen emissions embodied in imports (kg/capita)
12.D	sdg12_nimport	15	-0.132046	67.783	-1.4524	2000	Nitrogen emissions embodied in imports (kg/capita)
12.D	sdg12_nimport	16	-0.120835	68.4255	-1.4524	2000	Nitrogen emissions embodied in imports (kg/capita)
12.D	sdg12_nimport	17	-0.122892	68.1826	-1.4524	2000	Nitrogen emissions embodied in imports (kg/capita)
12.D	sdg12_nimport	18	-0.110098	68.8283	-1.4524	2000	Nitrogen emissions embodied in imports (kg/capita)
12.D	sdg12_nimport	19	-0.105668	69.0326	-1.4524	2000	Nitrogen emissions embodied in imports (kg/capita)
12.D	sdg12_nimport	20	-0.101265	69.163	-1.4524	2000	Nitrogen emissions embodied in imports (kg/capita)
12.D	sdg12_nimport	21	-0.0876655	70.0304	-1.4524	2000	Nitrogen emissions embodied in imports (kg/capita)
12.D	sdg12_nimport	22	-0.089914	69.64	-1.4524	2000	Nitrogen emissions embodied in imports (kg/capita)
12.D	sdg12_nimport	23	-0.0656738	71.3978	-1.4524	2000	Nitrogen emissions embodied in imports (kg/capita)
12.D	sdg12_nimport	24	-0.0535658	72.0178	-1.4524	2000	Nitrogen emissions embodied in imports (kg/capita)
12.D	sdg12_nimport	25	-0.0503816	71.9844	-1.4524	2000	Nitrogen emissions embodied in imports (kg/capita)
12.D	sdg12_nimport	26	-0.0409694	72.2933	-1.4524	2000	Nitrogen emissions embodied in imports (kg/capita)
12.D	sdg12_nimport	27	-0.0325749	72.8356	-1.4524	2000	Nitrogen emissions embodied in imports (kg/capita)
12.D	sdg12_nimport	28	-0.0250292	73.2545	-1.4524	2000	Nitrogen emissions embodied in imports (kg/capita)
12.D	sdg12_nimport	29	-0.0258107	73.4023	-1.4524	2000	Nitrogen emissions embodied in imports (kg/capita)
12.D	sdg12_nimport	30	-0.0110324	73.9182	-1.4524	2000	Nitrogen emissions embodied in imports (kg/capita)
12.D	sdg12_nimport	31	0.0213453	76.1591	-1.4524	2000	Nitrogen emissions embodied in imports (kg/capita)
12.D	sdg12_nimport	32	0.0280992	76.4814	-1.4524	2000	Nitrogen emissions embodied in imports (kg/capita)
12.D	sdg12_nimport	33	0.0411973	77.3372	-1.4524	2000	Nitrogen emissions embodied in imports (kg/capita)
12.D	sdg12_nimport	34	0.044273	77.3512	-1.4524	2000	Nitrogen emissions embodied in imports (kg/capita)
12.D	sdg12_nimport	35	0.0536584	77.814	-1.4524	2000	Nitrogen emissions embodied in imports (kg/capita)
12.D	sdg12_nimport	36	0.0386459	76.5163	-1.4524	2000	Nitrogen emissions embodied in imports (kg/capita)
12.D	sdg12_nimport	37	0.0456385	76.8905	-1.4524	2000	Nitrogen emissions embodied in imports (kg/capita)
12.D	sdg12_nimport	38	0.0414772	76.5048	-1.4524	2000	Nitrogen emissions embodied in imports (kg/capita)
12.D	sdg12_nimport	39	0.0412402	76.3952	-1.4524	2000	Nitrogen emissions embodied in imports (kg/capita)
12.D	sdg12_nimport	40	0.0184501	74.5286	-1.4524	2000	Nitrogen emissions embodied in imports (kg/capita)
12.D	sdg12_nimport	41	0.0250028	74.6643	-1.4524	2000	Nitrogen emissions embodied in imports (kg/capita)
12.D	sdg12_nimport	42	0.0465773	76.1214	-1.4524	2000	Nitrogen emissions embodied in imports (kg/capita)
12.D	sdg12_nimport	43	0.0797859	78.4357	-1.4524	2000	Nitrogen emissions embodied in imports (kg/capita)
12.D	sdg12_nimport	44	0.0703128	77.5952	-1.4524	2000	Nitrogen emissions embodied in imports (kg/capita)
12.D	sdg12_nimport	45	0.0868131	78.0238	-1.4524	2000	Nitrogen emissions embodied in imports (kg/capita)
12.D	sdg12_nimport	46	0.0849945	77.6073	-1.4524	2000	Nitrogen emissions embodied in imports (kg/capita)
12.D	sdg12_nimport	47	0.0574431	75.4146	-1.4524	2000	Nitrogen emissions embodied in imports (kg/capita)
12.D	sdg12_nimport	48	0.0487741	74.6548	-1.4524	2000	Nitrogen emissions embodied in imports (kg/capita)
12.D	sdg12_nimport	49	0.0553378	74.8595	-1.4524	2000	Nitrogen emissions embodied in imports (kg/capita)
12.D	sdg12_nimport	50	0.0592392	74.9714	-1.4524	2000	Nitrogen emissions embodied in imports (kg/capita)
12.D	sdg12_nimport	51	0.0634469	74.9714	-1.4524	2000	Nitrogen emissions embodied in imports (kg/capita)
12.D	sdg12_nimport	52	0.0658857	75.1476	-1.4524	2000	Nitrogen emissions embodied in imports (kg/capita)
12.D	sdg12_nimport	53	0.0595019	74.719	-1.4524	2000	Nitrogen emissions embodied in imports (kg/capita)
12.D	sdg12_nimport	54	0.0608346	74.7048	-1.4524	2000	Nitrogen emissions embodied in imports (kg/capita)
12.D	sdg12_nimport	55	0.0730027	75.0721	-1.4524	2000	Nitrogen emissions embodied in imports (kg/capita)
12.D	sdg12_nimport	56	0.0815485	75.1302	-1.4524	2000	Nitrogen emissions embodied in imports (kg/capita)
12.D	sdg12_nimport	57	0.0667911	73.9488	-1.4524	2000	Nitrogen emissions embodied in imports (kg/capita)
12.D	sdg12_nimport	58	0.0782706	74.6558	-1.4524	2000	Nitrogen emissions embodied in imports (kg/capita)
12.D	sdg12_nimport	59	0.107061	76.6349	-1.4524	2000	Nitrogen emissions embodied in imports (kg/capita)
12.D	sdg12_nimport	60	0.080931	74.5791	-1.4524	2000	Nitrogen emissions embodied in imports (kg/capita)
12.D	sdg12_nimport	61	0.0822336	74.4302	-1.4524	2000	Nitrogen emissions embodied in imports (kg/capita)
12.D	sdg12_nimport	62	0.0943828	74.6349	-1.4524	2000	Nitrogen emissions embodied in imports (kg/capita)
12.D	sdg12_nimport	63	0.103302	74.9349	-1.4524	2000	Nitrogen emissions embodied in imports (kg/capita)
12.D	sdg12_nimport	64	0.0960825	74.5977	-1.4524	2000	Nitrogen emissions embodied in imports (kg/capita)
12.D	sdg12_nimport	65	0.0742121	73.0818	-1.4524	2000	Nitrogen emissions embodied in imports (kg/capita)
12.D	sdg12_nimport	66	0.079878	73.2409	-1.4524	2000	Nitrogen emissions embodied in imports (kg/capita)
12.D	sdg12_nimport	67	0.0793309	73.0422	-1.4524	2000	Nitrogen emissions embodied in imports (kg/capita)
12.D	sdg12_nimport	68	0.0815044	73.0556	-1.4524	2000	Nitrogen emissions embodied in imports (kg/capita)
12.D	sdg12_nimport	69	0.0778905	72.5955	-1.4524	2000	Nitrogen emissions embodied in imports (kg/capita)
12.D	sdg12_nimport	70	0.0852641	72.525	-1.4524	2000	Nitrogen emissions embodied in imports (kg/capita)
12.D	sdg12_nimport	71	0.0961022	72.4705	-1.4524	2000	Nitrogen emissions embodied in imports (kg/capita)
12.D	sdg12_nimport	72	0.111405	73.0444	-1.4524	2000	Nitrogen emissions embodied in imports (kg/capita)
12.D	sdg12_nimport	73	0.117331	72.8333	-1.4524	2000	Nitrogen emissions embodied in imports (kg/capita)
12.D	sdg12_nimport	74	0.128489	72.8889	-1.4524	2000	Nitrogen emissions embodied in imports (kg/capita)
12.D	sdg12_nimport	75	0.141863	73.3978	-1.4524	2000	Nitrogen emissions embodied in imports (kg/capita)
12.D	sdg12_nimport	76	0.147264	73.5667	-1.4524	2000	Nitrogen emissions embodied in imports (kg/capita)
12.D	sdg12_nimport	77	0.151221	73.4067	-1.4524	2000	Nitrogen emissions embodied in imports (kg/capita)
12.D	sdg12_nimport	78	0.161348	73.8543	-1.4524	2000	Nitrogen emissions embodied in imports (kg/capita)
12.D	sdg12_nimport	79	0.17293	73.937	-1.4524	2000	Nitrogen emissions embodied in imports (kg/capita)
12.D	sdg12_nimport	80	0.182524	74.0565	-1.4524	2000	Nitrogen emissions embodied in imports (kg/capita)
12.D	sdg12_nimport	81	0.190222	74.0022	-1.4524	2000	Nitrogen emissions embodied in imports (kg/capita)
12.D	sdg12_nimport	82	0.20131	74.5021	-1.4524	2000	Nitrogen emissions embodied in imports (kg/capita)
12.D	sdg12_nimport	83	0.21204	74.5574	-1.4524	2000	Nitrogen emissions embodied in imports (kg/capita)
12.D	sdg12_nimport	84	0.222148	74.7255	-1.4524	2000	Nitrogen emissions embodied in imports (kg/capita)
12.D	sdg12_nimport	85	0.223663	74.4913	-1.4524	2000	Nitrogen emissions embodied in imports (kg/capita)
12.D	sdg12_nimport	86	0.261712	76.4348	-1.4524	2000	Nitrogen emissions embodied in imports (kg/capita)
12.D	sdg12_nimport	87	0.272547	76.8043	-1.4524	2000	Nitrogen emissions embodied in imports (kg/capita)
12.D	sdg12_nimport	88	0.288923	77.3489	-1.4524	2000	Nitrogen emissions embodied in imports (kg/capita)
12.D	sdg12_nimport	89	0.300167	77.4638	-1.4524	2000	Nitrogen emissions embodied in imports (kg/capita)
12.D	sdg12_nimport	90	0.339841	79.4957	-1.4524	2000	Nitrogen emissions embodied in imports (kg/capita)
12.D	sdg12_nimport	91	0.350007	79.4319	-1.4524	2000	Nitrogen emissions embodied in imports (kg/capita)
12.D	sdg12_nimport	92	0.36817	80.034	-1.4524	2000	Nitrogen emissions embodied in imports (kg/capita)
12.D	sdg12_nimport	93	0.369651	79.6532	-1.4524	2000	Nitrogen emissions embodied in imports (kg/capita)
12.D	sdg12_nimport	94	0.384544	80.4609	-1.4524	2000	Nitrogen emissions embodied in imports (kg/capita)
12.D	sdg12_nimport	95	0.389763	80.5283	-1.4524	2000	Nitrogen emissions embodied in imports (kg/capita)
12.D	sdg12_nimport	96	0.398921	80.8234	-1.4524	2000	Nitrogen emissions embodied in imports (kg/capita)
12.D	sdg12_nimport	97	0.429539	82.1957	-1.4524	2000	Nitrogen emissions embodied in imports (kg/capita)
12.D	sdg12_nimport	98	0.452639	83.3128	-1.4524	2000	Nitrogen emissions embodied in imports (kg/capita)
12.D	sdg12_nimport	99	0.465302	83.4979	-1.4524	2000	Nitrogen emissions embodied in imports (kg/capita)
12.D	sdg12_nimport	100	0.46819	83.2717	-1.4524	2000	Nitrogen emissions embodied in imports (kg/capita)
12.D	sdg12_nimport	101	0.476438	83.3196	-1.4524	2000	Nitrogen emissions embodied in imports (kg/capita)
12.D	sdg12_nimport	102	0.479294	83.08	-1.4524	2000	Nitrogen emissions embodied in imports (kg/capita)
12.D	sdg12_nimport	103	0.497538	83.5333	-1.4524	2000	Nitrogen emissions embodied in imports (kg/capita)
12.D	sdg12_nimport	104	0.512877	83.6711	-1.4524	2000	Nitrogen emissions embodied in imports (kg/capita)
12.D	sdg12_nimport	105	0.511259	83.5159	-1.4524	2000	Nitrogen emissions embodied in imports (kg/capita)
12.D	sdg12_nimport	106	0.522117	83.8227	-1.4524	2000	Nitrogen emissions embodied in imports (kg/capita)
12.D	sdg12_nimport	107	0.559774	85.7227	-1.4524	2000	Nitrogen emissions embodied in imports (kg/capita)
12.D	sdg12_nimport	108	0.584568	87.0093	-1.4524	2000	Nitrogen emissions embodied in imports (kg/capita)
12.D	sdg12_nimport	109	0.597114	87.1651	-1.4524	2000	Nitrogen emissions embodied in imports (kg/capita)
12.D	sdg12_nimport	110	0.659919	89.4419	-1.4524	2000	Nitrogen emissions embodied in imports (kg/capita)
12.D	sdg12_nimport	111	0.678479	89.7163	-1.4524	2000	Nitrogen emissions embodied in imports (kg/capita)
12.D	sdg12_nimport	112	0.684858	89.9674	-1.4524	2000	Nitrogen emissions embodied in imports (kg/capita)
12.D	sdg12_nimport	113	0.711887	89.9326	-1.4524	2000	Nitrogen emissions embodied in imports (kg/capita)
12.D	sdg12_nimport	114	0.741095	90.4233	-1.4524	2000	Nitrogen emissions embodied in imports (kg/capita)
12.D	sdg12_nimport	115	0.788426	92.4488	-1.4524	2000	Nitrogen emissions embodied in imports (kg/capita)
12.D	sdg12_nimport	116	0.822127	92.5419	-1.4524	2000	Nitrogen emissions embodied in imports (kg/capita)
12.D	sdg12_nimport	117	0.846179	92.9605	-1.4524	2000	Nitrogen emissions embodied in imports (kg/capita)
17.A	sdg17_cohaven	1	-0.285152	76.352	-1.37095	2000	Corporate Tax Haven Score (best 0-100 worst)
17.A	sdg17_cohaven	2	-0.273499	77.052	-1.37095	2000	Corporate Tax Haven Score (best 0-100 worst)
17.A	sdg17_cohaven	3	-0.262229	77.718	-1.37095	2000	Corporate Tax Haven Score (best 0-100 worst)
17.A	sdg17_cohaven	4	-0.252833	78.252	-1.37095	2000	Corporate Tax Haven Score (best 0-100 worst)
17.A	sdg17_cohaven	5	-0.244527	78.252	-1.37095	2000	Corporate Tax Haven Score (best 0-100 worst)
17.A	sdg17_cohaven	6	-0.237459	78.786	-1.37095	2000	Corporate Tax Haven Score (best 0-100 worst)
17.A	sdg17_cohaven	7	-0.228788	79.386	-1.37095	2000	Corporate Tax Haven Score (best 0-100 worst)
17.A	sdg17_cohaven	8	-0.22716	79.52	-1.37095	2000	Corporate Tax Haven Score (best 0-100 worst)
17.A	sdg17_cohaven	9	-0.224152	79.796	-1.37095	2000	Corporate Tax Haven Score (best 0-100 worst)
17.A	sdg17_cohaven	10	-0.212019	80.93	-1.37095	2000	Corporate Tax Haven Score (best 0-100 worst)
17.A	sdg17_cohaven	11	-0.210967	80.93	-1.37095	2000	Corporate Tax Haven Score (best 0-100 worst)
17.A	sdg17_cohaven	12	-0.207116	80.93	-1.37095	2000	Corporate Tax Haven Score (best 0-100 worst)
17.A	sdg17_cohaven	13	-0.1958	81.83	-1.37095	2000	Corporate Tax Haven Score (best 0-100 worst)
17.A	sdg17_cohaven	14	-0.187326	81.83	-1.37095	2000	Corporate Tax Haven Score (best 0-100 worst)
17.A	sdg17_cohaven	15	-0.18631	81.698	-1.37095	2000	Corporate Tax Haven Score (best 0-100 worst)
17.A	sdg17_cohaven	16	-0.183203	81.698	-1.37095	2000	Corporate Tax Haven Score (best 0-100 worst)
17.A	sdg17_cohaven	17	-0.167687	82.764	-1.37095	2000	Corporate Tax Haven Score (best 0-100 worst)
17.A	sdg17_cohaven	18	-0.159912	83.164	-1.37095	2000	Corporate Tax Haven Score (best 0-100 worst)
17.A	sdg17_cohaven	19	-0.152786	83.764	-1.37095	2000	Corporate Tax Haven Score (best 0-100 worst)
17.A	sdg17_cohaven	20	-0.142745	84.598	-1.37095	2000	Corporate Tax Haven Score (best 0-100 worst)
17.A	sdg17_cohaven	21	-0.130239	85.698	-1.37095	2000	Corporate Tax Haven Score (best 0-100 worst)
17.A	sdg17_cohaven	22	-0.121297	85.898	-1.37095	2000	Corporate Tax Haven Score (best 0-100 worst)
17.A	sdg17_cohaven	23	-0.108899	86.998	-1.37095	2000	Corporate Tax Haven Score (best 0-100 worst)
17.A	sdg17_cohaven	24	-0.105189	86.998	-1.37095	2000	Corporate Tax Haven Score (best 0-100 worst)
17.A	sdg17_cohaven	25	-0.0971544	87.532	-1.37095	2000	Corporate Tax Haven Score (best 0-100 worst)
17.A	sdg17_cohaven	26	-0.101756	86.866	-1.37095	2000	Corporate Tax Haven Score (best 0-100 worst)
17.A	sdg17_cohaven	27	-0.100663	86.866	-1.37095	2000	Corporate Tax Haven Score (best 0-100 worst)
17.A	sdg17_cohaven	28	-0.0857447	87.466	-1.37095	2000	Corporate Tax Haven Score (best 0-100 worst)
17.A	sdg17_cohaven	29	-0.0885315	87.4	-1.37095	2000	Corporate Tax Haven Score (best 0-100 worst)
17.A	sdg17_cohaven	30	-0.0798529	87.634	-1.37095	2000	Corporate Tax Haven Score (best 0-100 worst)
17.A	sdg17_cohaven	31	-0.0744869	88.002	-1.37095	2000	Corporate Tax Haven Score (best 0-100 worst)
17.A	sdg17_cohaven	32	-0.0642567	88.302	-1.37095	2000	Corporate Tax Haven Score (best 0-100 worst)
17.A	sdg17_cohaven	33	-0.053026	89.302	-1.37095	2000	Corporate Tax Haven Score (best 0-100 worst)
17.A	sdg17_cohaven	34	-0.05549	88.836	-1.37095	2000	Corporate Tax Haven Score (best 0-100 worst)
17.A	sdg17_cohaven	35	-0.0523257	88.836	-1.37095	2000	Corporate Tax Haven Score (best 0-100 worst)
17.A	sdg17_cohaven	36	-0.0466651	89.036	-1.37095	2000	Corporate Tax Haven Score (best 0-100 worst)
17.A	sdg17_cohaven	37	-0.0357621	89.602	-1.37095	2000	Corporate Tax Haven Score (best 0-100 worst)
17.A	sdg17_cohaven	38	-0.0460746	88.536	-1.37095	2000	Corporate Tax Haven Score (best 0-100 worst)
17.A	sdg17_cohaven	39	-0.0452083	88.536	-1.37095	2000	Corporate Tax Haven Score (best 0-100 worst)
17.A	sdg17_cohaven	40	-0.0387181	88.536	-1.37095	2000	Corporate Tax Haven Score (best 0-100 worst)
17.A	sdg17_cohaven	41	-0.0294193	89.136	-1.37095	2000	Corporate Tax Haven Score (best 0-100 worst)
17.A	sdg17_cohaven	42	-0.02711	89.136	-1.37095	2000	Corporate Tax Haven Score (best 0-100 worst)
17.A	sdg17_cohaven	43	-0.0121441	90.436	-1.37095	2000	Corporate Tax Haven Score (best 0-100 worst)
17.A	sdg17_cohaven	44	-0.00877808	90.436	-1.37095	2000	Corporate Tax Haven Score (best 0-100 worst)
17.A	sdg17_cohaven	45	0.00746511	91.37	-1.37095	2000	Corporate Tax Haven Score (best 0-100 worst)
17.A	sdg17_cohaven	46	0.0181162	91.37	-1.37095	2000	Corporate Tax Haven Score (best 0-100 worst)
17.A	sdg17_cohaven	47	0.006661	90.17	-1.37095	2000	Corporate Tax Haven Score (best 0-100 worst)
17.A	sdg17_cohaven	48	0.00674503	90.17	-1.37095	2000	Corporate Tax Haven Score (best 0-100 worst)
17.A	sdg17_cohaven	49	0.00947085	90.17	-1.37095	2000	Corporate Tax Haven Score (best 0-100 worst)
17.A	sdg17_cohaven	50	0.0111415	90.17	-1.37095	2000	Corporate Tax Haven Score (best 0-100 worst)
17.A	sdg17_cohaven	51	0.0140782	90.17	-1.37095	2000	Corporate Tax Haven Score (best 0-100 worst)
17.A	sdg17_cohaven	52	0.0107195	89.87	-1.37095	2000	Corporate Tax Haven Score (best 0-100 worst)
17.A	sdg17_cohaven	53	0.0104755	89.87	-1.37095	2000	Corporate Tax Haven Score (best 0-100 worst)
17.A	sdg17_cohaven	54	0.0115404	89.87	-1.37095	2000	Corporate Tax Haven Score (best 0-100 worst)
17.A	sdg17_cohaven	55	0.0136864	89.87	-1.37095	2000	Corporate Tax Haven Score (best 0-100 worst)
17.A	sdg17_cohaven	56	0.0205685	89.87	-1.37095	2000	Corporate Tax Haven Score (best 0-100 worst)
17.A	sdg17_cohaven	57	0.0204765	89.6633	-1.37095	2000	Corporate Tax Haven Score (best 0-100 worst)
17.A	sdg17_cohaven	58	0.040768	91.1939	-1.37095	2000	Corporate Tax Haven Score (best 0-100 worst)
17.A	sdg17_cohaven	59	0.0584787	92.7245	-1.37095	2000	Corporate Tax Haven Score (best 0-100 worst)
17.A	sdg17_cohaven	60	0.0385862	90.6837	-1.37095	2000	Corporate Tax Haven Score (best 0-100 worst)
17.A	sdg17_cohaven	61	0.0412694	90.6837	-1.37095	2000	Corporate Tax Haven Score (best 0-100 worst)
17.A	sdg17_cohaven	62	0.048525	90.6837	-1.37095	2000	Corporate Tax Haven Score (best 0-100 worst)
17.A	sdg17_cohaven	63	0.0518845	90.6837	-1.37095	2000	Corporate Tax Haven Score (best 0-100 worst)
17.A	sdg17_cohaven	64	0.0504311	90.6837	-1.37095	2000	Corporate Tax Haven Score (best 0-100 worst)
17.A	sdg17_cohaven	65	0.0644258	91.9125	-1.37095	2000	Corporate Tax Haven Score (best 0-100 worst)
17.A	sdg17_cohaven	66	0.0621711	91.4958	-1.37095	2000	Corporate Tax Haven Score (best 0-100 worst)
17.A	sdg17_cohaven	67	0.0565459	90.975	-1.37095	2000	Corporate Tax Haven Score (best 0-100 worst)
17.A	sdg17_cohaven	68	0.0581369	90.975	-1.37095	2000	Corporate Tax Haven Score (best 0-100 worst)
17.A	sdg17_cohaven	69	0.0703704	90.975	-1.37095	2000	Corporate Tax Haven Score (best 0-100 worst)
17.A	sdg17_cohaven	70	0.0786346	90.975	-1.37095	2000	Corporate Tax Haven Score (best 0-100 worst)
17.A	sdg17_cohaven	71	0.0877013	90.975	-1.37095	2000	Corporate Tax Haven Score (best 0-100 worst)
17.A	sdg17_cohaven	72	0.0907573	90.975	-1.37095	2000	Corporate Tax Haven Score (best 0-100 worst)
17.A	sdg17_cohaven	73	0.0979155	90.975	-1.37095	2000	Corporate Tax Haven Score (best 0-100 worst)
17.A	sdg17_cohaven	74	0.105919	90.975	-1.37095	2000	Corporate Tax Haven Score (best 0-100 worst)
17.A	sdg17_cohaven	75	0.110511	90.975	-1.37095	2000	Corporate Tax Haven Score (best 0-100 worst)
17.A	sdg17_cohaven	76	0.126728	92.1896	-1.37095	2000	Corporate Tax Haven Score (best 0-100 worst)
17.A	sdg17_cohaven	77	0.131844	92.1896	-1.37095	2000	Corporate Tax Haven Score (best 0-100 worst)
17.A	sdg17_cohaven	78	0.130726	92.1896	-1.37095	2000	Corporate Tax Haven Score (best 0-100 worst)
17.A	sdg17_cohaven	79	0.139297	92.2583	-1.37095	2000	Corporate Tax Haven Score (best 0-100 worst)
17.A	sdg17_cohaven	80	0.145215	92.2583	-1.37095	2000	Corporate Tax Haven Score (best 0-100 worst)
17.A	sdg17_cohaven	81	0.160544	93.0562	-1.37095	2000	Corporate Tax Haven Score (best 0-100 worst)
17.A	sdg17_cohaven	82	0.161998	93.0562	-1.37095	2000	Corporate Tax Haven Score (best 0-100 worst)
17.A	sdg17_cohaven	83	0.169974	93.0562	-1.37095	2000	Corporate Tax Haven Score (best 0-100 worst)
17.A	sdg17_cohaven	84	0.181209	93.5417	-1.37095	2000	Corporate Tax Haven Score (best 0-100 worst)
17.A	sdg17_cohaven	85	0.197192	93.5417	-1.37095	2000	Corporate Tax Haven Score (best 0-100 worst)
17.A	sdg17_cohaven	86	0.204845	93.5417	-1.37095	2000	Corporate Tax Haven Score (best 0-100 worst)
17.A	sdg17_cohaven	87	0.209616	93.5417	-1.37095	2000	Corporate Tax Haven Score (best 0-100 worst)
17.A	sdg17_cohaven	88	0.228361	94.6521	-1.37095	2000	Corporate Tax Haven Score (best 0-100 worst)
17.A	sdg17_cohaven	89	0.235867	94.6521	-1.37095	2000	Corporate Tax Haven Score (best 0-100 worst)
17.A	sdg17_cohaven	90	0.240795	94.6521	-1.37095	2000	Corporate Tax Haven Score (best 0-100 worst)
17.A	sdg17_cohaven	91	0.249739	94.6521	-1.37095	2000	Corporate Tax Haven Score (best 0-100 worst)
17.A	sdg17_cohaven	92	0.257023	94.6521	-1.37095	2000	Corporate Tax Haven Score (best 0-100 worst)
17.A	sdg17_cohaven	93	0.2636	94.6521	-1.37095	2000	Corporate Tax Haven Score (best 0-100 worst)
17.A	sdg17_cohaven	94	0.277144	94.6521	-1.37095	2000	Corporate Tax Haven Score (best 0-100 worst)
17.A	sdg17_cohaven	95	0.280174	94.6521	-1.37095	2000	Corporate Tax Haven Score (best 0-100 worst)
17.A	sdg17_cohaven	96	0.280374	94.6521	-1.37095	2000	Corporate Tax Haven Score (best 0-100 worst)
17.A	sdg17_cohaven	97	0.315245	96.6667	-1.37095	2000	Corporate Tax Haven Score (best 0-100 worst)
17.A	sdg17_cohaven	98	0.319388	96.6667	-1.37095	2000	Corporate Tax Haven Score (best 0-100 worst)
17.A	sdg17_cohaven	99	0.327021	96.6667	-1.37095	2000	Corporate Tax Haven Score (best 0-100 worst)
17.A	sdg17_cohaven	100	0.345979	96.6667	-1.37095	2000	Corporate Tax Haven Score (best 0-100 worst)
17.A	sdg17_cohaven	101	0.351838	96.6667	-1.37095	2000	Corporate Tax Haven Score (best 0-100 worst)
17.A	sdg17_cohaven	102	0.365069	96.9792	-1.37095	2000	Corporate Tax Haven Score (best 0-100 worst)
17.A	sdg17_cohaven	103	0.374002	96.9792	-1.37095	2000	Corporate Tax Haven Score (best 0-100 worst)
17.A	sdg17_cohaven	104	0.383724	96.9792	-1.37095	2000	Corporate Tax Haven Score (best 0-100 worst)
17.A	sdg17_cohaven	105	0.391576	96.9792	-1.37095	2000	Corporate Tax Haven Score (best 0-100 worst)
17.A	sdg17_cohaven	106	0.395936	96.9792	-1.37095	2000	Corporate Tax Haven Score (best 0-100 worst)
17.A	sdg17_cohaven	107	0.397867	97.0408	-1.37095	2000	Corporate Tax Haven Score (best 0-100 worst)
17.A	sdg17_cohaven	108	0.407487	97.0408	-1.37095	2000	Corporate Tax Haven Score (best 0-100 worst)
17.A	sdg17_cohaven	109	0.415023	97.0408	-1.37095	2000	Corporate Tax Haven Score (best 0-100 worst)
17.A	sdg17_cohaven	110	0.458196	99.0816	-1.37095	2000	Corporate Tax Haven Score (best 0-100 worst)
17.A	sdg17_cohaven	111	0.453014	98.1286	-1.37095	2000	Corporate Tax Haven Score (best 0-100 worst)
17.A	sdg17_cohaven	112	0.454224	98.1286	-1.37095	2000	Corporate Tax Haven Score (best 0-100 worst)
17.A	sdg17_cohaven	113	0.473637	98.1286	-1.37095	2000	Corporate Tax Haven Score (best 0-100 worst)
17.A	sdg17_cohaven	114	0.489022	98.1286	-1.37095	2000	Corporate Tax Haven Score (best 0-100 worst)
17.A	sdg17_cohaven	115	0.494261	98.166	-1.37095	2000	Corporate Tax Haven Score (best 0-100 worst)
17.A	sdg17_cohaven	116	0.520197	98.566	-1.37095	2000	Corporate Tax Haven Score (best 0-100 worst)
17.A	sdg17_cohaven	117	0.540259	99.066	-1.37095	2000	Corporate Tax Haven Score (best 0-100 worst)
14.A	sdg14_biomar	1	-0.161427	87.9646	-1.32933	2000	Marine biodiversity threats embodied in imports (per million population)
14.A	sdg14_biomar	2	-0.154298	88.0438	-1.32933	2000	Marine biodiversity threats embodied in imports (per million population)
14.A	sdg14_biomar	3	-0.147301	88.1146	-1.32933	2000	Marine biodiversity threats embodied in imports (per million population)
14.A	sdg14_biomar	4	-0.141738	88.1396	-1.32933	2000	Marine biodiversity threats embodied in imports (per million population)
14.A	sdg14_biomar	5	-0.132987	88.275	-1.32933	2000	Marine biodiversity threats embodied in imports (per million population)
14.A	sdg14_biomar	6	-0.132474	88.0917	-1.32933	2000	Marine biodiversity threats embodied in imports (per million population)
14.A	sdg14_biomar	7	-0.128303	88.1729	-1.32933	2000	Marine biodiversity threats embodied in imports (per million population)
14.A	sdg14_biomar	8	-0.142817	86.65	-1.32933	2000	Marine biodiversity threats embodied in imports (per million population)
14.A	sdg14_biomar	9	-0.141342	86.5667	-1.32933	2000	Marine biodiversity threats embodied in imports (per million population)
14.A	sdg14_biomar	10	-0.136659	86.8021	-1.32933	2000	Marine biodiversity threats embodied in imports (per million population)
14.A	sdg14_biomar	11	-0.133431	87.0592	-1.32933	2000	Marine biodiversity threats embodied in imports (per million population)
14.A	sdg14_biomar	12	-0.12064	88.051	-1.32933	2000	Marine biodiversity threats embodied in imports (per million population)
14.A	sdg14_biomar	13	-0.113417	88.4551	-1.32933	2000	Marine biodiversity threats embodied in imports (per million population)
14.A	sdg14_biomar	14	-0.0964775	89.3673	-1.32933	2000	Marine biodiversity threats embodied in imports (per million population)
14.A	sdg14_biomar	15	-0.111121	87.6245	-1.32933	2000	Marine biodiversity threats embodied in imports (per million population)
14.A	sdg14_biomar	16	-0.104374	88.0102	-1.32933	2000	Marine biodiversity threats embodied in imports (per million population)
14.A	sdg14_biomar	17	-0.112249	86.9224	-1.32933	2000	Marine biodiversity threats embodied in imports (per million population)
14.A	sdg14_biomar	18	-0.107306	86.9816	-1.32933	2000	Marine biodiversity threats embodied in imports (per million population)
14.A	sdg14_biomar	19	-0.105364	87.0265	-1.32933	2000	Marine biodiversity threats embodied in imports (per million population)
14.A	sdg14_biomar	20	-0.0979438	87.549	-1.32933	2000	Marine biodiversity threats embodied in imports (per million population)
14.A	sdg14_biomar	21	-0.096179	87.451	-1.32933	2000	Marine biodiversity threats embodied in imports (per million population)
14.A	sdg14_biomar	22	-0.114601	85.4327	-1.32933	2000	Marine biodiversity threats embodied in imports (per million population)
14.A	sdg14_biomar	23	-0.109933	85.6653	-1.32933	2000	Marine biodiversity threats embodied in imports (per million population)
14.A	sdg14_biomar	24	-0.102523	86.0571	-1.32933	2000	Marine biodiversity threats embodied in imports (per million population)
14.A	sdg14_biomar	25	-0.101169	85.8776	-1.32933	2000	Marine biodiversity threats embodied in imports (per million population)
14.A	sdg14_biomar	26	-0.0984312	85.7592	-1.32933	2000	Marine biodiversity threats embodied in imports (per million population)
14.A	sdg14_biomar	27	-0.0975661	85.7327	-1.32933	2000	Marine biodiversity threats embodied in imports (per million population)
14.A	sdg14_biomar	28	-0.0858803	85.9571	-1.32933	2000	Marine biodiversity threats embodied in imports (per million population)
14.A	sdg14_biomar	29	-0.0880176	85.9633	-1.32933	2000	Marine biodiversity threats embodied in imports (per million population)
14.A	sdg14_biomar	30	-0.076888	86.4245	-1.32933	2000	Marine biodiversity threats embodied in imports (per million population)
14.A	sdg14_biomar	31	-0.0676882	87.0469	-1.32933	2000	Marine biodiversity threats embodied in imports (per million population)
14.A	sdg14_biomar	32	-0.0544852	87.6245	-1.32933	2000	Marine biodiversity threats embodied in imports (per million population)
14.A	sdg14_biomar	33	-0.0521619	87.6449	-1.32933	2000	Marine biodiversity threats embodied in imports (per million population)
14.A	sdg14_biomar	34	-0.0499388	87.6367	-1.32933	2000	Marine biodiversity threats embodied in imports (per million population)
14.A	sdg14_biomar	35	-0.0403174	88.351	-1.32933	2000	Marine biodiversity threats embodied in imports (per million population)
14.A	sdg14_biomar	36	-0.0355024	88.4531	-1.32933	2000	Marine biodiversity threats embodied in imports (per million population)
14.A	sdg14_biomar	37	-0.0296515	88.4816	-1.32933	2000	Marine biodiversity threats embodied in imports (per million population)
14.A	sdg14_biomar	38	-0.0245816	88.9041	-1.32933	2000	Marine biodiversity threats embodied in imports (per million population)
14.A	sdg14_biomar	39	-0.023787	88.8939	-1.32933	2000	Marine biodiversity threats embodied in imports (per million population)
14.A	sdg14_biomar	40	-0.0170585	88.9	-1.32933	2000	Marine biodiversity threats embodied in imports (per million population)
14.A	sdg14_biomar	41	-0.013552	88.9184	-1.32933	2000	Marine biodiversity threats embodied in imports (per million population)
14.A	sdg14_biomar	42	-0.0113057	88.9061	-1.32933	2000	Marine biodiversity threats embodied in imports (per million population)
14.A	sdg14_biomar	43	-0.00864862	88.9735	-1.32933	2000	Marine biodiversity threats embodied in imports (per million population)
14.A	sdg14_biomar	44	-0.00989069	88.598	-1.32933	2000	Marine biodiversity threats embodied in imports (per million population)
14.A	sdg14_biomar	45	0.000364903	88.8388	-1.32933	2000	Marine biodiversity threats embodied in imports (per million population)
14.A	sdg14_biomar	46	0.00143624	88.6375	-1.32933	2000	Marine biodiversity threats embodied in imports (per million population)
14.A	sdg14_biomar	47	-0.00699658	87.6104	-1.32933	2000	Marine biodiversity threats embodied in imports (per million population)
14.A	sdg14_biomar	48	-0.0019263	88.0083	-1.32933	2000	Marine biodiversity threats embodied in imports (per million population)
14.A	sdg14_biomar	49	0.00315248	88.2469	-1.32933	2000	Marine biodiversity threats embodied in imports (per million population)
14.A	sdg14_biomar	50	0.00471988	88.2306	-1.32933	2000	Marine biodiversity threats embodied in imports (per million population)
14.A	sdg14_biomar	51	0.00831945	88.2816	-1.32933	2000	Marine biodiversity threats embodied in imports (per million population)
14.A	sdg14_biomar	52	0.00740005	88.2061	-1.32933	2000	Marine biodiversity threats embodied in imports (per million population)
14.A	sdg14_biomar	53	0.0050145	88.0143	-1.32933	2000	Marine biodiversity threats embodied in imports (per million population)
14.A	sdg14_biomar	54	0.00666164	88.0633	-1.32933	2000	Marine biodiversity threats embodied in imports (per million population)
14.A	sdg14_biomar	55	0.0126737	88.3592	-1.32933	2000	Marine biodiversity threats embodied in imports (per million population)
14.A	sdg14_biomar	56	0.0216413	88.549	-1.32933	2000	Marine biodiversity threats embodied in imports (per million population)
14.A	sdg14_biomar	57	0.0294352	88.751	-1.32933	2000	Marine biodiversity threats embodied in imports (per million population)
14.A	sdg14_biomar	58	0.0487539	90.2592	-1.32933	2000	Marine biodiversity threats embodied in imports (per million population)
14.A	sdg14_biomar	59	0.054144	90.5347	-1.32933	2000	Marine biodiversity threats embodied in imports (per million population)
14.A	sdg14_biomar	60	0.0389674	88.8837	-1.32933	2000	Marine biodiversity threats embodied in imports (per million population)
14.A	sdg14_biomar	61	0.0402396	88.7571	-1.32933	2000	Marine biodiversity threats embodied in imports (per million population)
14.A	sdg14_biomar	62	0.0480881	88.7939	-1.32933	2000	Marine biodiversity threats embodied in imports (per million population)
14.A	sdg14_biomar	63	0.0520465	88.8408	-1.32933	2000	Marine biodiversity threats embodied in imports (per million population)
14.A	sdg14_biomar	64	0.0471436	88.5673	-1.32933	2000	Marine biodiversity threats embodied in imports (per million population)
14.A	sdg14_biomar	65	0.0707259	90.3163	-1.32933	2000	Marine biodiversity threats embodied in imports (per million population)
14.A	sdg14_biomar	66	0.0733162	90.3163	-1.32933	2000	Marine biodiversity threats embodied in imports (per million population)
14.A	sdg14_biomar	67	0.0818521	90.9429	-1.32933	2000	Marine biodiversity threats embodied in imports (per million population)
14.A	sdg14_biomar	68	0.0827511	90.8857	-1.32933	2000	Marine biodiversity threats embodied in imports (per million population)
14.A	sdg14_biomar	69	0.0947809	90.8714	-1.32933	2000	Marine biodiversity threats embodied in imports (per million population)
14.A	sdg14_biomar	70	0.103587	90.9408	-1.32933	2000	Marine biodiversity threats embodied in imports (per million population)
14.A	sdg14_biomar	71	0.11335	91.0122	-1.32933	2000	Marine biodiversity threats embodied in imports (per million population)
14.A	sdg14_biomar	72	0.14258	93.0531	-1.32933	2000	Marine biodiversity threats embodied in imports (per million population)
14.A	sdg14_biomar	73	0.149491	93.0327	-1.32933	2000	Marine biodiversity threats embodied in imports (per million population)
14.A	sdg14_biomar	74	0.158077	93.0796	-1.32933	2000	Marine biodiversity threats embodied in imports (per million population)
14.A	sdg14_biomar	75	0.165144	93.3041	-1.32933	2000	Marine biodiversity threats embodied in imports (per million population)
14.A	sdg14_biomar	76	0.16739	93.4104	-1.32933	2000	Marine biodiversity threats embodied in imports (per million population)
14.A	sdg14_biomar	77	0.172941	93.4375	-1.32933	2000	Marine biodiversity threats embodied in imports (per million population)
14.A	sdg14_biomar	78	0.172826	93.5104	-1.32933	2000	Marine biodiversity threats embodied in imports (per million population)
14.A	sdg14_biomar	79	0.181032	93.5208	-1.32933	2000	Marine biodiversity threats embodied in imports (per million population)
14.A	sdg14_biomar	80	0.187113	93.5208	-1.32933	2000	Marine biodiversity threats embodied in imports (per million population)
14.A	sdg14_biomar	81	0.193982	93.5438	-1.32933	2000	Marine biodiversity threats embodied in imports (per million population)
14.A	sdg14_biomar	82	0.195612	93.5542	-1.32933	2000	Marine biodiversity threats embodied in imports (per million population)
14.A	sdg14_biomar	83	0.204152	93.5917	-1.32933	2000	Marine biodiversity threats embodied in imports (per million population)
14.A	sdg14_biomar	84	0.21094	93.6229	-1.32933	2000	Marine biodiversity threats embodied in imports (per million population)
14.A	sdg14_biomar	85	0.219198	93.2167	-1.32933	2000	Marine biodiversity threats embodied in imports (per million population)
14.A	sdg14_biomar	86	0.228033	93.3021	-1.32933	2000	Marine biodiversity threats embodied in imports (per million population)
14.A	sdg14_biomar	87	0.231273	93.2062	-1.32933	2000	Marine biodiversity threats embodied in imports (per million population)
14.A	sdg14_biomar	88	0.242914	93.6063	-1.32933	2000	Marine biodiversity threats embodied in imports (per million population)
14.A	sdg14_biomar	89	0.250757	93.6187	-1.32933	2000	Marine biodiversity threats embodied in imports (per million population)
14.A	sdg14_biomar	90	0.256105	93.6437	-1.32933	2000	Marine biodiversity threats embodied in imports (per million population)
14.A	sdg14_biomar	91	0.265322	93.6458	-1.32933	2000	Marine biodiversity threats embodied in imports (per million population)
14.A	sdg14_biomar	92	0.273162	93.6792	-1.32933	2000	Marine biodiversity threats embodied in imports (per million population)
14.A	sdg14_biomar	93	0.276406	93.566	-1.32933	2000	Marine biodiversity threats embodied in imports (per million population)
14.A	sdg14_biomar	94	0.295058	93.9298	-1.32933	2000	Marine biodiversity threats embodied in imports (per million population)
14.A	sdg14_biomar	95	0.298286	93.934	-1.32933	2000	Marine biodiversity threats embodied in imports (per million population)
14.A	sdg14_biomar	96	0.302928	94.0604	-1.32933	2000	Marine biodiversity threats embodied in imports (per million population)
14.A	sdg14_biomar	97	0.318362	95.0021	-1.32933	2000	Marine biodiversity threats embodied in imports (per million population)
14.A	sdg14_biomar	98	0.324137	95.1191	-1.32933	2000	Marine biodiversity threats embodied in imports (per million population)
14.A	sdg14_biomar	99	0.332237	95.1255	-1.32933	2000	Marine biodiversity threats embodied in imports (per million population)
14.A	sdg14_biomar	100	0.337106	95.0413	-1.32933	2000	Marine biodiversity threats embodied in imports (per million population)
14.A	sdg14_biomar	101	0.343447	95.0457	-1.32933	2000	Marine biodiversity threats embodied in imports (per million population)
14.A	sdg14_biomar	102	0.354421	95.1	-1.32933	2000	Marine biodiversity threats embodied in imports (per million population)
14.A	sdg14_biomar	103	0.366234	95.3022	-1.32933	2000	Marine biodiversity threats embodied in imports (per million population)
14.A	sdg14_biomar	104	0.376579	95.2978	-1.32933	2000	Marine biodiversity threats embodied in imports (per million population)
14.A	sdg14_biomar	105	0.385007	95.2978	-1.32933	2000	Marine biodiversity threats embodied in imports (per million population)
14.A	sdg14_biomar	106	0.389616	95.3022	-1.32933	2000	Marine biodiversity threats embodied in imports (per million population)
14.A	sdg14_biomar	107	0.393961	95.3022	-1.32933	2000	Marine biodiversity threats embodied in imports (per million population)
14.A	sdg14_biomar	108	0.403902	95.7778	-1.32933	2000	Marine biodiversity threats embodied in imports (per million population)
14.A	sdg14_biomar	109	0.412548	95.7978	-1.32933	2000	Marine biodiversity threats embodied in imports (per million population)
14.A	sdg14_biomar	110	0.439174	97.5818	-1.32933	2000	Marine biodiversity threats embodied in imports (per million population)
14.A	sdg14_biomar	111	0.452991	97.7364	-1.32933	2000	Marine biodiversity threats embodied in imports (per million population)
14.A	sdg14_biomar	112	0.454444	97.7409	-1.32933	2000	Marine biodiversity threats embodied in imports (per million population)
14.A	sdg14_biomar	113	0.459428	97.6884	-1.32933	2000	Marine biodiversity threats embodied in imports (per million population)
14.A	sdg14_biomar	114	0.468555	97.9619	-1.32933	2000	Marine biodiversity threats embodied in imports (per million population)
14.A	sdg14_biomar	115	0.481031	98.0667	-1.32933	2000	Marine biodiversity threats embodied in imports (per million population)
14.A	sdg14_biomar	116	0.50717	98.0714	-1.32933	2000	Marine biodiversity threats embodied in imports (per million population)
14.A	sdg14_biomar	117	0.531431	98.6429	-1.32933	2000	Marine biodiversity threats embodied in imports (per million population)
8.G	sdg8_unemp	1	-0.210176	67.272	-1.27501	2000	Unemployment rate (% of total labor force, ages 15+)
8.G	sdg8_unemp	2	-0.21014	66.832	-1.27501	2000	Unemployment rate (% of total labor force, ages 15+)
8.G	sdg8_unemp	3	-0.195682	67.552	-1.27501	2000	Unemployment rate (% of total labor force, ages 15+)
8.G	sdg8_unemp	4	-0.19662	67.072	-1.27501	2000	Unemployment rate (% of total labor force, ages 15+)
8.G	sdg8_unemp	5	-0.189071	66.958	-1.27501	2000	Unemployment rate (% of total labor force, ages 15+)
8.G	sdg8_unemp	6	-0.188873	66.78	-1.27501	2000	Unemployment rate (% of total labor force, ages 15+)
8.G	sdg8_unemp	7	-0.191579	66.324	-1.27501	2000	Unemployment rate (% of total labor force, ages 15+)
8.G	sdg8_unemp	8	-0.190825	66.242	-1.27501	2000	Unemployment rate (% of total labor force, ages 15+)
8.G	sdg8_unemp	9	-0.187765	66.288	-1.27501	2000	Unemployment rate (% of total labor force, ages 15+)
8.G	sdg8_unemp	10	-0.196863	65.322	-1.27501	2000	Unemployment rate (% of total labor force, ages 15+)
[truncated: 31,697 more rows]

## Sheet: Fig.4
SDG goal	Indicator code in this study	Indicator code in SDR 2023	Window groups of countries (rank of SDG scores)	RCA of SDG indicators in 2022	Indicator definitions
1	1.A	sdg1_lmicpov	1	0.3403	Poverty headcount ratio at $3.65/day (2017 PPP, %)
1	1.A	sdg1_lmicpov	2	0.342856	Poverty headcount ratio at $3.65/day (2017 PPP, %)
1	1.A	sdg1_lmicpov	3	0.343253	Poverty headcount ratio at $3.65/day (2017 PPP, %)
1	1.A	sdg1_lmicpov	4	0.355223	Poverty headcount ratio at $3.65/day (2017 PPP, %)
1	1.A	sdg1_lmicpov	5	0.357468	Poverty headcount ratio at $3.65/day (2017 PPP, %)
1	1.A	sdg1_lmicpov	6	0.361656	Poverty headcount ratio at $3.65/day (2017 PPP, %)
1	1.A	sdg1_lmicpov	7	0.365465	Poverty headcount ratio at $3.65/day (2017 PPP, %)
1	1.A	sdg1_lmicpov	8	0.368629	Poverty headcount ratio at $3.65/day (2017 PPP, %)
1	1.A	sdg1_lmicpov	9	0.374671	Poverty headcount ratio at $3.65/day (2017 PPP, %)
1	1.A	sdg1_lmicpov	10	0.376628	Poverty headcount ratio at $3.65/day (2017 PPP, %)
1	1.A	sdg1_lmicpov	11	0.380317	Poverty headcount ratio at $3.65/day (2017 PPP, %)
1	1.A	sdg1_lmicpov	12	0.384083	Poverty headcount ratio at $3.65/day (2017 PPP, %)
1	1.A	sdg1_lmicpov	13	0.385983	Poverty headcount ratio at $3.65/day (2017 PPP, %)
1	1.A	sdg1_lmicpov	14	0.390119	Poverty headcount ratio at $3.65/day (2017 PPP, %)
1	1.A	sdg1_lmicpov	15	0.392366	Poverty headcount ratio at $3.65/day (2017 PPP, %)
1	1.A	sdg1_lmicpov	16	0.386137	Poverty headcount ratio at $3.65/day (2017 PPP, %)
1	1.A	sdg1_lmicpov	17	0.392197	Poverty headcount ratio at $3.65/day (2017 PPP, %)
1	1.A	sdg1_lmicpov	18	0.402442	Poverty headcount ratio at $3.65/day (2017 PPP, %)
1	1.A	sdg1_lmicpov	19	0.415206	Poverty headcount ratio at $3.65/day (2017 PPP, %)
1	1.A	sdg1_lmicpov	20	0.394453	Poverty headcount ratio at $3.65/day (2017 PPP, %)
1	1.A	sdg1_lmicpov	21	0.395276	Poverty headcount ratio at $3.65/day (2017 PPP, %)
1	1.A	sdg1_lmicpov	22	0.398343	Poverty headcount ratio at $3.65/day (2017 PPP, %)
1	1.A	sdg1_lmicpov	23	0.398343	Poverty headcount ratio at $3.65/day (2017 PPP, %)
1	1.A	sdg1_lmicpov	24	0.39806	Poverty headcount ratio at $3.65/day (2017 PPP, %)
1	1.A	sdg1_lmicpov	25	0.395025	Poverty headcount ratio at $3.65/day (2017 PPP, %)
1	1.A	sdg1_lmicpov	26	0.388211	Poverty headcount ratio at $3.65/day (2017 PPP, %)
1	1.A	sdg1_lmicpov	27	0.381028	Poverty headcount ratio at $3.65/day (2017 PPP, %)
1	1.A	sdg1_lmicpov	28	0.386079	Poverty headcount ratio at $3.65/day (2017 PPP, %)
1	1.A	sdg1_lmicpov	29	0.388492	Poverty headcount ratio at $3.65/day (2017 PPP, %)
1	1.A	sdg1_lmicpov	30	0.386786	Poverty headcount ratio at $3.65/day (2017 PPP, %)
1	1.A	sdg1_lmicpov	31	0.390115	Poverty headcount ratio at $3.65/day (2017 PPP, %)
1	1.A	sdg1_lmicpov	32	0.385834	Poverty headcount ratio at $3.65/day (2017 PPP, %)
1	1.A	sdg1_lmicpov	33	0.387177	Poverty headcount ratio at $3.65/day (2017 PPP, %)
1	1.A	sdg1_lmicpov	34	0.381778	Poverty headcount ratio at $3.65/day (2017 PPP, %)
1	1.A	sdg1_lmicpov	35	0.381586	Poverty headcount ratio at $3.65/day (2017 PPP, %)
1	1.A	sdg1_lmicpov	36	0.378878	Poverty headcount ratio at $3.65/day (2017 PPP, %)
1	1.A	sdg1_lmicpov	37	0.377055	Poverty headcount ratio at $3.65/day (2017 PPP, %)
1	1.A	sdg1_lmicpov	38	0.377963	Poverty headcount ratio at $3.65/day (2017 PPP, %)
1	1.A	sdg1_lmicpov	39	0.383559	Poverty headcount ratio at $3.65/day (2017 PPP, %)
1	1.A	sdg1_lmicpov	40	0.385692	Poverty headcount ratio at $3.65/day (2017 PPP, %)
1	1.A	sdg1_lmicpov	41	0.385692	Poverty headcount ratio at $3.65/day (2017 PPP, %)
1	1.A	sdg1_lmicpov	42	0.396201	Poverty headcount ratio at $3.65/day (2017 PPP, %)
1	1.A	sdg1_lmicpov	43	0.40088	Poverty headcount ratio at $3.65/day (2017 PPP, %)
1	1.A	sdg1_lmicpov	44	0.408961	Poverty headcount ratio at $3.65/day (2017 PPP, %)
1	1.A	sdg1_lmicpov	45	0.414417	Poverty headcount ratio at $3.65/day (2017 PPP, %)
1	1.A	sdg1_lmicpov	46	0.423412	Poverty headcount ratio at $3.65/day (2017 PPP, %)
1	1.A	sdg1_lmicpov	47	0.431906	Poverty headcount ratio at $3.65/day (2017 PPP, %)
1	1.A	sdg1_lmicpov	48	0.42701	Poverty headcount ratio at $3.65/day (2017 PPP, %)
1	1.A	sdg1_lmicpov	49	0.419376	Poverty headcount ratio at $3.65/day (2017 PPP, %)
1	1.A	sdg1_lmicpov	50	0.41263	Poverty headcount ratio at $3.65/day (2017 PPP, %)
1	1.A	sdg1_lmicpov	51	0.417158	Poverty headcount ratio at $3.65/day (2017 PPP, %)
1	1.A	sdg1_lmicpov	52	0.408933	Poverty headcount ratio at $3.65/day (2017 PPP, %)
1	1.A	sdg1_lmicpov	53	0.41222	Poverty headcount ratio at $3.65/day (2017 PPP, %)
1	1.A	sdg1_lmicpov	54	0.392968	Poverty headcount ratio at $3.65/day (2017 PPP, %)
1	1.A	sdg1_lmicpov	55	0.392968	Poverty headcount ratio at $3.65/day (2017 PPP, %)
1	1.A	sdg1_lmicpov	56	0.390086	Poverty headcount ratio at $3.65/day (2017 PPP, %)
1	1.A	sdg1_lmicpov	57	0.395018	Poverty headcount ratio at $3.65/day (2017 PPP, %)
1	1.A	sdg1_lmicpov	58	0.377492	Poverty headcount ratio at $3.65/day (2017 PPP, %)
1	1.A	sdg1_lmicpov	59	0.370869	Poverty headcount ratio at $3.65/day (2017 PPP, %)
1	1.A	sdg1_lmicpov	60	0.355095	Poverty headcount ratio at $3.65/day (2017 PPP, %)
1	1.A	sdg1_lmicpov	61	0.334966	Poverty headcount ratio at $3.65/day (2017 PPP, %)
1	1.A	sdg1_lmicpov	62	0.329407	Poverty headcount ratio at $3.65/day (2017 PPP, %)
1	1.A	sdg1_lmicpov	63	0.327224	Poverty headcount ratio at $3.65/day (2017 PPP, %)
1	1.A	sdg1_lmicpov	64	0.328342	Poverty headcount ratio at $3.65/day (2017 PPP, %)
1	1.A	sdg1_lmicpov	65	0.326739	Poverty headcount ratio at $3.65/day (2017 PPP, %)
1	1.A	sdg1_lmicpov	66	0.331902	Poverty headcount ratio at $3.65/day (2017 PPP, %)
1	1.A	sdg1_lmicpov	67	0.285416	Poverty headcount ratio at $3.65/day (2017 PPP, %)
1	1.A	sdg1_lmicpov	68	0.273615	Poverty headcount ratio at $3.65/day (2017 PPP, %)
1	1.A	sdg1_lmicpov	69	0.227823	Poverty headcount ratio at $3.65/day (2017 PPP, %)
1	1.A	sdg1_lmicpov	70	0.248191	Poverty headcount ratio at $3.65/day (2017 PPP, %)
1	1.A	sdg1_lmicpov	71	0.242108	Poverty headcount ratio at $3.65/day (2017 PPP, %)
1	1.A	sdg1_lmicpov	72	0.203906	Poverty headcount ratio at $3.65/day (2017 PPP, %)
1	1.A	sdg1_lmicpov	73	0.203906	Poverty headcount ratio at $3.65/day (2017 PPP, %)
1	1.A	sdg1_lmicpov	74	0.18273	Poverty headcount ratio at $3.65/day (2017 PPP, %)
1	1.A	sdg1_lmicpov	75	0.183952	Poverty headcount ratio at $3.65/day (2017 PPP, %)
1	1.A	sdg1_lmicpov	76	0.16782	Poverty headcount ratio at $3.65/day (2017 PPP, %)
1	1.A	sdg1_lmicpov	77	0.142602	Poverty headcount ratio at $3.65/day (2017 PPP, %)
1	1.A	sdg1_lmicpov	78	0.13241	Poverty headcount ratio at $3.65/day (2017 PPP, %)
1	1.A	sdg1_lmicpov	79	0.126661	Poverty headcount ratio at $3.65/day (2017 PPP, %)
1	1.A	sdg1_lmicpov	80	0.100532	Poverty headcount ratio at $3.65/day (2017 PPP, %)
1	1.A	sdg1_lmicpov	81	0.100532	Poverty headcount ratio at $3.65/day (2017 PPP, %)
1	1.A	sdg1_lmicpov	82	0.0686357	Poverty headcount ratio at $3.65/day (2017 PPP, %)
1	1.A	sdg1_lmicpov	83	0.0471421	Poverty headcount ratio at $3.65/day (2017 PPP, %)
1	1.A	sdg1_lmicpov	84	0.0482521	Poverty headcount ratio at $3.65/day (2017 PPP, %)
1	1.A	sdg1_lmicpov	85	0.0220458	Poverty headcount ratio at $3.65/day (2017 PPP, %)
1	1.A	sdg1_lmicpov	86	-0.0335406	Poverty headcount ratio at $3.65/day (2017 PPP, %)
1	1.A	sdg1_lmicpov	87	-0.0434537	Poverty headcount ratio at $3.65/day (2017 PPP, %)
1	1.A	sdg1_lmicpov	88	-0.0696207	Poverty headcount ratio at $3.65/day (2017 PPP, %)
1	1.A	sdg1_lmicpov	89	-0.123316	Poverty headcount ratio at $3.65/day (2017 PPP, %)
1	1.A	sdg1_lmicpov	90	-0.136087	Poverty headcount ratio at $3.65/day (2017 PPP, %)
1	1.A	sdg1_lmicpov	91	-0.136087	Poverty headcount ratio at $3.65/day (2017 PPP, %)
1	1.A	sdg1_lmicpov	92	-0.183473	Poverty headcount ratio at $3.65/day (2017 PPP, %)
1	1.A	sdg1_lmicpov	93	-0.197167	Poverty headcount ratio at $3.65/day (2017 PPP, %)
1	1.A	sdg1_lmicpov	94	-0.220477	Poverty headcount ratio at $3.65/day (2017 PPP, %)
1	1.A	sdg1_lmicpov	95	-0.251435	Poverty headcount ratio at $3.65/day (2017 PPP, %)
1	1.A	sdg1_lmicpov	96	-0.295571	Poverty headcount ratio at $3.65/day (2017 PPP, %)
1	1.A	sdg1_lmicpov	97	-0.321992	Poverty headcount ratio at $3.65/day (2017 PPP, %)
1	1.A	sdg1_lmicpov	98	-0.355836	Poverty headcount ratio at $3.65/day (2017 PPP, %)
1	1.A	sdg1_lmicpov	99	-0.381451	Poverty headcount ratio at $3.65/day (2017 PPP, %)
1	1.A	sdg1_lmicpov	100	-0.397623	Poverty headcount ratio at $3.65/day (2017 PPP, %)
1	1.A	sdg1_lmicpov	101	-0.397623	Poverty headcount ratio at $3.65/day (2017 PPP, %)
1	1.A	sdg1_lmicpov	102	-0.426038	Poverty headcount ratio at $3.65/day (2017 PPP, %)
1	1.A	sdg1_lmicpov	103	-0.426038	Poverty headcount ratio at $3.65/day (2017 PPP, %)
1	1.A	sdg1_lmicpov	104	-0.446288	Poverty headcount ratio at $3.65/day (2017 PPP, %)
1	1.A	sdg1_lmicpov	105	-0.440778	Poverty headcount ratio at $3.65/day (2017 PPP, %)
1	1.A	sdg1_lmicpov	106	-0.448869	Poverty headcount ratio at $3.65/day (2017 PPP, %)
1	1.A	sdg1_lmicpov	107	-0.483592	Poverty headcount ratio at $3.65/day (2017 PPP, %)
1	1.A	sdg1_lmicpov	108	-0.500507	Poverty headcount ratio at $3.65/day (2017 PPP, %)
1	1.A	sdg1_lmicpov	109	-0.511135	Poverty headcount ratio at $3.65/day (2017 PPP, %)
1	1.A	sdg1_lmicpov	110	-0.536734	Poverty headcount ratio at $3.65/day (2017 PPP, %)
1	1.A	sdg1_lmicpov	111	-0.53815	Poverty headcount ratio at $3.65/day (2017 PPP, %)
1	1.A	sdg1_lmicpov	112	-0.547772	Poverty headcount ratio at $3.65/day (2017 PPP, %)
1	1.A	sdg1_lmicpov	113	-0.574859	Poverty headcount ratio at $3.65/day (2017 PPP, %)
1	1.A	sdg1_lmicpov	114	-0.606941	Poverty headcount ratio at $3.65/day (2017 PPP, %)
1	1.A	sdg1_lmicpov	115	-0.65367	Poverty headcount ratio at $3.65/day (2017 PPP, %)
1	1.A	sdg1_lmicpov	116	-0.660885	Poverty headcount ratio at $3.65/day (2017 PPP, %)
1	1.A	sdg1_lmicpov	117	-0.673288	Poverty headcount ratio at $3.65/day (2017 PPP, %)
1	1.B	sdg1_wpc	1	0.0759831	Poverty headcount ratio at $2.15/day (2017 PPP, %)
1	1.B	sdg1_wpc	2	0.0782657	Poverty headcount ratio at $2.15/day (2017 PPP, %)
1	1.B	sdg1_wpc	3	0.0799115	Poverty headcount ratio at $2.15/day (2017 PPP, %)
1	1.B	sdg1_wpc	4	0.0891588	Poverty headcount ratio at $2.15/day (2017 PPP, %)
1	1.B	sdg1_wpc	5	0.0912654	Poverty headcount ratio at $2.15/day (2017 PPP, %)
1	1.B	sdg1_wpc	6	0.0965198	Poverty headcount ratio at $2.15/day (2017 PPP, %)
1	1.B	sdg1_wpc	7	0.100239	Poverty headcount ratio at $2.15/day (2017 PPP, %)
1	1.B	sdg1_wpc	8	0.10699	Poverty headcount ratio at $2.15/day (2017 PPP, %)
1	1.B	sdg1_wpc	9	0.112432	Poverty headcount ratio at $2.15/day (2017 PPP, %)
1	1.B	sdg1_wpc	10	0.114359	Poverty headcount ratio at $2.15/day (2017 PPP, %)
1	1.B	sdg1_wpc	11	0.11824	Poverty headcount ratio at $2.15/day (2017 PPP, %)
1	1.B	sdg1_wpc	12	0.122837	Poverty headcount ratio at $2.15/day (2017 PPP, %)
1	1.B	sdg1_wpc	13	0.125537	Poverty headcount ratio at $2.15/day (2017 PPP, %)
1	1.B	sdg1_wpc	14	0.129116	Poverty headcount ratio at $2.15/day (2017 PPP, %)
1	1.B	sdg1_wpc	15	0.131542	Poverty headcount ratio at $2.15/day (2017 PPP, %)
1	1.B	sdg1_wpc	16	0.130865	Poverty headcount ratio at $2.15/day (2017 PPP, %)
1	1.B	sdg1_wpc	17	0.135755	Poverty headcount ratio at $2.15/day (2017 PPP, %)
1	1.B	sdg1_wpc	18	0.144112	Poverty headcount ratio at $2.15/day (2017 PPP, %)
1	1.B	sdg1_wpc	19	0.154182	Poverty headcount ratio at $2.15/day (2017 PPP, %)
1	1.B	sdg1_wpc	20	0.158636	Poverty headcount ratio at $2.15/day (2017 PPP, %)
1	1.B	sdg1_wpc	21	0.165502	Poverty headcount ratio at $2.15/day (2017 PPP, %)
1	1.B	sdg1_wpc	22	0.166264	Poverty headcount ratio at $2.15/day (2017 PPP, %)
1	1.B	sdg1_wpc	23	0.166264	Poverty headcount ratio at $2.15/day (2017 PPP, %)
1	1.B	sdg1_wpc	24	0.16794	Poverty headcount ratio at $2.15/day (2017 PPP, %)
1	1.B	sdg1_wpc	25	0.169041	Poverty headcount ratio at $2.15/day (2017 PPP, %)
1	1.B	sdg1_wpc	26	0.168536	Poverty headcount ratio at $2.15/day (2017 PPP, %)
1	1.B	sdg1_wpc	27	0.167296	Poverty headcount ratio at $2.15/day (2017 PPP, %)
1	1.B	sdg1_wpc	28	0.171405	Poverty headcount ratio at $2.15/day (2017 PPP, %)
1	1.B	sdg1_wpc	29	0.17194	Poverty headcount ratio at $2.15/day (2017 PPP, %)
1	1.B	sdg1_wpc	30	0.17198	Poverty headcount ratio at $2.15/day (2017 PPP, %)
1	1.B	sdg1_wpc	31	0.174586	Poverty headcount ratio at $2.15/day (2017 PPP, %)
1	1.B	sdg1_wpc	32	0.177286	Poverty headcount ratio at $2.15/day (2017 PPP, %)
1	1.B	sdg1_wpc	33	0.179831	Poverty headcount ratio at $2.15/day (2017 PPP, %)
1	1.B	sdg1_wpc	34	0.180519	Poverty headcount ratio at $2.15/day (2017 PPP, %)
1	1.B	sdg1_wpc	35	0.183783	Poverty headcount ratio at $2.15/day (2017 PPP, %)
1	1.B	sdg1_wpc	36	0.188093	Poverty headcount ratio at $2.15/day (2017 PPP, %)
1	1.B	sdg1_wpc	37	0.188818	Poverty headcount ratio at $2.15/day (2017 PPP, %)
1	1.B	sdg1_wpc	38	0.192776	Poverty headcount ratio at $2.15/day (2017 PPP, %)
1	1.B	sdg1_wpc	39	0.201712	Poverty headcount ratio at $2.15/day (2017 PPP, %)
1	1.B	sdg1_wpc	40	0.207848	Poverty headcount ratio at $2.15/day (2017 PPP, %)
1	1.B	sdg1_wpc	41	0.207848	Poverty headcount ratio at $2.15/day (2017 PPP, %)
1	1.B	sdg1_wpc	42	0.216404	Poverty headcount ratio at $2.15/day (2017 PPP, %)
1	1.B	sdg1_wpc	43	0.219087	Poverty headcount ratio at $2.15/day (2017 PPP, %)
1	1.B	sdg1_wpc	44	0.225803	Poverty headcount ratio at $2.15/day (2017 PPP, %)
1	1.B	sdg1_wpc	45	0.230117	Poverty headcount ratio at $2.15/day (2017 PPP, %)
1	1.B	sdg1_wpc	46	0.233309	Poverty headcount ratio at $2.15/day (2017 PPP, %)
1	1.B	sdg1_wpc	47	0.237903	Poverty headcount ratio at $2.15/day (2017 PPP, %)
1	1.B	sdg1_wpc	48	0.23769	Poverty headcount ratio at $2.15/day (2017 PPP, %)
1	1.B	sdg1_wpc	49	0.236271	Poverty headcount ratio at $2.15/day (2017 PPP, %)
1	1.B	sdg1_wpc	50	0.238811	Poverty headcount ratio at $2.15/day (2017 PPP, %)
1	1.B	sdg1_wpc	51	0.245174	Poverty headcount ratio at $2.15/day (2017 PPP, %)
1	1.B	sdg1_wpc	52	0.245015	Poverty headcount ratio at $2.15/day (2017 PPP, %)
1	1.B	sdg1_wpc	53	0.248985	Poverty headcount ratio at $2.15/day (2017 PPP, %)
1	1.B	sdg1_wpc	54	0.246435	Poverty headcount ratio at $2.15/day (2017 PPP, %)
1	1.B	sdg1_wpc	55	0.246435	Poverty headcount ratio at $2.15/day (2017 PPP, %)
1	1.B	sdg1_wpc	56	0.248439	Poverty headcount ratio at $2.15/day (2017 PPP, %)
1	1.B	sdg1_wpc	57	0.251302	Poverty headcount ratio at $2.15/day (2017 PPP, %)
1	1.B	sdg1_wpc	58	0.242198	Poverty headcount ratio at $2.15/day (2017 PPP, %)
1	1.B	sdg1_wpc	59	0.246623	Poverty headcount ratio at $2.15/day (2017 PPP, %)
1	1.B	sdg1_wpc	60	0.241362	Poverty headcount ratio at $2.15/day (2017 PPP, %)
1	1.B	sdg1_wpc	61	0.232786	Poverty headcount ratio at $2.15/day (2017 PPP, %)
1	1.B	sdg1_wpc	62	0.230248	Poverty headcount ratio at $2.15/day (2017 PPP, %)
1	1.B	sdg1_wpc	63	0.233215	Poverty headcount ratio at $2.15/day (2017 PPP, %)
1	1.B	sdg1_wpc	64	0.238799	Poverty headcount ratio at $2.15/day (2017 PPP, %)
1	1.B	sdg1_wpc	65	0.246121	Poverty headcount ratio at $2.15/day (2017 PPP, %)
1	1.B	sdg1_wpc	66	0.250107	Poverty headcount ratio at $2.15/day (2017 PPP, %)
1	1.B	sdg1_wpc	67	0.230579	Poverty headcount ratio at $2.15/day (2017 PPP, %)
1	1.B	sdg1_wpc	68	0.226159	Poverty headcount ratio at $2.15/day (2017 PPP, %)
1	1.B	sdg1_wpc	69	0.22002	Poverty headcount ratio at $2.15/day (2017 PPP, %)
1	1.B	sdg1_wpc	70	0.218664	Poverty headcount ratio at $2.15/day (2017 PPP, %)
1	1.B	sdg1_wpc	71	0.220554	Poverty headcount ratio at $2.15/day (2017 PPP, %)
1	1.B	sdg1_wpc	72	0.215482	Poverty headcount ratio at $2.15/day (2017 PPP, %)
1	1.B	sdg1_wpc	73	0.215482	Poverty headcount ratio at $2.15/day (2017 PPP, %)
1	1.B	sdg1_wpc	74	0.211215	Poverty headcount ratio at $2.15/day (2017 PPP, %)
1	1.B	sdg1_wpc	75	0.214586	Poverty headcount ratio at $2.15/day (2017 PPP, %)
1	1.B	sdg1_wpc	76	0.217526	Poverty headcount ratio at $2.15/day (2017 PPP, %)
1	1.B	sdg1_wpc	77	0.208836	Poverty headcount ratio at $2.15/day (2017 PPP, %)
1	1.B	sdg1_wpc	78	0.208912	Poverty headcount ratio at $2.15/day (2017 PPP, %)
1	1.B	sdg1_wpc	79	0.216465	Poverty headcount ratio at $2.15/day (2017 PPP, %)
1	1.B	sdg1_wpc	80	0.221222	Poverty headcount ratio at $2.15/day (2017 PPP, %)
1	1.B	sdg1_wpc	81	0.221222	Poverty headcount ratio at $2.15/day (2017 PPP, %)
1	1.B	sdg1_wpc	82	0.223288	Poverty headcount ratio at $2.15/day (2017 PPP, %)
1	1.B	sdg1_wpc	83	0.22039	Poverty headcount ratio at $2.15/day (2017 PPP, %)
1	1.B	sdg1_wpc	84	0.227951	Poverty headcount ratio at $2.15/day (2017 PPP, %)
1	1.B	sdg1_wpc	85	0.215737	Poverty headcount ratio at $2.15/day (2017 PPP, %)
1	1.B	sdg1_wpc	86	0.175848	Poverty headcount ratio at $2.15/day (2017 PPP, %)
1	1.B	sdg1_wpc	87	0.17581	Poverty headcount ratio at $2.15/day (2017 PPP, %)
1	1.B	sdg1_wpc	88	0.174852	Poverty headcount ratio at $2.15/day (2017 PPP, %)
1	1.B	sdg1_wpc	89	0.150557	Poverty headcount ratio at $2.15/day (2017 PPP, %)
1	1.B	sdg1_wpc	90	0.15359	Poverty headcount ratio at $2.15/day (2017 PPP, %)
1	1.B	sdg1_wpc	91	0.15359	Poverty headcount ratio at $2.15/day (2017 PPP, %)
1	1.B	sdg1_wpc	92	0.13523	Poverty headcount ratio at $2.15/day (2017 PPP, %)
1	1.B	sdg1_wpc	93	0.145973	Poverty headcount ratio at $2.15/day (2017 PPP, %)
1	1.B	sdg1_wpc	94	0.139089	Poverty headcount ratio at $2.15/day (2017 PPP, %)
1	1.B	sdg1_wpc	95	0.139396	Poverty headcount ratio at $2.15/day (2017 PPP, %)
1	1.B	sdg1_wpc	96	0.114586	Poverty headcount ratio at $2.15/day (2017 PPP, %)
1	1.B	sdg1_wpc	97	0.106728	Poverty headcount ratio at $2.15/day (2017 PPP, %)
1	1.B	sdg1_wpc	98	0.0782448	Poverty headcount ratio at $2.15/day (2017 PPP, %)
1	1.B	sdg1_wpc	99	0.0772346	Poverty headcount ratio at $2.15/day (2017 PPP, %)
1	1.B	sdg1_wpc	100	0.0594181	Poverty headcount ratio at $2.15/day (2017 PPP, %)
1	1.B	sdg1_wpc	101	0.0594181	Poverty headcount ratio at $2.15/day (2017 PPP, %)
1	1.B	sdg1_wpc	102	0.052285	Poverty headcount ratio at $2.15/day (2017 PPP, %)
1	1.B	sdg1_wpc	103	0.052285	Poverty headcount ratio at $2.15/day (2017 PPP, %)
1	1.B	sdg1_wpc	104	0.046445	Poverty headcount ratio at $2.15/day (2017 PPP, %)
1	1.B	sdg1_wpc	105	0.0589107	Poverty headcount ratio at $2.15/day (2017 PPP, %)
1	1.B	sdg1_wpc	106	0.0566612	Poverty headcount ratio at $2.15/day (2017 PPP, %)
1	1.B	sdg1_wpc	107	0.0299817	Poverty headcount ratio at $2.15/day (2017 PPP, %)
1	1.B	sdg1_wpc	108	0.0281642	Poverty headcount ratio at $2.15/day (2017 PPP, %)
1	1.B	sdg1_wpc	109	0.0166281	Poverty headcount ratio at $2.15/day (2017 PPP, %)
1	1.B	sdg1_wpc	110	0.00559705	Poverty headcount ratio at $2.15/day (2017 PPP, %)
1	1.B	sdg1_wpc	111	0.00806183	Poverty headcount ratio at $2.15/day (2017 PPP, %)
1	1.B	sdg1_wpc	112	-0.00285424	Poverty headcount ratio at $2.15/day (2017 PPP, %)
1	1.B	sdg1_wpc	113	-0.0179795	Poverty headcount ratio at $2.15/day (2017 PPP, %)
1	1.B	sdg1_wpc	114	-0.0439646	Poverty headcount ratio at $2.15/day (2017 PPP, %)
1	1.B	sdg1_wpc	115	-0.0569707	Poverty headcount ratio at $2.15/day (2017 PPP, %)
1	1.B	sdg1_wpc	116	-0.0733342	Poverty headcount ratio at $2.15/day (2017 PPP, %)
1	1.B	sdg1_wpc	117	-0.0890087	Poverty headcount ratio at $2.15/day (2017 PPP, %)
2	2.A	sdg2_crlyld	1	0.235246	Cereal yield (tonnes per hectare of harvested land)
2	2.A	sdg2_crlyld	2	0.248277	Cereal yield (tonnes per hectare of harvested land)
2	2.A	sdg2_crlyld	3	0.246737	Cereal yield (tonnes per hectare of harvested land)
2	2.A	sdg2_crlyld	4	0.240455	Cereal yield (tonnes per hectare of harvested land)
2	2.A	sdg2_crlyld	5	0.233717	Cereal yield (tonnes per hectare of harvested land)
2	2.A	sdg2_crlyld	6	0.218402	Cereal yield (tonnes per hectare of harvested land)
2	2.A	sdg2_crlyld	7	0.216018	Cereal yield (tonnes per hectare of harvested land)
2	2.A	sdg2_crlyld	8	0.21678	Cereal yield (tonnes per hectare of harvested land)
2	2.A	sdg2_crlyld	9	0.176039	Cereal yield (tonnes per hectare of harvested land)
2	2.A	sdg2_crlyld	10	0.178605	Cereal yield (tonnes per hectare of harvested land)
2	2.A	sdg2_crlyld	11	0.177135	Cereal yield (tonnes per hectare of harvested land)
2	2.A	sdg2_crlyld	12	0.173431	Cereal yield (tonnes per hectare of harvested land)
2	2.A	sdg2_crlyld	13	0.165954	Cereal yield (tonnes per hectare of harvested land)
2	2.A	sdg2_crlyld	14	0.168415	Cereal yield (tonnes per hectare of harvested land)
2	2.A	sdg2_crlyld	15	0.174337	Cereal yield (tonnes per hectare of harvested land)
2	2.A	sdg2_crlyld	16	0.170419	Cereal yield (tonnes per hectare of harvested land)
2	2.A	sdg2_crlyld	17	0.155964	Cereal yield (tonnes per hectare of harvested land)
2	2.A	sdg2_crlyld	18	0.143853	Cereal yield (tonnes per hectare of harvested land)
2	2.A	sdg2_crlyld	19	0.133551	Cereal yield (tonnes per hectare of harvested land)
2	2.A	sdg2_crlyld	20	0.126604	Cereal yield (tonnes per hectare of harvested land)
2	2.A	sdg2_crlyld	21	0.0863538	Cereal yield (tonnes per hectare of harvested land)
2	2.A	sdg2_crlyld	22	0.0644396	Cereal yield (tonnes per hectare of harvested land)
2	2.A	sdg2_crlyld	23	0.0644396	Cereal yield (tonnes per hectare of harvested land)
2	2.A	sdg2_crlyld	24	0.0487093	Cereal yield (tonnes per hectare of harvested land)
2	2.A	sdg2_crlyld	25	0.0456682	Cereal yield (tonnes per hectare of harvested land)
2	2.A	sdg2_crlyld	26	0.0483287	Cereal yield (tonnes per hectare of harvested land)
2	2.A	sdg2_crlyld	27	0.0611188	Cereal yield (tonnes per hectare of harvested land)
2	2.A	sdg2_crlyld	28	0.039004	Cereal yield (tonnes per hectare of harvested land)
2	2.A	sdg2_crlyld	29	0.0384792	Cereal yield (tonnes per hectare of harvested land)
2	2.A	sdg2_crlyld	30	0.0615867	Cereal yield (tonnes per hectare of harvested land)
2	2.A	sdg2_crlyld	31	0.0518172	Cereal yield (tonnes per hectare of harvested land)
2	2.A	sdg2_crlyld	32	0.0420985	Cereal yield (tonnes per hectare of harvested land)
2	2.A	sdg2_crlyld	33	0.0364177	Cereal yield (tonnes per hectare of harvested land)
2	2.A	sdg2_crlyld	34	0.0302324	Cereal yield (tonnes per hectare of harvested land)
2	2.A	sdg2_crlyld	35	0.0305218	Cereal yield (tonnes per hectare of harvested land)
2	2.A	sdg2_crlyld	36	0.0327247	Cereal yield (tonnes per hectare of harvested land)
2	2.A	sdg2_crlyld	37	0.010585	Cereal yield (tonnes per hectare of harvested land)
2	2.A	sdg2_crlyld	38	0.0056221	Cereal yield (tonnes per hectare of harvested land)
2	2.A	sdg2_crlyld	39	-0.0218152	Cereal yield (tonnes per hectare of harvested land)
2	2.A	sdg2_crlyld	40	-0.0286953	Cereal yield (tonnes per hectare of harvested land)
2	2.A	sdg2_crlyld	41	-0.00362838	Cereal yield (tonnes per hectare of harvested land)
2	2.A	sdg2_crlyld	42	-0.0157787	Cereal yield (tonnes per hectare of harvested land)
2	2.A	sdg2_crlyld	43	0.000610388	Cereal yield (tonnes per hectare of harvested land)
2	2.A	sdg2_crlyld	44	0.0318645	Cereal yield (tonnes per hectare of harvested land)
2	2.A	sdg2_crlyld	45	0.0311498	Cereal yield (tonnes per hectare of harvested land)
2	2.A	sdg2_crlyld	46	0.0316643	Cereal yield (tonnes per hectare of harvested land)
2	2.A	sdg2_crlyld	47	0.0416605	Cereal yield (tonnes per hectare of harvested land)
2	2.A	sdg2_crlyld	48	0.0380798	Cereal yield (tonnes per hectare of harvested land)
2	2.A	sdg2_crlyld	49	0.0386627	Cereal yield (tonnes per hectare of harvested land)
2	2.A	sdg2_crlyld	50	0.0440585	Cereal yield (tonnes per hectare of harvested land)
2	2.A	sdg2_crlyld	51	0.0617941	Cereal yield (tonnes per hectare of harvested land)
2	2.A	sdg2_crlyld	52	0.0697671	Cereal yield (tonnes per hectare of harvested land)
2	2.A	sdg2_crlyld	53	0.0672416	Cereal yield (tonnes per hectare of harvested land)
2	2.A	sdg2_crlyld	54	0.0532002	Cereal yield (tonnes per hectare of harvested land)
2	2.A	sdg2_crlyld	55	0.0532002	Cereal yield (tonnes per hectare of harvested land)
2	2.A	sdg2_crlyld	56	0.0522347	Cereal yield (tonnes per hectare of harvested land)
2	2.A	sdg2_crlyld	57	0.0388225	Cereal yield (tonnes per hectare of harvested land)
2	2.A	sdg2_crlyld	58	0.0390887	Cereal yield (tonnes per hectare of harvested land)
2	2.A	sdg2_crlyld	59	0.0958832	Cereal yield (tonnes per hectare of harvested land)
2	2.A	sdg2_crlyld	60	0.0751135	Cereal yield (tonnes per hectare of harvested land)
2	2.A	sdg2_crlyld	61	0.0828436	Cereal yield (tonnes per hectare of harvested land)
2	2.A	sdg2_crlyld	62	0.0847372	Cereal yield (tonnes per hectare of harvested land)
2	2.A	sdg2_crlyld	63	0.0798404	Cereal yield (tonnes per hectare of harvested land)
2	2.A	sdg2_crlyld	64	0.0537044	Cereal yield (tonnes per hectare of harvested land)
2	2.A	sdg2_crlyld	65	0.0500216	Cereal yield (tonnes per hectare of harvested land)
2	2.A	sdg2_crlyld	66	0.047043	Cereal yield (tonnes per hectare of harvested land)
2	2.A	sdg2_crlyld	67	0.0527754	Cereal yield (tonnes per hectare of harvested land)
2	2.A	sdg2_crlyld	68	0.0531053	Cereal yield (tonnes per hectare of harvested land)
2	2.A	sdg2_crlyld	69	0.0366467	Cereal yield (tonnes per hectare of harvested land)
2	2.A	sdg2_crlyld	70	0.0299736	Cereal yield (tonnes per hectare of harvested land)
2	2.A	sdg2_crlyld	71	0.0316402	Cereal yield (tonnes per hectare of harvested land)
2	2.A	sdg2_crlyld	72	0.0336115	Cereal yield (tonnes per hectare of harvested land)
2	2.A	sdg2_crlyld	73	0.0336115	Cereal yield (tonnes per hectare of harvested land)
2	2.A	sdg2_crlyld	74	0.0581329	Cereal yield (tonnes per hectare of harvested land)
2	2.A	sdg2_crlyld	75	0.0561368	Cereal yield (tonnes per hectare of harvested land)
2	2.A	sdg2_crlyld	76	0.0501239	Cereal yield (tonnes per hectare of harvested land)
2	2.A	sdg2_crlyld	77	0.0314583	Cereal yield (tonnes per hectare of harvested land)
2	2.A	sdg2_crlyld	78	0.0325055	Cereal yield (tonnes per hectare of harvested land)
2	2.A	sdg2_crlyld	79	0.0371647	Cereal yield (tonnes per hectare of harvested land)
2	2.A	sdg2_crlyld	80	-0.00124516	Cereal yield (tonnes per hectare of harvested land)
2	2.A	sdg2_crlyld	81	-0.0163243	Cereal yield (tonnes per hectare of harvested land)
2	2.A	sdg2_crlyld	82	-0.0323035	Cereal yield (tonnes per hectare of harvested land)
2	2.A	sdg2_crlyld	83	-0.0408137	Cereal yield (tonnes per hectare of harvested land)
2	2.A	sdg2_crlyld	84	-0.0514448	Cereal yield (tonnes per hectare of harvested land)
2	2.A	sdg2_crlyld	85	-0.060823	Cereal yield (tonnes per hectare of harvested land)
2	2.A	sdg2_crlyld	86	-0.0794224	Cereal yield (tonnes per hectare of harvested land)
2	2.A	sdg2_crlyld	87	-0.068835	Cereal yield (tonnes per hectare of harvested land)
2	2.A	sdg2_crlyld	88	-0.0699292	Cereal yield (tonnes per hectare of harvested land)
2	2.A	sdg2_crlyld	89	-0.0627287	Cereal yield (tonnes per hectare of harvested land)
2	2.A	sdg2_crlyld	90	-0.0805177	Cereal yield (tonnes per hectare of harvested land)
2	2.A	sdg2_crlyld	91	-0.106642	Cereal yield (tonnes per hectare of harvested land)
2	2.A	sdg2_crlyld	92	-0.103433	Cereal yield (tonnes per hectare of harvested land)
2	2.A	sdg2_crlyld	93	-0.137252	Cereal yield (tonnes per hectare of harvested land)
2	2.A	sdg2_crlyld	94	-0.16663	Cereal yield (tonnes per hectare of harvested land)
2	2.A	sdg2_crlyld	95	-0.176304	Cereal yield (tonnes per hectare of harvested land)
2	2.A	sdg2_crlyld	96	-0.177497	Cereal yield (tonnes per hectare of harvested land)
2	2.A	sdg2_crlyld	97	-0.184783	Cereal yield (tonnes per hectare of harvested land)
2	2.A	sdg2_crlyld	98	-0.193867	Cereal yield (tonnes per hectare of harvested land)
2	2.A	sdg2_crlyld	99	-0.176136	Cereal yield (tonnes per hectare of harvested land)
2	2.A	sdg2_crlyld	100	-0.190342	Cereal yield (tonnes per hectare of harvested land)
2	2.A	sdg2_crlyld	101	-0.219515	Cereal yield (tonnes per hectare of harvested land)
2	2.A	sdg2_crlyld	102	-0.25099	Cereal yield (tonnes per hectare of harvested land)
2	2.A	sdg2_crlyld	103	-0.25476	Cereal yield (tonnes per hectare of harvested land)
2	2.A	sdg2_crlyld	104	-0.271667	Cereal yield (tonnes per hectare of harvested land)
2	2.A	sdg2_crlyld	105	-0.274326	Cereal yield (tonnes per hectare of harvested land)
2	2.A	sdg2_crlyld	106	-0.282787	Cereal yield (tonnes per hectare of harvested land)
2	2.A	sdg2_crlyld	107	-0.271239	Cereal yield (tonnes per hectare of harvested land)
2	2.A	sdg2_crlyld	108	-0.289688	Cereal yield (tonnes per hectare of harvested land)
2	2.A	sdg2_crlyld	109	-0.320176	Cereal yield (tonnes per hectare of harvested land)
2	2.A	sdg2_crlyld	110	-0.326738	Cereal yield (tonnes per hectare of harvested land)
2	2.A	sdg2_crlyld	111	-0.342669	Cereal yield (tonnes per hectare of harvested land)
2	2.A	sdg2_crlyld	112	-0.354501	Cereal yield (tonnes per hectare of harvested land)
2	2.A	sdg2_crlyld	113	-0.371431	Cereal yield (tonnes per hectare of harvested land)
2	2.A	sdg2_crlyld	114	-0.375647	Cereal yield (tonnes per hectare of harvested land)
2	2.A	sdg2_crlyld	115	-0.395183	Cereal yield (tonnes per hectare of harvested land)
2	2.A	sdg2_crlyld	116	-0.400404	Cereal yield (tonnes per hectare of harvested land)
2	2.A	sdg2_crlyld	117	-0.411656	Cereal yield (tonnes per hectare of harvested land)
2	2.B	sdg2_obesity	1	-0.375888	Prevalence of obesity, BMI ≥ 30 (% of adult population)
2	2.B	sdg2_obesity	2	-0.374917	Prevalence of obesity, BMI ≥ 30 (% of adult population)
2	2.B	sdg2_obesity	3	-0.378718	Prevalence of obesity, BMI ≥ 30 (% of adult population)
2	2.B	sdg2_obesity	4	-0.372041	Prevalence of obesity, BMI ≥ 30 (% of adult population)
2	2.B	sdg2_obesity	5	-0.371182	Prevalence of obesity, BMI ≥ 30 (% of adult population)
2	2.B	sdg2_obesity	6	-0.34724	Prevalence of obesity, BMI ≥ 30 (% of adult population)
2	2.B	sdg2_obesity	7	-0.344908	Prevalence of obesity, BMI ≥ 30 (% of adult population)
2	2.B	sdg2_obesity	8	-0.351421	Prevalence of obesity, BMI ≥ 30 (% of adult population)
2	2.B	sdg2_obesity	9	-0.348814	Prevalence of obesity, BMI ≥ 30 (% of adult population)
2	2.B	sdg2_obesity	10	-0.347168	Prevalence of obesity, BMI ≥ 30 (% of adult population)
2	2.B	sdg2_obesity	11	-0.340898	Prevalence of obesity, BMI ≥ 30 (% of adult population)
2	2.B	sdg2_obesity	12	-0.318325	Prevalence of obesity, BMI ≥ 30 (% of adult population)
2	2.B	sdg2_obesity	13	-0.320333	Prevalence of obesity, BMI ≥ 30 (% of adult population)
2	2.B	sdg2_obesity	14	-0.302199	Prevalence of obesity, BMI ≥ 30 (% of adult population)
2	2.B	sdg2_obesity	15	-0.28078	Prevalence of obesity, BMI ≥ 30 (% of adult population)
2	2.B	sdg2_obesity	16	-0.280627	Prevalence of obesity, BMI ≥ 30 (% of adult population)
2	2.B	sdg2_obesity	17	-0.275053	Prevalence of obesity, BMI ≥ 30 (% of adult population)
2	2.B	sdg2_obesity	18	-0.268897	Prevalence of obesity, BMI ≥ 30 (% of adult population)
2	2.B	sdg2_obesity	19	-0.246088	Prevalence of obesity, BMI ≥ 30 (% of adult population)
2	2.B	sdg2_obesity	20	-0.236976	Prevalence of obesity, BMI ≥ 30 (% of adult population)
2	2.B	sdg2_obesity	21	-0.24977	Prevalence of obesity, BMI ≥ 30 (% of adult population)
2	2.B	sdg2_obesity	22	-0.267965	Prevalence of obesity, BMI ≥ 30 (% of adult population)
2	2.B	sdg2_obesity	23	-0.267965	Prevalence of obesity, BMI ≥ 30 (% of adult population)
2	2.B	sdg2_obesity	24	-0.271169	Prevalence of obesity, BMI ≥ 30 (% of adult population)
2	2.B	sdg2_obesity	25	-0.269312	Prevalence of obesity, BMI ≥ 30 (% of adult population)
2	2.B	sdg2_obesity	26	-0.255923	Prevalence of obesity, BMI ≥ 30 (% of adult population)
2	2.B	sdg2_obesity	27	-0.247845	Prevalence of obesity, BMI ≥ 30 (% of adult population)
2	2.B	sdg2_obesity	28	-0.246958	Prevalence of obesity, BMI ≥ 30 (% of adult population)
2	2.B	sdg2_obesity	29	-0.240388	Prevalence of obesity, BMI ≥ 30 (% of adult population)
2	2.B	sdg2_obesity	30	-0.258637	Prevalence of obesity, BMI ≥ 30 (% of adult population)
2	2.B	sdg2_obesity	31	-0.250672	Prevalence of obesity, BMI ≥ 30 (% of adult population)
2	2.B	sdg2_obesity	32	-0.279569	Prevalence of obesity, BMI ≥ 30 (% of adult population)
2	2.B	sdg2_obesity	33	-0.272241	Prevalence of obesity, BMI ≥ 30 (% of adult population)
2	2.B	sdg2_obesity	34	-0.250425	Prevalence of obesity, BMI ≥ 30 (% of adult population)
2	2.B	sdg2_obesity	35	-0.244028	Prevalence of obesity, BMI ≥ 30 (% of adult population)
2	2.B	sdg2_obesity	36	-0.231608	Prevalence of obesity, BMI ≥ 30 (% of adult population)
2	2.B	sdg2_obesity	37	-0.235649	Prevalence of obesity, BMI ≥ 30 (% of adult population)
2	2.B	sdg2_obesity	38	-0.226702	Prevalence of obesity, BMI ≥ 30 (% of adult population)
2	2.B	sdg2_obesity	39	-0.20237	Prevalence of obesity, BMI ≥ 30 (% of adult population)
2	2.B	sdg2_obesity	40	-0.175886	Prevalence of obesity, BMI ≥ 30 (% of adult population)
2	2.B	sdg2_obesity	41	-0.182027	Prevalence of obesity, BMI ≥ 30 (% of adult population)
2	2.B	sdg2_obesity	42	-0.164945	Prevalence of obesity, BMI ≥ 30 (% of adult population)
2	2.B	sdg2_obesity	43	-0.167688	Prevalence of obesity, BMI ≥ 30 (% of adult population)
2	2.B	sdg2_obesity	44	-0.161656	Prevalence of obesity, BMI ≥ 30 (% of adult population)
2	2.B	sdg2_obesity	45	-0.172501	Prevalence of obesity, BMI ≥ 30 (% of adult population)
2	2.B	sdg2_obesity	46	-0.189586	Prevalence of obesity, BMI ≥ 30 (% of adult population)
2	2.B	sdg2_obesity	47	-0.182651	Prevalence of obesity, BMI ≥ 30 (% of adult population)
2	2.B	sdg2_obesity	48	-0.1821	Prevalence of obesity, BMI ≥ 30 (% of adult population)
2	2.B	sdg2_obesity	49	-0.165257	Prevalence of obesity, BMI ≥ 30 (% of adult population)
2	2.B	sdg2_obesity	50	-0.139335	Prevalence of obesity, BMI ≥ 30 (% of adult population)
2	2.B	sdg2_obesity	51	-0.142633	Prevalence of obesity, BMI ≥ 30 (% of adult population)
2	2.B	sdg2_obesity	52	-0.121938	Prevalence of obesity, BMI ≥ 30 (% of adult population)
2	2.B	sdg2_obesity	53	-0.1027	Prevalence of obesity, BMI ≥ 30 (% of adult population)
2	2.B	sdg2_obesity	54	-0.0939625	Prevalence of obesity, BMI ≥ 30 (% of adult population)
2	2.B	sdg2_obesity	55	-0.0939625	Prevalence of obesity, BMI ≥ 30 (% of adult population)
2	2.B	sdg2_obesity	56	-0.109812	Prevalence of obesity, BMI ≥ 30 (% of adult population)
2	2.B	sdg2_obesity	57	-0.109055	Prevalence of obesity, BMI ≥ 30 (% of adult population)
2	2.B	sdg2_obesity	58	-0.102175	Prevalence of obesity, BMI ≥ 30 (% of adult population)
2	2.B	sdg2_obesity	59	-0.103995	Prevalence of obesity, BMI ≥ 30 (% of adult population)
2	2.B	sdg2_obesity	60	-0.0999903	Prevalence of obesity, BMI ≥ 30 (% of adult population)
2	2.B	sdg2_obesity	61	-0.110054	Prevalence of obesity, BMI ≥ 30 (% of adult population)
2	2.B	sdg2_obesity	62	-0.138398	Prevalence of obesity, BMI ≥ 30 (% of adult population)
2	2.B	sdg2_obesity	63	-0.108205	Prevalence of obesity, BMI ≥ 30 (% of adult population)
2	2.B	sdg2_obesity	64	-0.113008	Prevalence of obesity, BMI ≥ 30 (% of adult population)
2	2.B	sdg2_obesity	65	-0.100249	Prevalence of obesity, BMI ≥ 30 (% of adult population)
2	2.B	sdg2_obesity	66	-0.0984452	Prevalence of obesity, BMI ≥ 30 (% of adult population)
2	2.B	sdg2_obesity	67	-0.10394	Prevalence of obesity, BMI ≥ 30 (% of adult population)
2	2.B	sdg2_obesity	68	-0.101426	Prevalence of obesity, BMI ≥ 30 (% of adult population)
2	2.B	sdg2_obesity	69	-0.0998572	Prevalence of obesity, BMI ≥ 30 (% of adult population)
2	2.B	sdg2_obesity	70	-0.103798	Prevalence of obesity, BMI ≥ 30 (% of adult population)
2	2.B	sdg2_obesity	71	-0.0823887	Prevalence of obesity, BMI ≥ 30 (% of adult population)
2	2.B	sdg2_obesity	72	-0.0327293	Prevalence of obesity, BMI ≥ 30 (% of adult population)
2	2.B	sdg2_obesity	73	-0.0327293	Prevalence of obesity, BMI ≥ 30 (% of adult population)
2	2.B	sdg2_obesity	74	-0.0228298	Prevalence of obesity, BMI ≥ 30 (% of adult population)
2	2.B	sdg2_obesity	75	-0.0197356	Prevalence of obesity, BMI ≥ 30 (% of adult population)
2	2.B	sdg2_obesity	76	-0.012089	Prevalence of obesity, BMI ≥ 30 (% of adult population)
2	2.B	sdg2_obesity	77	0.0119937	Prevalence of obesity, BMI ≥ 30 (% of adult population)
2	2.B	sdg2_obesity	78	0.0298286	Prevalence of obesity, BMI ≥ 30 (% of adult population)
2	2.B	sdg2_obesity	79	0.0467247	Prevalence of obesity, BMI ≥ 30 (% of adult population)
2	2.B	sdg2_obesity	80	0.0923731	Prevalence of obesity, BMI ≥ 30 (% of adult population)
2	2.B	sdg2_obesity	81	0.0826153	Prevalence of obesity, BMI ≥ 30 (% of adult population)
2	2.B	sdg2_obesity	82	0.127891	Prevalence of obesity, BMI ≥ 30 (% of adult population)
2	2.B	sdg2_obesity	83	0.13816	Prevalence of obesity, BMI ≥ 30 (% of adult population)
2	2.B	sdg2_obesity	84	0.143603	Prevalence of obesity, BMI ≥ 30 (% of adult population)
2	2.B	sdg2_obesity	85	0.156297	Prevalence of obesity, BMI ≥ 30 (% of adult population)
2	2.B	sdg2_obesity	86	0.184421	Prevalence of obesity, BMI ≥ 30 (% of adult population)
2	2.B	sdg2_obesity	87	0.197836	Prevalence of obesity, BMI ≥ 30 (% of adult population)
2	2.B	sdg2_obesity	88	0.217043	Prevalence of obesity, BMI ≥ 30 (% of adult population)
2	2.B	sdg2_obesity	89	0.218184	Prevalence of obesity, BMI ≥ 30 (% of adult population)
2	2.B	sdg2_obesity	90	0.240349	Prevalence of obesity, BMI ≥ 30 (% of adult population)
2	2.B	sdg2_obesity	91	0.254814	Prevalence of obesity, BMI ≥ 30 (% of adult population)
2	2.B	sdg2_obesity	92	0.27411	Prevalence of obesity, BMI ≥ 30 (% of adult population)
2	2.B	sdg2_obesity	93	0.314089	Prevalence of obesity, BMI ≥ 30 (% of adult population)
2	2.B	sdg2_obesity	94	0.30794	Prevalence of obesity, BMI ≥ 30 (% of adult population)
2	2.B	sdg2_obesity	95	0.3571	Prevalence of obesity, BMI ≥ 30 (% of adult population)
2	2.B	sdg2_obesity	96	0.403339	Prevalence of obesity, BMI ≥ 30 (% of adult population)
2	2.B	sdg2_obesity	97	0.411512	Prevalence of obesity, BMI ≥ 30 (% of adult population)
2	2.B	sdg2_obesity	98	0.443472	Prevalence of obesity, BMI ≥ 30 (% of adult population)
2	2.B	sdg2_obesity	99	0.433551	Prevalence of obesity, BMI ≥ 30 (% of adult population)
2	2.B	sdg2_obesity	100	0.443123	Prevalence of obesity, BMI ≥ 30 (% of adult population)
2	2.B	sdg2_obesity	101	0.471986	Prevalence of obesity, BMI ≥ 30 (% of adult population)
2	2.B	sdg2_obesity	102	0.464097	Prevalence of obesity, BMI ≥ 30 (% of adult population)
2	2.B	sdg2_obesity	103	0.464597	Prevalence of obesity, BMI ≥ 30 (% of adult population)
2	2.B	sdg2_obesity	104	0.509167	Prevalence of obesity, BMI ≥ 30 (% of adult population)
2	2.B	sdg2_obesity	105	0.533808	Prevalence of obesity, BMI ≥ 30 (% of adult population)
2	2.B	sdg2_obesity	106	0.544269	Prevalence of obesity, BMI ≥ 30 (% of adult population)
2	2.B	sdg2_obesity	107	0.57135	Prevalence of obesity, BMI ≥ 30 (% of adult population)
2	2.B	sdg2_obesity	108	0.599662	Prevalence of obesity, BMI ≥ 30 (% of adult population)
2	2.B	sdg2_obesity	109	0.65301	Prevalence of obesity, BMI ≥ 30 (% of adult population)
2	2.B	sdg2_obesity	110	0.678798	Prevalence of obesity, BMI ≥ 30 (% of adult population)
2	2.B	sdg2_obesity	111	0.70496	Prevalence of obesity, BMI ≥ 30 (% of adult population)
2	2.B	sdg2_obesity	112	0.749726	Prevalence of obesity, BMI ≥ 30 (% of adult population)
2	2.B	sdg2_obesity	113	0.771755	Prevalence of obesity, BMI ≥ 30 (% of adult population)
2	2.B	sdg2_obesity	114	0.776876	Prevalence of obesity, BMI ≥ 30 (% of adult population)
2	2.B	sdg2_obesity	115	0.81485	Prevalence of obesity, BMI ≥ 30 (% of adult population)
2	2.B	sdg2_obesity	116	0.841584	Prevalence of obesity, BMI ≥ 30 (% of adult population)
2	2.B	sdg2_obesity	117	0.889549	Prevalence of obesity, BMI ≥ 30 (% of adult population)
2	2.C	sdg2_pestexp	1	0.143637	Exports of hazardous pesticides (tonnes per million population)
2	2.C	sdg2_pestexp	2	0.143423	Exports of hazardous pesticides (tonnes per million population)
2	2.C	sdg2_pestexp	3	0.12975	Exports of hazardous pesticides (tonnes per million population)
2	2.C	sdg2_pestexp	4	0.130788	Exports of hazardous pesticides (tonnes per million population)
2	2.C	sdg2_pestexp	5	0.129743	Exports of hazardous pesticides (tonnes per million population)
2	2.C	sdg2_pestexp	6	0.128032	Exports of hazardous pesticides (tonnes per million population)
2	2.C	sdg2_pestexp	7	0.124832	Exports of hazardous pesticides (tonnes per million population)
2	2.C	sdg2_pestexp	8	0.140188	Exports of hazardous pesticides (tonnes per million population)
2	2.C	sdg2_pestexp	9	0.157124	Exports of hazardous pesticides (tonnes per million population)
2	2.C	sdg2_pestexp	10	0.155733	Exports of hazardous pesticides (tonnes per million population)
2	2.C	sdg2_pestexp	11	0.15804	Exports of hazardous pesticides (tonnes per million population)
2	2.C	sdg2_pestexp	12	0.15804	Exports of hazardous pesticides (tonnes per million population)
2	2.C	sdg2_pestexp	13	0.162906	Exports of hazardous pesticides (tonnes per million population)
2	2.C	sdg2_pestexp	14	0.180727	Exports of hazardous pesticides (tonnes per million population)
2	2.C	sdg2_pestexp	15	0.187563	Exports of hazardous pesticides (tonnes per million population)
2	2.C	sdg2_pestexp	16	0.188217	Exports of hazardous pesticides (tonnes per million population)
2	2.C	sdg2_pestexp	17	0.189366	Exports of hazardous pesticides (tonnes per million population)
2	2.C	sdg2_pestexp	18	0.19314	Exports of hazardous pesticides (tonnes per million population)
2	2.C	sdg2_pestexp	19	0.192317	Exports of hazardous pesticides (tonnes per million population)
2	2.C	sdg2_pestexp	20	0.195848	Exports of hazardous pesticides (tonnes per million population)
2	2.C	sdg2_pestexp	21	0.209294	Exports of hazardous pesticides (tonnes per million population)
2	2.C	sdg2_pestexp	22	0.215011	Exports of hazardous pesticides (tonnes per million population)
2	2.C	sdg2_pestexp	23	0.215011	Exports of hazardous pesticides (tonnes per million population)
2	2.C	sdg2_pestexp	24	0.20138	Exports of hazardous pesticides (tonnes per million population)
2	2.C	sdg2_pestexp	25	0.207023	Exports of hazardous pesticides (tonnes per million population)
2	2.C	sdg2_pestexp	26	0.211603	Exports of hazardous pesticides (tonnes per million population)
2	2.C	sdg2_pestexp	27	0.216036	Exports of hazardous pesticides (tonnes per million population)
2	2.C	sdg2_pestexp	28	0.245273	Exports of hazardous pesticides (tonnes per million population)
2	2.C	sdg2_pestexp	29	0.207537	Exports of hazardous pesticides (tonnes per million population)
2	2.C	sdg2_pestexp	30	0.211932	Exports of hazardous pesticides (tonnes per million population)
2	2.C	sdg2_pestexp	31	0.210768	Exports of hazardous pesticides (tonnes per million population)
2	2.C	sdg2_pestexp	32	0.223587	Exports of hazardous pesticides (tonnes per million population)
2	2.C	sdg2_pestexp	33	0.222217	Exports of hazardous pesticides (tonnes per million population)
2	2.C	sdg2_pestexp	34	0.272376	Exports of hazardous pesticides (tonnes per million population)
2	2.C	sdg2_pestexp	35	0.269192	Exports of hazardous pesticides (tonnes per million population)
2	2.C	sdg2_pestexp	36	0.269192	Exports of hazardous pesticides (tonnes per million population)
2	2.C	sdg2_pestexp	37	0.271386	Exports of hazardous pesticides (tonnes per million population)
2	2.C	sdg2_pestexp	38	0.281021	Exports of hazardous pesticides (tonnes per million population)
2	2.C	sdg2_pestexp	39	0.283022	Exports of hazardous pesticides (tonnes per million population)
2	2.C	sdg2_pestexp	40	0.290346	Exports of hazardous pesticides (tonnes per million population)
2	2.C	sdg2_pestexp	41	0.300651	Exports of hazardous pesticides (tonnes per million population)
2	2.C	sdg2_pestexp	42	0.299952	Exports of hazardous pesticides (tonnes per million population)
2	2.C	sdg2_pestexp	43	0.299952	Exports of hazardous pesticides (tonnes per million population)
2	2.C	sdg2_pestexp	44	0.323972	Exports of hazardous pesticides (tonnes per million population)
2	2.C	sdg2_pestexp	45	0.331473	Exports of hazardous pesticides (tonnes per million population)
2	2.C	sdg2_pestexp	46	0.331473	Exports of hazardous pesticides (tonnes per million population)
2	2.C	sdg2_pestexp	47	0.344373	Exports of hazardous pesticides (tonnes per million population)
2	2.C	sdg2_pestexp	48	0.302362	Exports of hazardous pesticides (tonnes per million population)
2	2.C	sdg2_pestexp	49	0.307304	Exports of hazardous pesticides (tonnes per million population)
2	2.C	sdg2_pestexp	50	0.303699	Exports of hazardous pesticides (tonnes per million population)
2	2.C	sdg2_pestexp	51	0.313647	Exports of hazardous pesticides (tonnes per million population)
2	2.C	sdg2_pestexp	52	0.32126	Exports of hazardous pesticides (tonnes per million population)
2	2.C	sdg2_pestexp	53	0.365266	Exports of hazardous pesticides (tonnes per million population)
2	2.C	sdg2_pestexp	54	0.377733	Exports of hazardous pesticides (tonnes per million population)
2	2.C	sdg2_pestexp	55	0.377733	Exports of hazardous pesticides (tonnes per million population)
2	2.C	sdg2_pestexp	56	0.386064	Exports of hazardous pesticides (tonnes per million population)
2	2.C	sdg2_pestexp	57	0.386064	Exports of hazardous pesticides (tonnes per million population)
2	2.C	sdg2_pestexp	58	0.379416	Exports of hazardous pesticides (tonnes per million population)
2	2.C	sdg2_pestexp	59	0.390677	Exports of hazardous pesticides (tonnes per million population)
2	2.C	sdg2_pestexp	60	0.395422	Exports of hazardous pesticides (tonnes per million population)
2	2.C	sdg2_pestexp	61	0.382202	Exports of hazardous pesticides (tonnes per million population)
2	2.C	sdg2_pestexp	62	0.392401	Exports of hazardous pesticides (tonnes per million population)
2	2.C	sdg2_pestexp	63	0.39757	Exports of hazardous pesticides (tonnes per million population)
2	2.C	sdg2_pestexp	64	0.3961	Exports of hazardous pesticides (tonnes per million population)
2	2.C	sdg2_pestexp	65	0.389619	Exports of hazardous pesticides (tonnes per million population)
2	2.C	sdg2_pestexp	66	0.390605	Exports of hazardous pesticides (tonnes per million population)
2	2.C	sdg2_pestexp	67	0.396097	Exports of hazardous pesticides (tonnes per million population)
2	2.C	sdg2_pestexp	68	0.396097	Exports of hazardous pesticides (tonnes per million population)
2	2.C	sdg2_pestexp	69	0.403549	Exports of hazardous pesticides (tonnes per million population)
2	2.C	sdg2_pestexp	70	0.403549	Exports of hazardous pesticides (tonnes per million population)
2	2.C	sdg2_pestexp	71	0.409126	Exports of hazardous pesticides (tonnes per million population)
2	2.C	sdg2_pestexp	72	0.417492	Exports of hazardous pesticides (tonnes per million population)
2	2.C	sdg2_pestexp	73	0.417492	Exports of hazardous pesticides (tonnes per million population)
2	2.C	sdg2_pestexp	74	0.437649	Exports of hazardous pesticides (tonnes per million population)
2	2.C	sdg2_pestexp	75	0.438606	Exports of hazardous pesticides (tonnes per million population)
2	2.C	sdg2_pestexp	76	0.447782	Exports of hazardous pesticides (tonnes per million population)
2	2.C	sdg2_pestexp	77	0.455357	Exports of hazardous pesticides (tonnes per million population)
2	2.C	sdg2_pestexp	78	0.416452	Exports of hazardous pesticides (tonnes per million population)
2	2.C	sdg2_pestexp	79	0.454734	Exports of hazardous pesticides (tonnes per million population)
2	2.C	sdg2_pestexp	80	0.464465	Exports of hazardous pesticides (tonnes per million population)
2	2.C	sdg2_pestexp	81	0.464465	Exports of hazardous pesticides (tonnes per million population)
2	2.C	sdg2_pestexp	82	0.476271	Exports of hazardous pesticides (tonnes per million population)
2	2.C	sdg2_pestexp	83	0.499295	Exports of hazardous pesticides (tonnes per million population)
2	2.C	sdg2_pestexp	84	0.493133	Exports of hazardous pesticides (tonnes per million population)
2	2.C	sdg2_pestexp	85	0.499918	Exports of hazardous pesticides (tonnes per million population)
2	2.C	sdg2_pestexp	86	0.508856	Exports of hazardous pesticides (tonnes per million population)
2	2.C	sdg2_pestexp	87	0.51114	Exports of hazardous pesticides (tonnes per million population)
2	2.C	sdg2_pestexp	88	0.51925	Exports of hazardous pesticides (tonnes per million population)
2	2.C	sdg2_pestexp	89	0.52043	Exports of hazardous pesticides (tonnes per million population)
2	2.C	sdg2_pestexp	90	0.530032	Exports of hazardous pesticides (tonnes per million population)
2	2.C	sdg2_pestexp	91	0.527303	Exports of hazardous pesticides (tonnes per million population)
2	2.C	sdg2_pestexp	92	0.537227	Exports of hazardous pesticides (tonnes per million population)
2	2.C	sdg2_pestexp	93	0.576243	Exports of hazardous pesticides (tonnes per million population)
2	2.C	sdg2_pestexp	94	0.576243	Exports of hazardous pesticides (tonnes per million population)
2	2.C	sdg2_pestexp	95	0.575129	Exports of hazardous pesticides (tonnes per million population)
2	2.C	sdg2_pestexp	96	0.590684	Exports of hazardous pesticides (tonnes per million population)
2	2.C	sdg2_pestexp	97	0.586776	Exports of hazardous pesticides (tonnes per million population)
2	2.C	sdg2_pestexp	98	0.642328	Exports of hazardous pesticides (tonnes per million population)
2	2.C	sdg2_pestexp	99	0.647381	Exports of hazardous pesticides (tonnes per million population)
2	2.C	sdg2_pestexp	100	0.654344	Exports of hazardous pesticides (tonnes per million population)
2	2.C	sdg2_pestexp	101	0.653529	Exports of hazardous pesticides (tonnes per million population)
2	2.C	sdg2_pestexp	102	0.678335	Exports of hazardous pesticides (tonnes per million population)
2	2.C	sdg2_pestexp	103	0.675527	Exports of hazardous pesticides (tonnes per million population)
2	2.C	sdg2_pestexp	104	0.688965	Exports of hazardous pesticides (tonnes per million population)
2	2.C	sdg2_pestexp	105	0.688965	Exports of hazardous pesticides (tonnes per million population)
2	2.C	sdg2_pestexp	106	0.697322	Exports of hazardous pesticides (tonnes per million population)
2	2.C	sdg2_pestexp	107	0.705287	Exports of hazardous pesticides (tonnes per million population)
2	2.C	sdg2_pestexp	108	0.710589	Exports of hazardous pesticides (tonnes per million population)
2	2.C	sdg2_pestexp	109	0.708454	Exports of hazardous pesticides (tonnes per million population)
2	2.C	sdg2_pestexp	110	0.726755	Exports of hazardous pesticides (tonnes per million population)
2	2.C	sdg2_pestexp	111	0.750816	Exports of hazardous pesticides (tonnes per million population)
2	2.C	sdg2_pestexp	112	0.76206	Exports of hazardous pesticides (tonnes per million population)
2	2.C	sdg2_pestexp	113	0.767582	Exports of hazardous pesticides (tonnes per million population)
2	2.C	sdg2_pestexp	114	0.767582	Exports of hazardous pesticides (tonnes per million population)
2	2.C	sdg2_pestexp	115	0.800981	Exports of hazardous pesticides (tonnes per million population)
2	2.C	sdg2_pestexp	116	0.800981	Exports of hazardous pesticides (tonnes per million population)
2	2.C	sdg2_pestexp	117	0.823036	Exports of hazardous pesticides (tonnes per million population)
2	2.D	sdg2_snmi	1	0.0162472	Sustainable Nitrogen Management Index (best 0-1.41 worst)
2	2.D	sdg2_snmi	2	0.0268796	Sustainable Nitrogen Management Index (best 0-1.41 worst)
2	2.D	sdg2_snmi	3	0.0368203	Sustainable Nitrogen Management Index (best 0-1.41 worst)
2	2.D	sdg2_snmi	4	0.0300403	Sustainable Nitrogen Management Index (best 0-1.41 worst)
2	2.D	sdg2_snmi	5	0.0278764	Sustainable Nitrogen Management Index (best 0-1.41 worst)
2	2.D	sdg2_snmi	6	0.00856239	Sustainable Nitrogen Management Index (best 0-1.41 worst)
2	2.D	sdg2_snmi	7	0.0225244	Sustainable Nitrogen Management Index (best 0-1.41 worst)
2	2.D	sdg2_snmi	8	0.00924103	Sustainable Nitrogen Management Index (best 0-1.41 worst)
2	2.D	sdg2_snmi	9	-0.0178541	Sustainable Nitrogen Management Index (best 0-1.41 worst)
2	2.D	sdg2_snmi	10	-0.0121654	Sustainable Nitrogen Management Index (best 0-1.41 worst)
2	2.D	sdg2_snmi	11	-0.0085624	Sustainable Nitrogen Management Index (best 0-1.41 worst)
2	2.D	sdg2_snmi	12	-0.00285104	Sustainable Nitrogen Management Index (best 0-1.41 worst)
2	2.D	sdg2_snmi	13	0.0310029	Sustainable Nitrogen Management Index (best 0-1.41 worst)
2	2.D	sdg2_snmi	14	0.0473017	Sustainable Nitrogen Management Index (best 0-1.41 worst)
2	2.D	sdg2_snmi	15	0.0288426	Sustainable Nitrogen Management Index (best 0-1.41 worst)
2	2.D	sdg2_snmi	16	0.0346171	Sustainable Nitrogen Management Index (best 0-1.41 worst)
2	2.D	sdg2_snmi	17	0.0371772	Sustainable Nitrogen Management Index (best 0-1.41 worst)
2	2.D	sdg2_snmi	18	0.0325428	Sustainable Nitrogen Management Index (best 0-1.41 worst)
2	2.D	sdg2_snmi	19	0.0512812	Sustainable Nitrogen Management Index (best 0-1.41 worst)
2	2.D	sdg2_snmi	20	0.0569695	Sustainable Nitrogen Management Index (best 0-1.41 worst)
2	2.D	sdg2_snmi	21	0.0640575	Sustainable Nitrogen Management Index (best 0-1.41 worst)
2	2.D	sdg2_snmi	22	0.0715747	Sustainable Nitrogen Management Index (best 0-1.41 worst)
2	2.D	sdg2_snmi	23	0.0715747	Sustainable Nitrogen Management Index (best 0-1.41 worst)
2	2.D	sdg2_snmi	24	0.0566041	Sustainable Nitrogen Management Index (best 0-1.41 worst)
2	2.D	sdg2_snmi	25	0.0518853	Sustainable Nitrogen Management Index (best 0-1.41 worst)
2	2.D	sdg2_snmi	26	0.0452662	Sustainable Nitrogen Management Index (best 0-1.41 worst)
2	2.D	sdg2_snmi	27	0.0319432	Sustainable Nitrogen Management Index (best 0-1.41 worst)
2	2.D	sdg2_snmi	28	0.0339027	Sustainable Nitrogen Management Index (best 0-1.41 worst)
2	2.D	sdg2_snmi	29	0.0536693	Sustainable Nitrogen Management Index (best 0-1.41 worst)
2	2.D	sdg2_snmi	30	0.0519897	Sustainable Nitrogen Management Index (best 0-1.41 worst)
2	2.D	sdg2_snmi	31	0.0548129	Sustainable Nitrogen Management Index (best 0-1.41 worst)
2	2.D	sdg2_snmi	32	0.0628917	Sustainable Nitrogen Management Index (best 0-1.41 worst)
2	2.D	sdg2_snmi	33	0.0601322	Sustainable Nitrogen Management Index (best 0-1.41 worst)
2	2.D	sdg2_snmi	34	0.0643743	Sustainable Nitrogen Management Index (best 0-1.41 worst)
2	2.D	sdg2_snmi	35	0.0551101	Sustainable Nitrogen Management Index (best 0-1.41 worst)
2	2.D	sdg2_snmi	36	0.0817046	Sustainable Nitrogen Management Index (best 0-1.41 worst)
2	2.D	sdg2_snmi	37	0.0528285	Sustainable Nitrogen Management Index (best 0-1.41 worst)
2	2.D	sdg2_snmi	38	0.0672478	Sustainable Nitrogen Management Index (best 0-1.41 worst)
2	2.D	sdg2_snmi	39	0.0534718	Sustainable Nitrogen Management Index (best 0-1.41 worst)
2	2.D	sdg2_snmi	40	0.0425766	Sustainable Nitrogen Management Index (best 0-1.41 worst)
2	2.D	sdg2_snmi	41	0.0281757	Sustainable Nitrogen Management Index (best 0-1.41 worst)
2	2.D	sdg2_snmi	42	0.0509536	Sustainable Nitrogen Management Index (best 0-1.41 worst)
2	2.D	sdg2_snmi	43	0.0821574	Sustainable Nitrogen Management Index (best 0-1.41 worst)
2	2.D	sdg2_snmi	44	0.0875317	Sustainable Nitrogen Management Index (best 0-1.41 worst)
2	2.D	sdg2_snmi	45	0.0529115	Sustainable Nitrogen Management Index (best 0-1.41 worst)
2	2.D	sdg2_snmi	46	0.0527169	Sustainable Nitrogen Management Index (best 0-1.41 worst)
2	2.D	sdg2_snmi	47	0.063668	Sustainable Nitrogen Management Index (best 0-1.41 worst)
2	2.D	sdg2_snmi	48	0.0790199	Sustainable Nitrogen Management Index (best 0-1.41 worst)
2	2.D	sdg2_snmi	49	0.0897615	Sustainable Nitrogen Management Index (best 0-1.41 worst)
2	2.D	sdg2_snmi	50	0.114163	Sustainable Nitrogen Management Index (best 0-1.41 worst)
2	2.D	sdg2_snmi	51	0.0529668	Sustainable Nitrogen Management Index (best 0-1.41 worst)
2	2.D	sdg2_snmi	52	0.0707556	Sustainable Nitrogen Management Index (best 0-1.41 worst)
2	2.D	sdg2_snmi	53	0.051718	Sustainable Nitrogen Management Index (best 0-1.41 worst)
2	2.D	sdg2_snmi	54	0.0540944	Sustainable Nitrogen Management Index (best 0-1.41 worst)
2	2.D	sdg2_snmi	55	0.0540944	Sustainable Nitrogen Management Index (best 0-1.41 worst)
2	2.D	sdg2_snmi	56	0.0697203	Sustainable Nitrogen Management Index (best 0-1.41 worst)
2	2.D	sdg2_snmi	57	0.0483259	Sustainable Nitrogen Management Index (best 0-1.41 worst)
2	2.D	sdg2_snmi	58	0.0733263	Sustainable Nitrogen Management Index (best 0-1.41 worst)
2	2.D	sdg2_snmi	59	0.0980056	Sustainable Nitrogen Management Index (best 0-1.41 worst)
2	2.D	sdg2_snmi	60	0.0755973	Sustainable Nitrogen Management Index (best 0-1.41 worst)
2	2.D	sdg2_snmi	61	0.0749289	Sustainable Nitrogen Management Index (best 0-1.41 worst)
2	2.D	sdg2_snmi	62	0.0493888	Sustainable Nitrogen Management Index (best 0-1.41 worst)
2	2.D	sdg2_snmi	63	0.0134713	Sustainable Nitrogen Management Index (best 0-1.41 worst)
2	2.D	sdg2_snmi	64	-0.0116391	Sustainable Nitrogen Management Index (best 0-1.41 worst)
2	2.D	sdg2_snmi	65	0.0115878	Sustainable Nitrogen Management Index (best 0-1.41 worst)
2	2.D	sdg2_snmi	66	0.0107419	Sustainable Nitrogen Management Index (best 0-1.41 worst)
2	2.D	sdg2_snmi	67	-0.0145739	Sustainable Nitrogen Management Index (best 0-1.41 worst)
2	2.D	sdg2_snmi	68	-0.00199386	Sustainable Nitrogen Management Index (best 0-1.41 worst)
2	2.D	sdg2_snmi	69	-0.0255944	Sustainable Nitrogen Management Index (best 0-1.41 worst)
2	2.D	sdg2_snmi	70	-0.0318399	Sustainable Nitrogen Management Index (best 0-1.41 worst)
2	2.D	sdg2_snmi	71	-0.0426066	Sustainable Nitrogen Management Index (best 0-1.41 worst)
2	2.D	sdg2_snmi	72	-0.0591456	Sustainable Nitrogen Management Index (best 0-1.41 worst)
2	2.D	sdg2_snmi	73	-0.0591456	Sustainable Nitrogen Management Index (best 0-1.41 worst)
2	2.D	sdg2_snmi	74	-0.0596997	Sustainable Nitrogen Management Index (best 0-1.41 worst)
2	2.D	sdg2_snmi	75	-0.0555766	Sustainable Nitrogen Management Index (best 0-1.41 worst)
2	2.D	sdg2_snmi	76	-0.0431518	Sustainable Nitrogen Management Index (best 0-1.41 worst)
2	2.D	sdg2_snmi	77	-0.0143771	Sustainable Nitrogen Management Index (best 0-1.41 worst)
2	2.D	sdg2_snmi	78	0.00692096	Sustainable Nitrogen Management Index (best 0-1.41 worst)
2	2.D	sdg2_snmi	79	-0.0159193	Sustainable Nitrogen Management Index (best 0-1.41 worst)
2	2.D	sdg2_snmi	80	-0.00488129	Sustainable Nitrogen Management Index (best 0-1.41 worst)
2	2.D	sdg2_snmi	81	-0.000223309	Sustainable Nitrogen Management Index (best 0-1.41 worst)
2	2.D	sdg2_snmi	82	0.00981024	Sustainable Nitrogen Management Index (best 0-1.41 worst)
2	2.D	sdg2_snmi	83	-0.00657631	Sustainable Nitrogen Management Index (best 0-1.41 worst)
2	2.D	sdg2_snmi	84	-0.00886015	Sustainable Nitrogen Management Index (best 0-1.41 worst)
2	2.D	sdg2_snmi	85	-0.00500409	Sustainable Nitrogen Management Index (best 0-1.41 worst)
2	2.D	sdg2_snmi	86	-0.0217661	Sustainable Nitrogen Management Index (best 0-1.41 worst)
2	2.D	sdg2_snmi	87	-0.0242254	Sustainable Nitrogen Management Index (best 0-1.41 worst)
2	2.D	sdg2_snmi	88	-0.0391012	Sustainable Nitrogen Management Index (best 0-1.41 worst)
2	2.D	sdg2_snmi	89	-0.0657005	Sustainable Nitrogen Management Index (best 0-1.41 worst)
2	2.D	sdg2_snmi	90	-0.037308	Sustainable Nitrogen Management Index (best 0-1.41 worst)
2	2.D	sdg2_snmi	91	-0.0245048	Sustainable Nitrogen Management Index (best 0-1.41 worst)
2	2.D	sdg2_snmi	92	-0.0343363	Sustainable Nitrogen Management Index (best 0-1.41 worst)
2	2.D	sdg2_snmi	93	-0.0534761	Sustainable Nitrogen Management Index (best 0-1.41 worst)
2	2.D	sdg2_snmi	94	-0.0587459	Sustainable Nitrogen Management Index (best 0-1.41 worst)
2	2.D	sdg2_snmi	95	-0.0349123	Sustainable Nitrogen Management Index (best 0-1.41 worst)
2	2.D	sdg2_snmi	96	-0.0483369	Sustainable Nitrogen Management Index (best 0-1.41 worst)
2	2.D	sdg2_snmi	97	-0.0608054	Sustainable Nitrogen Management Index (best 0-1.41 worst)
2	2.D	sdg2_snmi	98	-0.0385735	Sustainable Nitrogen Management Index (best 0-1.41 worst)
2	2.D	sdg2_snmi	99	-0.0431799	Sustainable Nitrogen Management Index (best 0-1.41 worst)
2	2.D	sdg2_snmi	100	-0.062149	Sustainable Nitrogen Management Index (best 0-1.41 worst)
2	2.D	sdg2_snmi	101	-0.043392	Sustainable Nitrogen Management Index (best 0-1.41 worst)
2	2.D	sdg2_snmi	102	-0.0524489	Sustainable Nitrogen Management Index (best 0-1.41 worst)
2	2.D	sdg2_snmi	103	-0.0334978	Sustainable Nitrogen Management Index (best 0-1.41 worst)
2	2.D	sdg2_snmi	104	-0.0337286	Sustainable Nitrogen Management Index (best 0-1.41 worst)
2	2.D	sdg2_snmi	105	-0.0534485	Sustainable Nitrogen Management Index (best 0-1.41 worst)
2	2.D	sdg2_snmi	106	-0.0477946	Sustainable Nitrogen Management Index (best 0-1.41 worst)
2	2.D	sdg2_snmi	107	-0.0153489	Sustainable Nitrogen Management Index (best 0-1.41 worst)
2	2.D	sdg2_snmi	108	-0.0282944	Sustainable Nitrogen Management Index (best 0-1.41 worst)
2	2.D	sdg2_snmi	109	-0.0324412	Sustainable Nitrogen Management Index (best 0-1.41 worst)
2	2.D	sdg2_snmi	110	-0.0177402	Sustainable Nitrogen Management Index (best 0-1.41 worst)
2	2.D	sdg2_snmi	111	-0.0189385	Sustainable Nitrogen Management Index (best 0-1.41 worst)
2	2.D	sdg2_snmi	112	-0.00298506	Sustainable Nitrogen Management Index (best 0-1.41 worst)
2	2.D	sdg2_snmi	113	-0.0282916	Sustainable Nitrogen Management Index (best 0-1.41 worst)
2	2.D	sdg2_snmi	114	-0.00525956	Sustainable Nitrogen Management Index (best 0-1.41 worst)
2	2.D	sdg2_snmi	115	-0.0101583	Sustainable Nitrogen Management Index (best 0-1.41 worst)
2	2.D	sdg2_snmi	116	-0.0299552	Sustainable Nitrogen Management Index (best 0-1.41 worst)
2	2.D	sdg2_snmi	117	-0.0261939	Sustainable Nitrogen Management Index (best 0-1.41 worst)
2	2.E	sdg2_stunting	1	0.0751141	Prevalence of stunting in children under 5 years of age (%)
2	2.E	sdg2_stunting	2	0.0768486	Prevalence of stunting in children under 5 years of age (%)
2	2.E	sdg2_stunting	3	0.0756619	Prevalence of stunting in children under 5 years of age (%)
2	2.E	sdg2_stunting	4	0.0764053	Prevalence of stunting in children under 5 years of age (%)
2	2.E	sdg2_stunting	5	0.0774809	Prevalence of stunting in children under 5 years of age (%)
2	2.E	sdg2_stunting	6	0.0729917	Prevalence of stunting in children under 5 years of age (%)
2	2.E	sdg2_stunting	7	0.074579	Prevalence of stunting in children under 5 years of age (%)
2	2.E	sdg2_stunting	8	0.0801299	Prevalence of stunting in children under 5 years of age (%)
2	2.E	sdg2_stunting	9	0.0844042	Prevalence of stunting in children under 5 years of age (%)
2	2.E	sdg2_stunting	10	0.0850484	Prevalence of stunting in children under 5 years of age (%)
2	2.E	sdg2_stunting	11	0.0859205	Prevalence of stunting in children under 5 years of age (%)
2	2.E	sdg2_stunting	12	0.0800262	Prevalence of stunting in children under 5 years of age (%)
2	2.E	sdg2_stunting	13	0.0815141	Prevalence of stunting in children under 5 years of age (%)
2	2.E	sdg2_stunting	14	0.0841346	Prevalence of stunting in children under 5 years of age (%)
2	2.E	sdg2_stunting	15	0.0874834	Prevalence of stunting in children under 5 years of age (%)
2	2.E	sdg2_stunting	16	0.0842435	Prevalence of stunting in children under 5 years of age (%)
2	2.E	sdg2_stunting	17	0.0876826	Prevalence of stunting in children under 5 years of age (%)
2	2.E	sdg2_stunting	18	0.0923731	Prevalence of stunting in children under 5 years of age (%)
2	2.E	sdg2_stunting	19	0.0948707	Prevalence of stunting in children under 5 years of age (%)
2	2.E	sdg2_stunting	20	0.0968353	Prevalence of stunting in children under 5 years of age (%)
2	2.E	sdg2_stunting	21	0.0955791	Prevalence of stunting in children under 5 years of age (%)
2	2.E	sdg2_stunting	22	0.0959539	Prevalence of stunting in children under 5 years of age (%)
2	2.E	sdg2_stunting	23	0.0959539	Prevalence of stunting in children under 5 years of age (%)
2	2.E	sdg2_stunting	24	0.0940821	Prevalence of stunting in children under 5 years of age (%)
2	2.E	sdg2_stunting	25	0.0865072	Prevalence of stunting in children under 5 years of age (%)
2	2.E	sdg2_stunting	26	0.0726703	Prevalence of stunting in children under 5 years of age (%)
2	2.E	sdg2_stunting	27	0.0702761	Prevalence of stunting in children under 5 years of age (%)
2	2.E	sdg2_stunting	28	0.0711325	Prevalence of stunting in children under 5 years of age (%)
2	2.E	sdg2_stunting	29	0.0641809	Prevalence of stunting in children under 5 years of age (%)
2	2.E	sdg2_stunting	30	0.0636721	Prevalence of stunting in children under 5 years of age (%)
2	2.E	sdg2_stunting	31	0.063094	Prevalence of stunting in children under 5 years of age (%)
2	2.E	sdg2_stunting	32	0.0582997	Prevalence of stunting in children under 5 years of age (%)
2	2.E	sdg2_stunting	33	0.0593212	Prevalence of stunting in children under 5 years of age (%)
2	2.E	sdg2_stunting	34	0.061175	Prevalence of stunting in children under 5 years of age (%)
2	2.E	sdg2_stunting	35	0.0610364	Prevalence of stunting in children under 5 years of age (%)
2	2.E	sdg2_stunting	36	0.0626001	Prevalence of stunting in children under 5 years of age (%)
2	2.E	sdg2_stunting	37	0.0636653	Prevalence of stunting in children under 5 years of age (%)
2	2.E	sdg2_stunting	38	0.064249	Prevalence of stunting in children under 5 years of age (%)
2	2.E	sdg2_stunting	39	0.0778837	Prevalence of stunting in children under 5 years of age (%)
2	2.E	sdg2_stunting	40	0.0783311	Prevalence of stunting in children under 5 years of age (%)
2	2.E	sdg2_stunting	41	0.0790413	Prevalence of stunting in children under 5 years of age (%)
2	2.E	sdg2_stunting	42	0.0846082	Prevalence of stunting in children under 5 years of age (%)
2	2.E	sdg2_stunting	43	0.0884966	Prevalence of stunting in children under 5 years of age (%)
2	2.E	sdg2_stunting	44	0.0957009	Prevalence of stunting in children under 5 years of age (%)
2	2.E	sdg2_stunting	45	0.0954553	Prevalence of stunting in children under 5 years of age (%)
2	2.E	sdg2_stunting	46	0.0998768	Prevalence of stunting in children under 5 years of age (%)
2	2.E	sdg2_stunting	47	0.101579	Prevalence of stunting in children under 5 years of age (%)
2	2.E	sdg2_stunting	48	0.0952886	Prevalence of stunting in children under 5 years of age (%)
2	2.E	sdg2_stunting	49	0.0846784	Prevalence of stunting in children under 5 years of age (%)
2	2.E	sdg2_stunting	50	0.0767815	Prevalence of stunting in children under 5 years of age (%)
2	2.E	sdg2_stunting	51	0.0858663	Prevalence of stunting in children under 5 years of age (%)
2	2.E	sdg2_stunting	52	0.0774561	Prevalence of stunting in children under 5 years of age (%)
2	2.E	sdg2_stunting	53	0.083296	Prevalence of stunting in children under 5 years of age (%)
2	2.E	sdg2_stunting	54	0.082631	Prevalence of stunting in children under 5 years of age (%)
2	2.E	sdg2_stunting	55	0.082631	Prevalence of stunting in children under 5 years of age (%)
2	2.E	sdg2_stunting	56	0.0871051	Prevalence of stunting in children under 5 years of age (%)
2	2.E	sdg2_stunting	57	0.0916171	Prevalence of stunting in children under 5 years of age (%)
2	2.E	sdg2_stunting	58	0.0864261	Prevalence of stunting in children under 5 years of age (%)
2	2.E	sdg2_stunting	59	0.0883917	Prevalence of stunting in children under 5 years of age (%)
2	2.E	sdg2_stunting	60	0.0855333	Prevalence of stunting in children under 5 years of age (%)
2	2.E	sdg2_stunting	61	0.0786786	Prevalence of stunting in children under 5 years of age (%)
2	2.E	sdg2_stunting	62	0.0921494	Prevalence of stunting in children under 5 years of age (%)
2	2.E	sdg2_stunting	63	0.0803271	Prevalence of stunting in children under 5 years of age (%)
2	2.E	sdg2_stunting	64	0.0800694	Prevalence of stunting in children under 5 years of age (%)
2	2.E	sdg2_stunting	65	0.074513	Prevalence of stunting in children under 5 years of age (%)
2	2.E	sdg2_stunting	66	0.0763859	Prevalence of stunting in children under 5 years of age (%)
2	2.E	sdg2_stunting	67	0.0725785	Prevalence of stunting in children under 5 years of age (%)
2	2.E	sdg2_stunting	68	0.0684738	Prevalence of stunting in children under 5 years of age (%)
2	2.E	sdg2_stunting	69	0.0699203	Prevalence of stunting in children under 5 years of age (%)
2	2.E	sdg2_stunting	70	0.0674133	Prevalence of stunting in children under 5 years of age (%)
2	2.E	sdg2_stunting	71	0.0660773	Prevalence of stunting in children under 5 years of age (%)
2	2.E	sdg2_stunting	72	0.0618793	Prevalence of stunting in children under 5 years of age (%)
2	2.E	sdg2_stunting	73	0.0618793	Prevalence of stunting in children under 5 years of age (%)
2	2.E	sdg2_stunting	74	0.0716188	Prevalence of stunting in children under 5 years of age (%)
2	2.E	sdg2_stunting	75	0.0792079	Prevalence of stunting in children under 5 years of age (%)
2	2.E	sdg2_stunting	76	0.0854204	Prevalence of stunting in children under 5 years of age (%)
2	2.E	sdg2_stunting	77	0.0782705	Prevalence of stunting in children under 5 years of age (%)
2	2.E	sdg2_stunting	78	0.0590069	Prevalence of stunting in children under 5 years of age (%)
2	2.E	sdg2_stunting	79	0.055374	Prevalence of stunting in children under 5 years of age (%)
2	2.E	sdg2_stunting	80	0.0557478	Prevalence of stunting in children under 5 years of age (%)
2	2.E	sdg2_stunting	81	0.0537476	Prevalence of stunting in children under 5 years of age (%)
2	2.E	sdg2_stunting	82	0.0539101	Prevalence of stunting in children under 5 years of age (%)
2	2.E	sdg2_stunting	83	0.0566594	Prevalence of stunting in children under 5 years of age (%)
2	2.E	sdg2_stunting	84	0.0505336	Prevalence of stunting in children under 5 years of age (%)
2	2.E	sdg2_stunting	85	0.0416548	Prevalence of stunting in children under 5 years of age (%)
2	2.E	sdg2_stunting	86	0.0274083	Prevalence of stunting in children under 5 years of age (%)
2	2.E	sdg2_stunting	87	0.0245808	Prevalence of stunting in children under 5 years of age (%)
2	2.E	sdg2_stunting	88	0.0187742	Prevalence of stunting in children under 5 years of age (%)
2	2.E	sdg2_stunting	89	0.00442382	Prevalence of stunting in children under 5 years of age (%)
2	2.E	sdg2_stunting	90	-0.00646902	Prevalence of stunting in children under 5 years of age (%)
2	2.E	sdg2_stunting	91	-0.00886102	Prevalence of stunting in children under 5 years of age (%)
2	2.E	sdg2_stunting	92	-0.0199432	Prevalence of stunting in children under 5 years of age (%)
2	2.E	sdg2_stunting	93	-0.0330944	Prevalence of stunting in children under 5 years of age (%)
2	2.E	sdg2_stunting	94	-0.0396165	Prevalence of stunting in children under 5 years of age (%)
2	2.E	sdg2_stunting	95	-0.0498036	Prevalence of stunting in children under 5 years of age (%)
2	2.E	sdg2_stunting	96	-0.0699924	Prevalence of stunting in children under 5 years of age (%)
2	2.E	sdg2_stunting	97	-0.077892	Prevalence of stunting in children under 5 years of age (%)
2	2.E	sdg2_stunting	98	-0.0969957	Prevalence of stunting in children under 5 years of age (%)
2	2.E	sdg2_stunting	99	-0.108503	Prevalence of stunting in children under 5 years of age (%)
2	2.E	sdg2_stunting	100	-0.105936	Prevalence of stunting in children under 5 years of age (%)
2	2.E	sdg2_stunting	101	-0.115724	Prevalence of stunting in children under 5 years of age (%)
2	2.E	sdg2_stunting	102	-0.0996571	Prevalence of stunting in children under 5 years of age (%)
2	2.E	sdg2_stunting	103	-0.106728	Prevalence of stunting in children under 5 years of age (%)
2	2.E	sdg2_stunting	104	-0.114594	Prevalence of stunting in children under 5 years of age (%)
2	2.E	sdg2_stunting	105	-0.102955	Prevalence of stunting in children under 5 years of age (%)
2	2.E	sdg2_stunting	106	-0.116216	Prevalence of stunting in children under 5 years of age (%)
2	2.E	sdg2_stunting	107	-0.134208	Prevalence of stunting in children under 5 years of age (%)
2	2.E	sdg2_stunting	108	-0.137738	Prevalence of stunting in children under 5 years of age (%)
2	2.E	sdg2_stunting	109	-0.151312	Prevalence of stunting in children under 5 years of age (%)
2	2.E	sdg2_stunting	110	-0.167743	Prevalence of stunting in children under 5 years of age (%)
2	2.E	sdg2_stunting	111	-0.165954	Prevalence of stunting in children under 5 years of age (%)
2	2.E	sdg2_stunting	112	-0.193099	Prevalence of stunting in children under 5 years of age (%)
2	2.E	sdg2_stunting	113	-0.170231	Prevalence of stunting in children under 5 years of age (%)
2	2.E	sdg2_stunting	114	-0.180985	Prevalence of stunting in children under 5 years of age (%)
2	2.E	sdg2_stunting	115	-0.186658	Prevalence of stunting in children under 5 years of age (%)
2	2.E	sdg2_stunting	116	-0.191968	Prevalence of stunting in children under 5 years of age (%)
2	2.E	sdg2_stunting	117	-0.190345	Prevalence of stunting in children under 5 years of age (%)
2	2.F	sdg2_trophic	1	-0.650287	Human Trophic Level (best 2-3 worst)
2	2.F	sdg2_trophic	2	-0.643292	Human Trophic Level (best 2-3 worst)
2	2.F	sdg2_trophic	3	-0.638172	Human Trophic Level (best 2-3 worst)
2	2.F	sdg2_trophic	4	-0.614715	Human Trophic Level (best 2-3 worst)
2	2.F	sdg2_trophic	5	-0.608154	Human Trophic Level (best 2-3 worst)
2	2.F	sdg2_trophic	6	-0.577587	Human Trophic Level (best 2-3 worst)
2	2.F	sdg2_trophic	7	-0.560346	Human Trophic Level (best 2-3 worst)
2	2.F	sdg2_trophic	8	-0.536876	Human Trophic Level (best 2-3 worst)
2	2.F	sdg2_trophic	9	-0.509835	Human Trophic Level (best 2-3 worst)
2	2.F	sdg2_trophic	10	-0.508872	Human Trophic Level (best 2-3 worst)
2	2.F	sdg2_trophic	11	-0.492273	Human Trophic Level (best 2-3 worst)
2	2.F	sdg2_trophic	12	-0.492273	Human Trophic Level (best 2-3 worst)
2	2.F	sdg2_trophic	13	-0.478112	Human Trophic Level (best 2-3 worst)
2	2.F	sdg2_trophic	14	-0.454129	Human Trophic Level (best 2-3 worst)
2	2.F	sdg2_trophic	15	-0.44676	Human Trophic Level (best 2-3 worst)
2	2.F	sdg2_trophic	16	-0.421083	Human Trophic Level (best 2-3 worst)
2	2.F	sdg2_trophic	17	-0.417845	Human Trophic Level (best 2-3 worst)
2	2.F	sdg2_trophic	18	-0.422542	Human Trophic Level (best 2-3 worst)
2	2.F	sdg2_trophic	19	-0.417528	Human Trophic Level (best 2-3 worst)
2	2.F	sdg2_trophic	20	-0.405821	Human Trophic Level (best 2-3 worst)
2	2.F	sdg2_trophic	21	-0.361053	Human Trophic Level (best 2-3 worst)
2	2.F	sdg2_trophic	22	-0.338676	Human Trophic Level (best 2-3 worst)
2	2.F	sdg2_trophic	23	-0.338676	Human Trophic Level (best 2-3 worst)
2	2.F	sdg2_trophic	24	-0.324282	Human Trophic Level (best 2-3 worst)
2	2.F	sdg2_trophic	25	-0.314402	Human Trophic Level (best 2-3 worst)
2	2.F	sdg2_trophic	26	-0.295307	Human Trophic Level (best 2-3 worst)
2	2.F	sdg2_trophic	27	-0.2856	Human Trophic Level (best 2-3 worst)
2	2.F	sdg2_trophic	28	-0.25378	Human Trophic Level (best 2-3 worst)
2	2.F	sdg2_trophic	29	-0.259845	Human Trophic Level (best 2-3 worst)
2	2.F	sdg2_trophic	30	-0.240826	Human Trophic Level (best 2-3 worst)
2	2.F	sdg2_trophic	31	-0.236807	Human Trophic Level (best 2-3 worst)
2	2.F	sdg2_trophic	32	-0.218492	Human Trophic Level (best 2-3 worst)
2	2.F	sdg2_trophic	33	-0.209537	Human Trophic Level (best 2-3 worst)
2	2.F	sdg2_trophic	34	-0.189267	Human Trophic Level (best 2-3 worst)
2	2.F	sdg2_trophic	35	-0.185217	Human Trophic Level (best 2-3 worst)
2	2.F	sdg2_trophic	36	-0.162533	Human Trophic Level (best 2-3 worst)
2	2.F	sdg2_trophic	37	-0.142807	Human Trophic Level (best 2-3 worst)
2	2.F	sdg2_trophic	38	-0.119316	Human Trophic Level (best 2-3 worst)
2	2.F	sdg2_trophic	39	-0.0983362	Human Trophic Level (best 2-3 worst)
2	2.F	sdg2_trophic	40	-0.0599676	Human Trophic Level (best 2-3 worst)
2	2.F	sdg2_trophic	41	-0.062825	Human Trophic Level (best 2-3 worst)
2	2.F	sdg2_trophic	42	-0.0606462	Human Trophic Level (best 2-3 worst)
2	2.F	sdg2_trophic	43	-0.0367863	Human Trophic Level (best 2-3 worst)
2	2.F	sdg2_trophic	44	-0.0346386	Human Trophic Level (best 2-3 worst)
2	2.F	sdg2_trophic	45	-0.0241568	Human Trophic Level (best 2-3 worst)
2	2.F	sdg2_trophic	46	-0.00498357	Human Trophic Level (best 2-3 worst)
2	2.F	sdg2_trophic	47	-0.00389115	Human Trophic Level (best 2-3 worst)
2	2.F	sdg2_trophic	48	0.0100025	Human Trophic Level (best 2-3 worst)
2	2.F	sdg2_trophic	49	0.0206485	Human Trophic Level (best 2-3 worst)
2	2.F	sdg2_trophic	50	0.0522935	Human Trophic Level (best 2-3 worst)
2	2.F	sdg2_trophic	51	0.084223	Human Trophic Level (best 2-3 worst)
2	2.F	sdg2_trophic	52	0.0996842	Human Trophic Level (best 2-3 worst)
2	2.F	sdg2_trophic	53	0.0968596	Human Trophic Level (best 2-3 worst)
2	2.F	sdg2_trophic	54	0.140518	Human Trophic Level (best 2-3 worst)
2	2.F	sdg2_trophic	55	0.140518	Human Trophic Level (best 2-3 worst)
2	2.F	sdg2_trophic	56	0.143802	Human Trophic Level (best 2-3 worst)
2	2.F	sdg2_trophic	57	0.119466	Human Trophic Level (best 2-3 worst)
2	2.F	sdg2_trophic	58	0.115757	Human Trophic Level (best 2-3 worst)
2	2.F	sdg2_trophic	59	0.136052	Human Trophic Level (best 2-3 worst)
2	2.F	sdg2_trophic	60	0.141078	Human Trophic Level (best 2-3 worst)
2	2.F	sdg2_trophic	61	0.139709	Human Trophic Level (best 2-3 worst)
2	2.F	sdg2_trophic	62	0.139709	Human Trophic Level (best 2-3 worst)
2	2.F	sdg2_trophic	63	0.143805	Human Trophic Level (best 2-3 worst)
2	2.F	sdg2_trophic	64	0.147519	Human Trophic Level (best 2-3 worst)
2	2.F	sdg2_trophic	65	0.16605	Human Trophic Level (best 2-3 worst)
2	2.F	sdg2_trophic	66	0.164666	Human Trophic Level (best 2-3 worst)
2	2.F	sdg2_trophic	67	0.17046	Human Trophic Level (best 2-3 worst)
2	2.F	sdg2_trophic	68	0.194844	Human Trophic Level (best 2-3 worst)
2	2.F	sdg2_trophic	69	0.23243	Human Trophic Level (best 2-3 worst)
2	2.F	sdg2_trophic	70	0.239518	Human Trophic Level (best 2-3 worst)
2	2.F	sdg2_trophic	71	0.258013	Human Trophic Level (best 2-3 worst)
2	2.F	sdg2_trophic	72	0.291705	Human Trophic Level (best 2-3 worst)
2	2.F	sdg2_trophic	73	0.291705	Human Trophic Level (best 2-3 worst)
2	2.F	sdg2_trophic	74	0.295482	Human Trophic Level (best 2-3 worst)
2	2.F	sdg2_trophic	75	0.30935	Human Trophic Level (best 2-3 worst)
2	2.F	sdg2_trophic	76	0.295421	Human Trophic Level (best 2-3 worst)
2	2.F	sdg2_trophic	77	0.325874	Human Trophic Level (best 2-3 worst)
2	2.F	sdg2_trophic	78	0.327027	Human Trophic Level (best 2-3 worst)
2	2.F	sdg2_trophic	79	0.317545	Human Trophic Level (best 2-3 worst)
2	2.F	sdg2_trophic	80	0.336226	Human Trophic Level (best 2-3 worst)
2	2.F	sdg2_trophic	81	0.342109	Human Trophic Level (best 2-3 worst)
2	2.F	sdg2_trophic	82	0.352384	Human Trophic Level (best 2-3 worst)
2	2.F	sdg2_trophic	83	0.32421	Human Trophic Level (best 2-3 worst)
2	2.F	sdg2_trophic	84	0.321254	Human Trophic Level (best 2-3 worst)
2	2.F	sdg2_trophic	85	0.33949	Human Trophic Level (best 2-3 worst)
2	2.F	sdg2_trophic	86	0.375035	Human Trophic Level (best 2-3 worst)
2	2.F	sdg2_trophic	87	0.373281	Human Trophic Level (best 2-3 worst)
2	2.F	sdg2_trophic	88	0.390517	Human Trophic Level (best 2-3 worst)
2	2.F	sdg2_trophic	89	0.402386	Human Trophic Level (best 2-3 worst)
2	2.F	sdg2_trophic	90	0.446779	Human Trophic Level (best 2-3 worst)
2	2.F	sdg2_trophic	91	0.460194	Human Trophic Level (best 2-3 worst)
2	2.F	sdg2_trophic	92	0.489219	Human Trophic Level (best 2-3 worst)
2	2.F	sdg2_trophic	93	0.536557	Human Trophic Level (best 2-3 worst)
2	2.F	sdg2_trophic	94	0.540078	Human Trophic Level (best 2-3 worst)
2	2.F	sdg2_trophic	95	0.574984	Human Trophic Level (best 2-3 worst)
2	2.F	sdg2_trophic	96	0.610754	Human Trophic Level (best 2-3 worst)
2	2.F	sdg2_trophic	97	0.614063	Human Trophic Level (best 2-3 worst)
2	2.F	sdg2_trophic	98	0.657419	Human Trophic Level (best 2-3 worst)
2	2.F	sdg2_trophic	99	0.660321	Human Trophic Level (best 2-3 worst)
2	2.F	sdg2_trophic	100	0.689318	Human Trophic Level (best 2-3 worst)
2	2.F	sdg2_trophic	101	0.689318	Human Trophic Level (best 2-3 worst)
2	2.F	sdg2_trophic	102	0.717854	Human Trophic Level (best 2-3 worst)
2	2.F	sdg2_trophic	103	0.751075	Human Trophic Level (best 2-3 worst)
2	2.F	sdg2_trophic	104	0.777505	Human Trophic Level (best 2-3 worst)
2	2.F	sdg2_trophic	105	0.802274	Human Trophic Level (best 2-3 worst)
2	2.F	sdg2_trophic	106	0.813166	Human Trophic Level (best 2-3 worst)
2	2.F	sdg2_trophic	107	0.864849	Human Trophic Level (best 2-3 worst)
2	2.F	sdg2_trophic	108	0.893693	Human Trophic Level (best 2-3 worst)
2	2.F	sdg2_trophic	109	0.911749	Human Trophic Level (best 2-3 worst)
2	2.F	sdg2_trophic	110	0.923232	Human Trophic Level (best 2-3 worst)
2	2.F	sdg2_trophic	111	0.940867	Human Trophic Level (best 2-3 worst)
2	2.F	sdg2_trophic	112	0.952214	Human Trophic Level (best 2-3 worst)
2	2.F	sdg2_trophic	113	0.966803	Human Trophic Level (best 2-3 worst)
2	2.F	sdg2_trophic	114	0.992226	Human Trophic Level (best 2-3 worst)
2	2.F	sdg2_trophic	115	1.00959	Human Trophic Level (best 2-3 worst)
2	2.F	sdg2_trophic	116	1.03544	Human Trophic Level (best 2-3 worst)
2	2.F	sdg2_trophic	117	1.09047	Human Trophic Level (best 2-3 worst)
2	2.G	sdg2_undernsh	1	0.0885881	Prevalence of undernourishment (%)
2	2.G	sdg2_undernsh	2	0.0907611	Prevalence of undernourishment (%)
2	2.G	sdg2_undernsh	3	0.0923733	Prevalence of undernourishment (%)
2	2.G	sdg2_undernsh	4	0.100611	Prevalence of undernourishment (%)
2	2.G	sdg2_undernsh	5	0.102544	Prevalence of undernourishment (%)
2	2.G	sdg2_undernsh	6	0.105587	Prevalence of undernourishment (%)
2	2.G	sdg2_undernsh	7	0.108881	Prevalence of undernourishment (%)
2	2.G	sdg2_undernsh	8	0.113957	Prevalence of undernourishment (%)
2	2.G	sdg2_undernsh	9	0.119272	Prevalence of undernourishment (%)
2	2.G	sdg2_undernsh	10	0.120893	Prevalence of undernourishment (%)
2	2.G	sdg2_undernsh	11	0.124225	Prevalence of undernourishment (%)
2	2.G	sdg2_undernsh	12	0.124225	Prevalence of undernourishment (%)
2	2.G	sdg2_undernsh	13	0.1247	Prevalence of undernourishment (%)
2	2.G	sdg2_undernsh	14	0.128461	Prevalence of undernourishment (%)
2	2.G	sdg2_undernsh	15	0.132432	Prevalence of undernourishment (%)
2	2.G	sdg2_undernsh	16	0.129442	Prevalence of undernourishment (%)
2	2.G	sdg2_undernsh	17	0.134222	Prevalence of undernourishment (%)
2	2.G	sdg2_undernsh	18	0.142505	Prevalence of undernourishment (%)
2	2.G	sdg2_undernsh	19	0.14468	Prevalence of undernourishment (%)
2	2.G	sdg2_undernsh	20	0.149298	Prevalence of undernourishment (%)
2	2.G	sdg2_undernsh	21	0.153566	Prevalence of undernourishment (%)
2	2.G	sdg2_undernsh	22	0.155981	Prevalence of undernourishment (%)
2	2.G	sdg2_undernsh	23	0.155981	Prevalence of undernourishment (%)
2	2.G	sdg2_undernsh	24	0.15546	Prevalence of undernourishment (%)
2	2.G	sdg2_undernsh	25	0.15012	Prevalence of undernourishment (%)
2	2.G	sdg2_undernsh	26	0.148809	Prevalence of undernourishment (%)
2	2.G	sdg2_undernsh	27	0.147319	Prevalence of undernourishment (%)
2	2.G	sdg2_undernsh	28	0.142735	Prevalence of undernourishment (%)
2	2.G	sdg2_undernsh	29	0.144328	Prevalence of undernourishment (%)
2	2.G	sdg2_undernsh	30	0.14298	Prevalence of undernourishment (%)
2	2.G	sdg2_undernsh	31	0.144735	Prevalence of undernourishment (%)
2	2.G	sdg2_undernsh	32	0.145512	Prevalence of undernourishment (%)
2	2.G	sdg2_undernsh	33	0.146857	Prevalence of undernourishment (%)
2	2.G	sdg2_undernsh	34	0.154721	Prevalence of undernourishment (%)
2	2.G	sdg2_undernsh	35	0.155881	Prevalence of undernourishment (%)
2	2.G	sdg2_undernsh	36	0.155881	Prevalence of undernourishment (%)
2	2.G	sdg2_undernsh	37	0.156548	Prevalence of undernourishment (%)
2	2.G	sdg2_undernsh	38	0.153249	Prevalence of undernourishment (%)
2	2.G	sdg2_undernsh	39	0.148465	Prevalence of undernourishment (%)
2	2.G	sdg2_undernsh	40	0.151435	Prevalence of undernourishment (%)
2	2.G	sdg2_undernsh	41	0.151319	Prevalence of undernourishment (%)
2	2.G	sdg2_undernsh	42	0.159138	Prevalence of undernourishment (%)
2	2.G	sdg2_undernsh	43	0.163997	Prevalence of undernourishment (%)
2	2.G	sdg2_undernsh	44	0.170359	Prevalence of undernourishment (%)
2	2.G	sdg2_undernsh	45	0.173986	Prevalence of undernourishment (%)
2	2.G	sdg2_undernsh	46	0.172822	Prevalence of undernourishment (%)
2	2.G	sdg2_undernsh	47	0.173322	Prevalence of undernourishment (%)
2	2.G	sdg2_undernsh	48	0.16956	Prevalence of undernourishment (%)
2	2.G	sdg2_undernsh	49	0.169888	Prevalence of undernourishment (%)
2	2.G	sdg2_undernsh	50	0.171485	Prevalence of undernourishment (%)
2	2.G	sdg2_undernsh	51	0.180274	Prevalence of undernourishment (%)
2	2.G	sdg2_undernsh	52	0.176977	Prevalence of undernourishment (%)
2	2.G	sdg2_undernsh	53	0.183116	Prevalence of undernourishment (%)
2	2.G	sdg2_undernsh	54	0.171067	Prevalence of undernourishment (%)
2	2.G	sdg2_undernsh	55	0.171067	Prevalence of undernourishment (%)
2	2.G	sdg2_undernsh	56	0.171139	Prevalence of undernourishment (%)
2	2.G	sdg2_undernsh	57	0.175326	Prevalence of undernourishment (%)
2	2.G	sdg2_undernsh	58	0.171532	Prevalence of undernourishment (%)
2	2.G	sdg2_undernsh	59	0.177599	Prevalence of undernourishment (%)
2	2.G	sdg2_undernsh	60	0.169829	Prevalence of undernourishment (%)
2	2.G	sdg2_undernsh	61	0.169162	Prevalence of undernourishment (%)
2	2.G	sdg2_undernsh	62	0.176849	Prevalence of undernourishment (%)
2	2.G	sdg2_undernsh	63	0.173091	Prevalence of undernourishment (%)
2	2.G	sdg2_undernsh	64	0.167275	Prevalence of undernourishment (%)
2	2.G	sdg2_undernsh	65	0.17365	Prevalence of undernourishment (%)
2	2.G	sdg2_undernsh	66	0.177541	Prevalence of undernourishment (%)
2	2.G	sdg2_undernsh	67	0.16006	Prevalence of undernourishment (%)
2	2.G	sdg2_undernsh	68	0.154289	Prevalence of undernourishment (%)
2	2.G	sdg2_undernsh	69	0.147214	Prevalence of undernourishment (%)
2	2.G	sdg2_undernsh	70	0.14402	Prevalence of undernourishment (%)
2	2.G	sdg2_undernsh	71	0.148413	Prevalence of undernourishment (%)
2	2.G	sdg2_undernsh	72	0.149059	Prevalence of undernourishment (%)
2	2.G	sdg2_undernsh	73	0.149059	Prevalence of undernourishment (%)
2	2.G	sdg2_undernsh	74	0.148532	Prevalence of undernourishment (%)
2	2.G	sdg2_undernsh	75	0.155568	Prevalence of undernourishment (%)
2	2.G	sdg2_undernsh	76	0.162523	Prevalence of undernourishment (%)
2	2.G	sdg2_undernsh	77	0.146717	Prevalence of undernourishment (%)
2	2.G	sdg2_undernsh	78	0.149367	Prevalence of undernourishment (%)
2	2.G	sdg2_undernsh	79	0.145312	Prevalence of undernourishment (%)
2	2.G	sdg2_undernsh	80	0.138847	Prevalence of undernourishment (%)
2	2.G	sdg2_undernsh	81	0.138847	Prevalence of undernourishment (%)
2	2.G	sdg2_undernsh	82	0.142424	Prevalence of undernourishment (%)
2	2.G	sdg2_undernsh	83	0.150395	Prevalence of undernourishment (%)
2	2.G	sdg2_undernsh	84	0.145335	Prevalence of undernourishment (%)
2	2.G	sdg2_undernsh	85	0.136572	Prevalence of undernourishment (%)
2	2.G	sdg2_undernsh	86	0.128683	Prevalence of undernourishment (%)
2	2.G	sdg2_undernsh	87	0.127926	Prevalence of undernourishment (%)
2	2.G	sdg2_undernsh	88	0.120692	Prevalence of undernourishment (%)
2	2.G	sdg2_undernsh	89	0.123352	Prevalence of undernourishment (%)
2	2.G	sdg2_undernsh	90	0.135132	Prevalence of undernourishment (%)
2	2.G	sdg2_undernsh	91	0.134906	Prevalence of undernourishment (%)
2	2.G	sdg2_undernsh	92	0.126316	Prevalence of undernourishment (%)
2	2.G	sdg2_undernsh	93	0.10831	Prevalence of undernourishment (%)
2	2.G	sdg2_undernsh	94	0.104731	Prevalence of undernourishment (%)
2	2.G	sdg2_undernsh	95	0.0925034	Prevalence of undernourishment (%)
2	2.G	sdg2_undernsh	96	0.0944079	Prevalence of undernourishment (%)
2	2.G	sdg2_undernsh	97	0.0880409	Prevalence of undernourishment (%)
2	2.G	sdg2_undernsh	98	0.0869223	Prevalence of undernourishment (%)
2	2.G	sdg2_undernsh	99	0.0819261	Prevalence of undernourishment (%)
2	2.G	sdg2_undernsh	100	0.067976	Prevalence of undernourishment (%)
2	2.G	sdg2_undernsh	101	0.0597955	Prevalence of undernourishment (%)
2	2.G	sdg2_undernsh	102	0.0234881	Prevalence of undernourishment (%)
2	2.G	sdg2_undernsh	103	0.015401	Prevalence of undernourishment (%)
2	2.G	sdg2_undernsh	104	0.0140648	Prevalence of undernourishment (%)
2	2.G	sdg2_undernsh	105	0.0140648	Prevalence of undernourishment (%)
2	2.G	sdg2_undernsh	106	0.0115955	Prevalence of undernourishment (%)
2	2.G	sdg2_undernsh	107	-0.0202178	Prevalence of undernourishment (%)
2	2.G	sdg2_undernsh	108	-0.0433581	Prevalence of undernourishment (%)
2	2.G	sdg2_undernsh	109	-0.0641374	Prevalence of undernourishment (%)
2	2.G	sdg2_undernsh	110	-0.0693133	Prevalence of undernourishment (%)
2	2.G	sdg2_undernsh	111	-0.0741453	Prevalence of undernourishment (%)
2	2.G	sdg2_undernsh	112	-0.0887241	Prevalence of undernourishment (%)
2	2.G	sdg2_undernsh	113	-0.109701	Prevalence of undernourishment (%)
2	2.G	sdg2_undernsh	114	-0.131267	Prevalence of undernourishment (%)
2	2.G	sdg2_undernsh	115	-0.161697	Prevalence of undernourishment (%)
2	2.G	sdg2_undernsh	116	-0.181656	Prevalence of undernourishment (%)
2	2.G	sdg2_undernsh	117	-0.180216	Prevalence of undernourishment (%)
2	2.H	sdg2_wasting	1	0.0259118	Prevalence of wasting in children under 5 years of age (%)
2	2.H	sdg2_wasting	2	0.0269481	Prevalence of wasting in children under 5 years of age (%)
2	2.H	sdg2_wasting	3	0.027474	Prevalence of wasting in children under 5 years of age (%)
2	2.H	sdg2_wasting	4	0.0319511	Prevalence of wasting in children under 5 years of age (%)
2	2.H	sdg2_wasting	5	0.0322615	Prevalence of wasting in children under 5 years of age (%)
2	2.H	sdg2_wasting	6	0.02707	Prevalence of wasting in children under 5 years of age (%)
2	2.H	sdg2_wasting	7	0.0274341	Prevalence of wasting in children under 5 years of age (%)
2	2.H	sdg2_wasting	8	0.0288468	Prevalence of wasting in children under 5 years of age (%)
2	2.H	sdg2_wasting	9	0.0367267	Prevalence of wasting in children under 5 years of age (%)
2	2.H	sdg2_wasting	10	0.0371168	Prevalence of wasting in children under 5 years of age (%)
2	2.H	sdg2_wasting	11	0.0378137	Prevalence of wasting in children under 5 years of age (%)
2	2.H	sdg2_wasting	12	0.0351647	Prevalence of wasting in children under 5 years of age (%)
2	2.H	sdg2_wasting	13	0.0358489	Prevalence of wasting in children under 5 years of age (%)
2	2.H	sdg2_wasting	14	0.0375425	Prevalence of wasting in children under 5 years of age (%)
2	2.H	sdg2_wasting	15	0.0379954	Prevalence of wasting in children under 5 years of age (%)
2	2.H	sdg2_wasting	16	0.0389261	Prevalence of wasting in children under 5 years of age (%)
2	2.H	sdg2_wasting	17	0.0396444	Prevalence of wasting in children under 5 years of age (%)
2	2.H	sdg2_wasting	18	0.0447906	Prevalence of wasting in children under 5 years of age (%)
2	2.H	sdg2_wasting	19	0.038497	Prevalence of wasting in children under 5 years of age (%)
2	2.H	sdg2_wasting	20	0.039587	Prevalence of wasting in children under 5 years of age (%)
2	2.H	sdg2_wasting	21	0.0406218	Prevalence of wasting in children under 5 years of age (%)
2	2.H	sdg2_wasting	22	0.0423846	Prevalence of wasting in children under 5 years of age (%)
2	2.H	sdg2_wasting	23	0.0423846	Prevalence of wasting in children under 5 years of age (%)
2	2.H	sdg2_wasting	24	0.0421565	Prevalence of wasting in children under 5 years of age (%)
2	2.H	sdg2_wasting	25	0.0402845	Prevalence of wasting in children under 5 years of age (%)
2	2.H	sdg2_wasting	26	0.0278191	Prevalence of wasting in children under 5 years of age (%)
2	2.H	sdg2_wasting	27	0.028391	Prevalence of wasting in children under 5 years of age (%)
2	2.H	sdg2_wasting	28	0.0311824	Prevalence of wasting in children under 5 years of age (%)
2	2.H	sdg2_wasting	29	0.020794	Prevalence of wasting in children under 5 years of age (%)
2	2.H	sdg2_wasting	30	0.0242607	Prevalence of wasting in children under 5 years of age (%)
2	2.H	sdg2_wasting	31	0.0231309	Prevalence of wasting in children under 5 years of age (%)
2	2.H	sdg2_wasting	32	0.0122054	Prevalence of wasting in children under 5 years of age (%)
2	2.H	sdg2_wasting	33	0.0119701	Prevalence of wasting in children under 5 years of age (%)
2	2.H	sdg2_wasting	34	-0.010267	Prevalence of wasting in children under 5 years of age (%)
2	2.H	sdg2_wasting	35	-0.00927674	Prevalence of wasting in children under 5 years of age (%)
2	2.H	sdg2_wasting	36	-0.00938652	Prevalence of wasting in children under 5 years of age (%)
2	2.H	sdg2_wasting	37	-0.0110156	Prevalence of wasting in children under 5 years of age (%)
2	2.H	sdg2_wasting	38	-0.00323688	Prevalence of wasting in children under 5 years of age (%)
2	2.H	sdg2_wasting	39	0.00978903	Prevalence of wasting in children under 5 years of age (%)
2	2.H	sdg2_wasting	40	0.00563732	Prevalence of wasting in children under 5 years of age (%)
2	2.H	sdg2_wasting	41	-0.00215802	Prevalence of wasting in children under 5 years of age (%)
2	2.H	sdg2_wasting	42	-0.000897188	Prevalence of wasting in children under 5 years of age (%)
2	2.H	sdg2_wasting	43	-0.00428617	Prevalence of wasting in children under 5 years of age (%)
2	2.H	sdg2_wasting	44	0.00327141	Prevalence of wasting in children under 5 years of age (%)
2	2.H	sdg2_wasting	45	0.0087109	Prevalence of wasting in children under 5 years of age (%)
2	2.H	sdg2_wasting	46	0.0127503	Prevalence of wasting in children under 5 years of age (%)
2	2.H	sdg2_wasting	47	0.00610985	Prevalence of wasting in children under 5 years of age (%)
2	2.H	sdg2_wasting	48	0.00335467	Prevalence of wasting in children under 5 years of age (%)
2	2.H	sdg2_wasting	49	-0.00154388	Prevalence of wasting in children under 5 years of age (%)
2	2.H	sdg2_wasting	50	-0.00654579	Prevalence of wasting in children under 5 years of age (%)
2	2.H	sdg2_wasting	51	0.0019271	Prevalence of wasting in children under 5 years of age (%)
2	2.H	sdg2_wasting	52	-0.0075629	Prevalence of wasting in children under 5 years of age (%)
2	2.H	sdg2_wasting	53	-0.00226315	Prevalence of wasting in children under 5 years of age (%)
2	2.H	sdg2_wasting	54	-0.00477722	Prevalence of wasting in children under 5 years of age (%)
2	2.H	sdg2_wasting	55	-0.00477722	Prevalence of wasting in children under 5 years of age (%)
2	2.H	sdg2_wasting	56	-0.00163617	Prevalence of wasting in children under 5 years of age (%)
2	2.H	sdg2_wasting	57	0.00628108	Prevalence of wasting in children under 5 years of age (%)
2	2.H	sdg2_wasting	58	0.00924344	Prevalence of wasting in children under 5 years of age (%)
2	2.H	sdg2_wasting	59	0.0113859	Prevalence of wasting in children under 5 years of age (%)
2	2.H	sdg2_wasting	60	0.00656205	Prevalence of wasting in children under 5 years of age (%)
2	2.H	sdg2_wasting	61	0.00680008	Prevalence of wasting in children under 5 years of age (%)
2	2.H	sdg2_wasting	62	0.019722	Prevalence of wasting in children under 5 years of age (%)
2	2.H	sdg2_wasting	63	-0.00245244	Prevalence of wasting in children under 5 years of age (%)
2	2.H	sdg2_wasting	64	-0.000161383	Prevalence of wasting in children under 5 years of age (%)
2	2.H	sdg2_wasting	65	-0.00739687	Prevalence of wasting in children under 5 years of age (%)
2	2.H	sdg2_wasting	66	-0.011045	Prevalence of wasting in children under 5 years of age (%)
2	2.H	sdg2_wasting	67	-0.00594333	Prevalence of wasting in children under 5 years of age (%)
2	2.H	sdg2_wasting	68	-0.0120741	Prevalence of wasting in children under 5 years of age (%)
2	2.H	sdg2_wasting	69	-0.00296127	Prevalence of wasting in children under 5 years of age (%)
2	2.H	sdg2_wasting	70	-0.00620183	Prevalence of wasting in children under 5 years of age (%)
2	2.H	sdg2_wasting	71	-0.0138739	Prevalence of wasting in children under 5 years of age (%)
2	2.H	sdg2_wasting	72	-0.0277281	Prevalence of wasting in children under 5 years of age (%)
2	2.H	sdg2_wasting	73	-0.0277281	Prevalence of wasting in children under 5 years of age (%)
2	2.H	sdg2_wasting	74	-0.0160835	Prevalence of wasting in children under 5 years of age (%)
2	2.H	sdg2_wasting	75	-0.0154296	Prevalence of wasting in children under 5 years of age (%)
2	2.H	sdg2_wasting	76	-0.00809363	Prevalence of wasting in children under 5 years of age (%)
2	2.H	sdg2_wasting	77	-0.00241207	Prevalence of wasting in children under 5 years of age (%)
2	2.H	sdg2_wasting	78	0.000394825	Prevalence of wasting in children under 5 years of age (%)
2	2.H	sdg2_wasting	79	0.00921202	Prevalence of wasting in children under 5 years of age (%)
2	2.H	sdg2_wasting	80	0.00361751	Prevalence of wasting in children under 5 years of age (%)
2	2.H	sdg2_wasting	81	-0.00573042	Prevalence of wasting in children under 5 years of age (%)
2	2.H	sdg2_wasting	82	-0.00573379	Prevalence of wasting in children under 5 years of age (%)
2	2.H	sdg2_wasting	83	0.010293	Prevalence of wasting in children under 5 years of age (%)
2	2.H	sdg2_wasting	84	0.0161581	Prevalence of wasting in children under 5 years of age (%)
2	2.H	sdg2_wasting	85	0.020215	Prevalence of wasting in children under 5 years of age (%)
2	2.H	sdg2_wasting	86	0.0284049	Prevalence of wasting in children under 5 years of age (%)
2	2.H	sdg2_wasting	87	0.030532	Prevalence of wasting in children under 5 years of age (%)
2	2.H	sdg2_wasting	88	0.0262522	Prevalence of wasting in children under 5 years of age (%)
2	2.H	sdg2_wasting	89	0.0287525	Prevalence of wasting in children under 5 years of age (%)
2	2.H	sdg2_wasting	90	0.0348328	Prevalence of wasting in children under 5 years of age (%)
2	2.H	sdg2_wasting	91	0.0432239	Prevalence of wasting in children under 5 years of age (%)
2	2.H	sdg2_wasting	92	0.0443791	Prevalence of wasting in children under 5 years of age (%)
2	2.H	sdg2_wasting	93	0.0567746	Prevalence of wasting in children under 5 years of age (%)
2	2.H	sdg2_wasting	94	0.0567746	Prevalence of wasting in children under 5 years of age (%)
2	2.H	sdg2_wasting	95	0.0573097	Prevalence of wasting in children under 5 years of age (%)
2	2.H	sdg2_wasting	96	0.0546704	Prevalence of wasting in children under 5 years of age (%)
2	2.H	sdg2_wasting	97	0.0574627	Prevalence of wasting in children under 5 years of age (%)
2	2.H	sdg2_wasting	98	0.0581139	Prevalence of wasting in children under 5 years of age (%)
2	2.H	sdg2_wasting	99	0.0479431	Prevalence of wasting in children under 5 years of age (%)
2	2.H	sdg2_wasting	100	0.0507131	Prevalence of wasting in children under 5 years of age (%)
2	2.H	sdg2_wasting	101	0.0434019	Prevalence of wasting in children under 5 years of age (%)
2	2.H	sdg2_wasting	102	0.0575178	Prevalence of wasting in children under 5 years of age (%)
2	2.H	sdg2_wasting	103	0.0529834	Prevalence of wasting in children under 5 years of age (%)
2	2.H	sdg2_wasting	104	0.0446074	Prevalence of wasting in children under 5 years of age (%)
2	2.H	sdg2_wasting	105	0.0377805	Prevalence of wasting in children under 5 years of age (%)
2	2.H	sdg2_wasting	106	0.0413848	Prevalence of wasting in children under 5 years of age (%)
2	2.H	sdg2_wasting	107	0.0332884	Prevalence of wasting in children under 5 years of age (%)
2	2.H	sdg2_wasting	108	0.0383826	Prevalence of wasting in children under 5 years of age (%)
2	2.H	sdg2_wasting	109	0.0394866	Prevalence of wasting in children under 5 years of age (%)
2	2.H	sdg2_wasting	110	0.0264756	Prevalence of wasting in children under 5 years of age (%)
2	2.H	sdg2_wasting	111	0.0266454	Prevalence of wasting in children under 5 years of age (%)
2	2.H	sdg2_wasting	112	0.00920939	Prevalence of wasting in children under 5 years of age (%)
2	2.H	sdg2_wasting	113	0.0154707	Prevalence of wasting in children under 5 years of age (%)
2	2.H	sdg2_wasting	114	-0.00925484	Prevalence of wasting in children under 5 years of age (%)
2	2.H	sdg2_wasting	115	0.00283233	Prevalence of wasting in children under 5 years of age (%)
2	2.H	sdg2_wasting	116	0.0173236	Prevalence of wasting in children under 5 years of age (%)
2	2.H	sdg2_wasting	117	-0.00875348	Prevalence of wasting in children under 5 years of age (%)
3	3.A	sdg3_births	1	-0.0148644	Births attended by skilled health personnel (%)
3	3.A	sdg3_births	2	-0.0126341	Births attended by skilled health personnel (%)
3	3.A	sdg3_births	3	-0.0124668	Births attended by skilled health personnel (%)
3	3.A	sdg3_births	4	-0.00290825	Births attended by skilled health personnel (%)
3	3.A	sdg3_births	5	-7.48838e-05	Births attended by skilled health personnel (%)
3	3.A	sdg3_births	6	0.00438359	Births attended by skilled health personnel (%)
3	3.A	sdg3_births	7	0.00857215	Births attended by skilled health personnel (%)
3	3.A	sdg3_births	8	0.015383	Births attended by skilled health personnel (%)
3	3.A	sdg3_births	9	0.0205258	Births attended by skilled health personnel (%)
3	3.A	sdg3_births	10	0.0223306	Births attended by skilled health personnel (%)
3	3.A	sdg3_births	11	0.0244642	Births attended by skilled health personnel (%)
3	3.A	sdg3_births	12	0.0276467	Births attended by skilled health personnel (%)
3	3.A	sdg3_births	13	0.0302394	Births attended by skilled health personnel (%)
3	3.A	sdg3_births	14	0.0336724	Births attended by skilled health personnel (%)
3	3.A	sdg3_births	15	0.0371633	Births attended by skilled health personnel (%)
3	3.A	sdg3_births	16	0.0364195	Births attended by skilled health personnel (%)
3	3.A	sdg3_births	17	0.0407325	Births attended by skilled health personnel (%)
3	3.A	sdg3_births	18	0.0478587	Births attended by skilled health personnel (%)
3	3.A	sdg3_births	19	0.0568592	Births attended by skilled health personnel (%)
3	3.A	sdg3_births	20	0.0593204	Births attended by skilled health personnel (%)
3	3.A	sdg3_births	21	0.0614549	Births attended by skilled health personnel (%)
3	3.A	sdg3_births	22	0.0615235	Births attended by skilled health personnel (%)
3	3.A	sdg3_births	23	0.0615235	Births attended by skilled health personnel (%)
3	3.A	sdg3_births	24	0.0637501	Births attended by skilled health personnel (%)
[truncated: 10,038 more rows]

## Sheet: Fig.5
Indicator code in this study	Indicator code in SDR 2023	RCA of SDG indicators in 2022	Window groups of countries (rank of SDG scores)	GSI	Group	Indicator definitions
[truncated: 11,232 more rows]

[truncated: 5 more sheets: Fig.6_abcd, Fig.6_e, Fig.7, Fig.8_aceg, Fig.8_bdfh]
