# Supplementary material for: The disparities and development trajectories of nations in achieving the sustainable development goals
Source: Nat Commun. 2025 Jan 28;16:1107. doi: 10.1038/s41467-025-56076-6 (PMC11775216; doi:10.1038/s41467-025-56076-6)
Supplement: Supplementary file 3 — Source Data [file 41467_2025_56076_MOESM3_ESM.zip › Source Data File/Source Data for Supplementary Figures-Submission.xlsx]

## Sheet: Content
Fig.S1	The SDG space with 17 SDG labels
Fig.S2	The SDG space by communities in 2022
Fig.S3_ace	The global SDG space in 2000, 2015, and 2022
Fig.S3_b	The similarity (>=0.7) of SDG indicators in 2000
Fig.S3_d	The similarity (>=0.7) of SDG indicators in 2015
Fig.S3_f	The similarity (>=0.7) of SDG indicators in 2022
Fig.S4_a	The heatmap of the trade-off (negative) similarity (>=0.7) of SDG indicators in 2000
Fig.S4_b	The heatmap of the trade-off (negative) similarity (>=0.7) of SDG indicators in 2015
Fig.S4_c	The heatmap of the trade-off (negative) similarity (>=0.7) of SDG indicators in 2022
Fig.S5_ab	The similarity (>=0.7) of countries in 2000
Fig.S5_cd	The similarity (>=0.7) of countries in 2015
Fig.S5_ef	The similarity (>=0.7) of countries in 2022
Fig.S6_a	The evolution of SDG indicators along with the ranking of countries’ SDG scores in 2022 with moving-window size = 1
Fig.S6_b	The evolution of SDG indicators along with the ranking of countries’ GDP per capita in 2022 with moving-window size = 1
Fig.S7_a	The evolution of SDG indicators alongside the ranking of countries’ SDG scores in 2022 with moving-window size = 20
Fig.S7_b	The evolution of SDG indicators alongside the ranking of countries’ SDG scores in 2022 with moving-window size = 30
Fig.S7_c	The evolution of SDG indicators alongside the ranking of countries’ SDG scores in 2022 with moving-window size = 40
Fig.S7_d	The evolution of SDG indicators alongside the ranking of countries’ SDG scores in 2022 with moving-window size = 50
Fig.S7_e	The evolution of SDG indicators alongside the ranking of countries’ SDG scores in 2022 with moving-window size = 60
Fig.S7_f	The evolution of SDG indicators alongside the ranking of countries’ SDG scores in 2022 with moving-window size = 70
Fig.S8_ab	The relationship between the country sustainability index (CSI) and the SDG index of countries in 2022
Fig.S9_a	The heat map of similarity (>=0.6) between SDG indicators regarding RCA in 2022
Fig.S9_b	The heat map of similarity (>=0.7) between SDG indicators regarding RCA in 2022
Fig.S9_c	The heat map of similarity (>=0.8) between SDG indicators regarding RCA in 2022
Fig.S10	The SDG space in 2022 with non-overlapping indicators
Fig.S11	The SDG space in 2022 using UN SDG data
Fig.12-177	The SDG space of each country in 2000, 2015, and 2022

## Sheet: Fig.S1
Indicator code in this study	Indicator code in SDR 2023	Node degree	SDG goals	SDGs name	Indicator definitions
9.E	sdg9_rdex	5	9	Industry, Innovation, and Infrastructure	Expenditure on research and development (% of GDP)
9.A	sdg9_articles	17	9	Industry, Innovation, and Infrastructure	Articles published in academic journals (per 1,000 population)
6.D	sdg6_wastewat	3	6	Clean Water and Sanitation	Anthropogenic wastewater that receives treatment (%)
3.G	sdg3_neonat	29	3	Good Health and Well-being	Neonatal mortality rate (per 1,000 live births)
3.M	sdg3_uhc	25	3	Good Health and Well-being	Universal health coverage (UHC) index of service coverage (worst 0-100 best)
8.A	sdg8_accounts	16	8	Decent Work and Economic Growth	Adults with an account at a bank or other financial institution or with a mobile-money-service provider (% of population aged 15 or over)
11.C	sdg11_slums	24	11	Sustainable Cities and Communities	Proportion of urban population living in slums (%)
7.A	sdg7_cleanfuel	31	7	Affordable and Clean Energy	Population with access to clean fuels and technology for cooking (%)
9.G	sdg9_uni	13	9	Industry, Innovation, and Infrastructure	The Times Higher Education Universities Ranking: Average score of top 3 universities (worst 0-100 best)
3.I	sdg3_swb	17	3	Good Health and Well-being	Subjective well-being (average ladder score, worst 0-10 best)
9.C	sdg9_lpi	7	9	Industry, Innovation, and Infrastructure	Logistics Performance Index: Quality of trade and transport-related infrastructure (worst 1-5 best)
16.C	sdg16_cpi	6	16	Peace, Justice, and Strong Institutions	Corruption Perceptions Index (worst 0-100 best)
3.K	sdg3_traffic	19	3	Good Health and Well-being	Traffic deaths (per 100,000 population)
1.A	sdg1_lmicpov	26	1	No Poverty	Poverty headcount ratio at $3.65/day (2017 PPP, %)
4.D	sdg4_second	26	4	Quality Education	Lower secondary completion rate (%)
3.D	sdg3_lifee	19	3	Good Health and Well-being	Life expectancy at birth (years)
9.B	sdg9_intuse	26	9	Industry, Innovation, and Infrastructure	Population using the internet (%)
9.F	sdg9_roads	28	9	Industry, Innovation, and Infrastructure	Rural population with access to all-season roads (%)
4.A	sdg4_earlyedu	18	4	Quality Education	Participation rate in pre-primary organized learning (% of children aged 4 to 6)
3.B	sdg3_fertility	23	3	Good Health and Well-being	Adolescent fertility rate (births per 1,000 females aged 15 to 19)
6.B	sdg6_sanita	30	6	Clean Water and Sanitation	Population using at least basic sanitation services (%)
2.E	sdg2_stunting	23	2	Zero Hunger	Prevalence of stunting in children under 5 years of age (%)
9.D	sdg9_mobuse	18	9	Industry, Innovation, and Infrastructure	Mobile broadband subscriptions (per 100 population)
2.G	sdg2_undernsh	31	2	Zero Hunger	Prevalence of undernourishment (%)
17.C	sdg17_statperf	13	17	Partnerships for the Goals	Statistical Performance Index (worst 0-100 best)
3.H	sdg3_pollmort	15	3	Good Health and Well-being	Age-standardized death rate attributable to household air pollution and ambient air pollution (per 100,000 population)
16.E	sdg16_exprop	1	16	Peace, Justice, and Strong Institutions	Expropriations are lawful and adequately compensated (worst 0 - 1 best)
14.B	sdg14_cleanwat	12	14	Life Below Water	Ocean Health Index: Clean Waters score (worst 0-100 best)
3.F	sdg3_ncds	6	3	Good Health and Well-being	Age-standardized death rate due to cardiovascular disease, cancer, diabetes, or chronic respiratory disease in adults aged 30–70 years (%)
2.A	sdg2_crlyld	1	2	Zero Hunger	Cereal yield (tonnes per hectare of harvested land)
17.B	sdg17_govex	3	17	Partnerships for the Goals	Government spending on health and education (% of GDP)
16.B	sdg16_clabor	3	16	Peace, Justice, and Strong Institutions	Children involved in child labor (% of population aged 5 to 14)
8.E	sdg8_rights	4	8	Decent Work and Economic Growth	Fundamental labor rights are effectively guaranteed (worst 0–1 best)
16.I	sdg16_safe	6	16	Peace, Justice, and Strong Institutions	Population who feel safe walking alone at night in the city or area where they live (%)
10.B	sdg10_palma	7	10	Reduced Inequality	Palma ratio
16.D	sdg16_detain	2	16	Peace, Justice, and Strong Institutions	Unsentenced detainees (% of prison population)
1.B	sdg1_wpc	27	1	No Poverty	Poverty headcount ratio at $2.15/day (2017 PPP, %)
5.B	sdg5_familypl	1	5	Gender Equality	Demand for family planning satisfied by modern methods (% of females aged 15 to 49)
16.H	sdg16_rsf	1	16	Peace, Justice, and Strong Institutions	Press Freedom Index (worst 0-100 best)
16.F	sdg16_homicides	18	16	Peace, Justice, and Strong Institutions	Homicides (per 100,000 population)
16.G	sdg16_justice	12	16	Peace, Justice, and Strong Institutions	Access to and affordability of justice (worst 0–1 best)
6.E	sdg6_water	22	6	Clean Water and Sanitation	Population using at least basic drinking water services (%)
2.H	sdg2_wasting	6	2	Zero Hunger	Prevalence of wasting in children under 5 years of age (%)
14.C	sdg14_cpma	1	14	Life Below Water	Mean area that is protected in marine sites important to biodiversity (%)
2.C	sdg2_pestexp	1	2	Zero Hunger	Exports of hazardous pesticides (tonnes per million population)
16.A	sdg16_admin	2	16	Peace, Justice, and Strong Institutions	Timeliness of administrative proceedings (worst 0 - 1 best)
15.D	sdg15_forchg	9	15	Life on Land	Permanent deforestation (% of forest area, 3-year average)
11.A	sdg11_pipedwat	17	11	Sustainable Cities and Communities	Access to improved water source, piped (% of urban population)
7.D	sdg7_renewcon	1	7	Affordable and Clean Energy	Renewable energy share in total final energy consumption (%)
3.N	sdg3_vac	1	3	Good Health and Well-being	Surviving infants who received 2 WHO-recommended vaccines (%)
8.F	sdg8_slavery	9	8	Decent Work and Economic Growth	Victims of modern slavery (per 1,000 population)
16.J	sdg16_u5reg	14	16	Peace, Justice, and Strong Institutions	Birth registrations with civil authority (% of children under age 5)
11.B	sdg11_pm25	2	11	Sustainable Cities and Communities	Annual mean concentration of particulate matter of less than 2.5 microns in diameter (PM2.5) (μg/m³)
3.L	sdg3_u5mort	11	3	Good Health and Well-being	Mortality rate, under-5 (per 1,000 live births)
8.B	sdg8_adjgrowth	1	8	Decent Work and Economic Growth	Adjusted GDP growth (%)
7.C	sdg7_elecac	15	7	Affordable and Clean Energy	Population with access to electricity (%)
5.A	sdg5_edat	8	5	Gender Equality	Ratio of female-to-male mean years of education received (%)
10.A	sdg10_gini	4	10	Reduced Inequality	Gini coefficient
5.D	sdg5_parl	1	5	Gender Equality	Seats held by women in national parliament (%)
11.D	sdg11_transport	1	11	Sustainable Cities and Communities	Satisfaction with public transport (%)
4.B	sdg4_literacy	25	4	Quality Education	Literacy rate (% of population aged 15 to 24)
14.E	sdg14_fishstocks	1	14	Life Below Water	Fish caught from overexploited or collapsed stocks (% of total catch)
15.C	sdg15_cpta	1	15	Life on Land	Mean area that is protected in terrestrial sites important to biodiversity (%)
3.C	sdg3_hiv	16	3	Good Health and Well-being	New HIV infections (per 1,000 uninfected population)
15.B	sdg15_cpfa	2	15	Life on Land	Mean area that is protected in freshwater sites important to biodiversity (%)
14.D	sdg14_discard	1	14	Life Below Water	Fish caught that are then discarded (%)
14.F	sdg14_trawl	3	14	Life Below Water	Fish caught by trawling or dredging (%)
3.A	sdg3_births	11	3	Good Health and Well-being	Births attended by skilled health personnel (%)
3.E	sdg3_matmort	9	3	Good Health and Well-being	Maternal mortality rate (per 100,000 live births)
3.J	sdg3_tb	7	3	Good Health and Well-being	Incidence of tuberculosis (per 100,000 population)
15.E	sdg15_redlist	1	15	Life on Land	Red List Index of species survival (worst 0-1 best)
4.C	sdg4_primary	4	4	Quality Education	Net primary enrollment rate (%)
2.D	sdg2_snmi	1	2	Zero Hunger	Sustainable Nitrogen Management Index (best 0-1.41 worst)
13.A	sdg13_co2export	17	13	Climate Action	CO2/emissions embodied in fossil fuel exports (kg/capita)
5.C	sdg5_lfpr	1	5	Gender Equality	Ratio of female-to-male labor force participation rate (%)
6.A	sdg6_freshwat	8	6	Clean Water and Sanitation	Freshwater withdrawal (% of available freshwater resources)
7.B	sdg7_co2twh	8	7	Affordable and Clean Energy	CO2 emissions from fuel combustion per total electricity output (MtCO2 TWh)
8.G	sdg8_unemp	9	8	Decent Work and Economic Growth	Unemployment rate (% of total labor force, ages 15+)
12.B	sdg12_explastic	24	12	Responsible Consumption and Production	Exports of plastic waste (kg/capita)
14.A	sdg14_biomar	18	14	Life Below Water	Marine biodiversity threats embodied in imports (per million population)
17.A	sdg17_cohaven	25	17	Partnerships for the Goals	Corporate Tax Haven Score (best 0-100 worst)
12.E	sdg12_nprod	18	12	Responsible Consumption and Production	Production-based nitrogen emissions (kg/capita)
12.D	sdg12_nimport	19	12	Responsible Consumption and Production	Nitrogen emissions embodied in imports (kg/capita)
13.C	sdg13_co2import	21	13	Climate Action	CO2 emissions embodied in imports (tCO2/capita)
8.D	sdg8_impslav	21	8	Decent Work and Economic Growth	Victims of modern slavery embodied in imports (per 100,000 population)
12.A	sdg12_ewaste	20	12	Responsible Consumption and Production	Electronic waste (kg/capita)
15.A	sdg15_biofrwter	20	15	Life on Land	Terrestrial and freshwater biodiversity threats embodied in imports (per million population)
12.F	sdg12_so2import	21	12	Responsible Consumption and Production	SO2 emissions embodied in imports (kg/capita)
6.C	sdg6_scarcew	19	6	Clean Water and Sanitation	Scarce water consumption embodied in imports (m3 H2O eq/capita)
12.C	sdg12_msw	18	12	Responsible Consumption and Production	Municipal solid waste (kg/capita/day)
8.C	sdg8_impacc	18	8	Decent Work and Economic Growth	Fatal work-related accidents embodied in imports (per 100,000 population)
2.F	sdg2_trophic	16	2	Zero Hunger	Human Trophic Level (best 2-3 worst)
16.K	sdg16_weaponsexp	18	16	Peace, Justice, and Strong Institutions	Exports of major conventional weapons (TIV constant million USD per 100,000 population)
13.B	sdg13_co2gcp	21	13	Climate Action	CO2 emissions from fossil fuel combustion and cement production (tCO2/capita)
2.B	sdg2_obesity	11	2	Zero Hunger	Prevalence of obesity, BMI ≥ 30 (% of adult population)
12.G	sdg12_so2prod	17	12	Responsible Consumption and Production	Production-based SO2 emissions (kg/capita)

## Sheet: Fig.S2
Indicator code in this study	Indicator code in SDR 2023	Community in 2022	GSI in 2022	Indicator degree	Indicator definitions
9.E	sdg9_rdex	1	1.97669	5	Expenditure on research and development (% of GDP)
9.A	sdg9_articles	1	1.86591	17	Articles published in academic journals (per 1,000 population)
6.D	sdg6_wastewat	1	1.78607	3	Anthropogenic wastewater that receives treatment (%)
3.G	sdg3_neonat	1	1.29568	29	Neonatal mortality rate (per 1,000 live births)
3.M	sdg3_uhc	1	1.29318	25	Universal health coverage (UHC) index of service coverage (worst 0-100 best)
8.A	sdg8_accounts	1	1.22941	16	Adults with an account at a bank or other financial institution or with a mobile-money-service provider (% of population aged 15 or over)
11.C	sdg11_slums	1	1.17401	24	Proportion of urban population living in slums (%)
7.A	sdg7_cleanfuel	1	1.08298	31	Population with access to clean fuels and technology for cooking (%)
9.G	sdg9_uni	1	1.08232	13	The Times Higher Education Universities Ranking: Average score of top 3 universities (worst 0-100 best)
3.I	sdg3_swb	1	1.08215	17	Subjective well-being (average ladder score, worst 0-10 best)
9.C	sdg9_lpi	1	1.07783	7	Logistics Performance Index: Quality of trade and transport-related infrastructure (worst 1-5 best)
16.C	sdg16_cpi	1	1.07157	6	Corruption Perceptions Index (worst 0-100 best)
3.K	sdg3_traffic	1	1.05934	19	Traffic deaths (per 100,000 population)
1.A	sdg1_lmicpov	1	1.04954	26	Poverty headcount ratio at $3.65/day (2017 PPP, %)
4.D	sdg4_second	1	1.0413	26	Lower secondary completion rate (%)
3.D	sdg3_lifee	1	1.03204	19	Life expectancy at birth (years)
9.B	sdg9_intuse	1	1.0177	26	Population using the internet (%)
9.F	sdg9_roads	1	1.0057	28	Rural population with access to all-season roads (%)
4.A	sdg4_earlyedu	1	1.00562	18	Participation rate in pre-primary organized learning (% of children aged 4 to 6)
3.B	sdg3_fertility	1	0.979149	23	Adolescent fertility rate (births per 1,000 females aged 15 to 19)
6.B	sdg6_sanita	1	0.971889	30	Population using at least basic sanitation services (%)
2.E	sdg2_stunting	1	0.953546	23	Prevalence of stunting in children under 5 years of age (%)
9.D	sdg9_mobuse	1	0.936062	18	Mobile broadband subscriptions (per 100 population)
2.G	sdg2_undernsh	1	0.910794	31	Prevalence of undernourishment (%)
17.C	sdg17_statperf	1	0.839837	13	Statistical Performance Index (worst 0-100 best)
3.H	sdg3_pollmort	1	0.826834	15	Age-standardized death rate attributable to household air pollution and ambient air pollution (per 100,000 population)
16.E	sdg16_exprop	3	0.810743	1	Expropriations are lawful and adequately compensated (worst 0 - 1 best)
14.B	sdg14_cleanwat	1	0.793076	12	Ocean Health Index: Clean Waters score (worst 0-100 best)
3.F	sdg3_ncds	1	0.751607	6	Age-standardized death rate due to cardiovascular disease, cancer, diabetes, or chronic respiratory disease in adults aged 30–70 years (%)
2.A	sdg2_crlyld	1	0.65648	1	Cereal yield (tonnes per hectare of harvested land)
17.B	sdg17_govex	1	0.655576	3	Government spending on health and education (% of GDP)
16.B	sdg16_clabor	1	0.584456	3	Children involved in child labor (% of population aged 5 to 14)
8.E	sdg8_rights	3	0.519847	4	Fundamental labor rights are effectively guaranteed (worst 0–1 best)
16.I	sdg16_safe	1	0.506809	6	Population who feel safe walking alone at night in the city or area where they live (%)
10.B	sdg10_palma	1	0.472814	7	Palma ratio
16.D	sdg16_detain	1	0.468884	2	Unsentenced detainees (% of prison population)
1.B	sdg1_wpc	1	0.424643	27	Poverty headcount ratio at $2.15/day (2017 PPP, %)
5.B	sdg5_familypl	2	0.420496	1	Demand for family planning satisfied by modern methods (% of females aged 15 to 49)
16.H	sdg16_rsf	3	0.386781	1	Press Freedom Index (worst 0-100 best)
16.F	sdg16_homicides	1	0.370061	18	Homicides (per 100,000 population)
16.G	sdg16_justice	2	0.359896	12	Access to and affordability of justice (worst 0–1 best)
6.E	sdg6_water	1	0.304806	22	Population using at least basic drinking water services (%)
2.H	sdg2_wasting	1	0.283278	6	Prevalence of wasting in children under 5 years of age (%)
14.C	sdg14_cpma	1	0.270096	1	Mean area that is protected in marine sites important to biodiversity (%)
2.C	sdg2_pestexp	2	0.268071	1	Exports of hazardous pesticides (tonnes per million population)
16.A	sdg16_admin	3	0.26095	2	Timeliness of administrative proceedings (worst 0 - 1 best)
15.D	sdg15_forchg	1	0.187211	9	Permanent deforestation (% of forest area, 3-year average)
11.A	sdg11_pipedwat	1	0.0465081	17	Access to improved water source, piped (% of urban population)
7.D	sdg7_renewcon	2	0.0458279	1	Renewable energy share in total final energy consumption (%)
3.N	sdg3_vac	1	0.0454553	1	Surviving infants who received 2 WHO-recommended vaccines (%)
8.F	sdg8_slavery	2	0.00434056	9	Victims of modern slavery (per 1,000 population)
16.J	sdg16_u5reg	1	-0.00719473	14	Birth registrations with civil authority (% of children under age 5)
11.B	sdg11_pm25	5	-0.0332416	2	Annual mean concentration of particulate matter of less than 2.5 microns in diameter (PM2.5) (μg/m³)
3.L	sdg3_u5mort	1	-0.066201	11	Mortality rate, under-5 (per 1,000 live births)
8.B	sdg8_adjgrowth	1	-0.13131	1	Adjusted GDP growth (%)
7.C	sdg7_elecac	1	-0.1501	15	Population with access to electricity (%)
5.A	sdg5_edat	1	-0.151673	8	Ratio of female-to-male mean years of education received (%)
10.A	sdg10_gini	1	-0.151747	4	Gini coefficient
5.D	sdg5_parl	1	-0.152921	1	Seats held by women in national parliament (%)
11.D	sdg11_transport	2	-0.185529	1	Satisfaction with public transport (%)
4.B	sdg4_literacy	2	-0.190289	25	Literacy rate (% of population aged 15 to 24)
14.E	sdg14_fishstocks	4	-0.205937	1	Fish caught from overexploited or collapsed stocks (% of total catch)
15.C	sdg15_cpta	5	-0.271263	1	Mean area that is protected in terrestrial sites important to biodiversity (%)
3.C	sdg3_hiv	2	-0.273247	16	New HIV infections (per 1,000 uninfected population)
15.B	sdg15_cpfa	5	-0.301382	2	Mean area that is protected in freshwater sites important to biodiversity (%)
14.D	sdg14_discard	4	-0.336684	1	Fish caught that are then discarded (%)
14.F	sdg14_trawl	4	-0.338182	3	Fish caught by trawling or dredging (%)
3.A	sdg3_births	1	-0.368604	11	Births attended by skilled health personnel (%)
3.E	sdg3_matmort	1	-0.394657	9	Maternal mortality rate (per 100,000 live births)
3.J	sdg3_tb	1	-0.511481	7	Incidence of tuberculosis (per 100,000 population)
15.E	sdg15_redlist	1	-0.565203	1	Red List Index of species survival (worst 0-1 best)
4.C	sdg4_primary	2	-0.573123	4	Net primary enrollment rate (%)
2.D	sdg2_snmi	2	-0.652152	1	Sustainable Nitrogen Management Index (best 0-1.41 worst)
13.A	sdg13_co2export	2	-0.7218	17	CO2/emissions embodied in fossil fuel exports (kg/capita)
5.C	sdg5_lfpr	5	-0.818081	1	Ratio of female-to-male labor force participation rate (%)
6.A	sdg6_freshwat	2	-0.824789	8	Freshwater withdrawal (% of available freshwater resources)
7.B	sdg7_co2twh	2	-0.948382	8	CO2 emissions from fuel combustion per total electricity output (MtCO2 TWh)
8.G	sdg8_unemp	2	-1.05605	9	Unemployment rate (% of total labor force, ages 15+)
12.B	sdg12_explastic	2	-1.26419	24	Exports of plastic waste (kg/capita)
14.A	sdg14_biomar	2	-1.40356	18	Marine biodiversity threats embodied in imports (per million population)
17.A	sdg17_cohaven	2	-1.45455	25	Corporate Tax Haven Score (best 0-100 worst)
12.E	sdg12_nprod	2	-1.54152	18	Production-based nitrogen emissions (kg/capita)
12.D	sdg12_nimport	2	-1.59126	19	Nitrogen emissions embodied in imports (kg/capita)
13.C	sdg13_co2import	2	-1.59392	21	CO2 emissions embodied in imports (tCO2/capita)
8.D	sdg8_impslav	2	-1.60343	21	Victims of modern slavery embodied in imports (per 100,000 population)
12.A	sdg12_ewaste	2	-1.6243	20	Electronic waste (kg/capita)
15.A	sdg15_biofrwter	2	-1.6434	20	Terrestrial and freshwater biodiversity threats embodied in imports (per million population)
12.F	sdg12_so2import	2	-1.65609	21	SO2 emissions embodied in imports (kg/capita)
6.C	sdg6_scarcew	2	-1.66791	19	Scarce water consumption embodied in imports (m3 H2O eq/capita)
12.C	sdg12_msw	2	-1.67032	18	Municipal solid waste (kg/capita/day)
8.C	sdg8_impacc	2	-1.67321	18	Fatal work-related accidents embodied in imports (per 100,000 population)
2.F	sdg2_trophic	2	-1.67674	16	Human Trophic Level (best 2-3 worst)
16.K	sdg16_weaponsexp	2	-1.68706	18	Exports of major conventional weapons (TIV constant million USD per 100,000 population)
13.B	sdg13_co2gcp	2	-1.76436	21	CO2 emissions from fossil fuel combustion and cement production (tCO2/capita)
2.B	sdg2_obesity	2	-1.80996	11	Prevalence of obesity, BMI ≥ 30 (% of adult population)
12.G	sdg12_so2prod	2	-1.83886	17	Production-based SO2 emissions (kg/capita)

## Sheet: Fig.S3_ace
Indicator code in this study	Indicator code in SDR 2023	GSI	year	Indicator definitions
9.A	sdg9_articles	1.98708	2000	Articles published in academic journals (per 1,000 population)
9.B	sdg9_intuse	1.81041	2000	Population using the internet (%)
9.D	sdg9_mobuse	1.60462	2000	Mobile broadband subscriptions (per 100 population)
6.D	sdg6_wastewat	1.5064	2000	Anthropogenic wastewater that receives treatment (%)
3.M	sdg3_uhc	1.3957	2000	Universal health coverage (UHC) index of service coverage (worst 0-100 best)
3.G	sdg3_neonat	1.23924	2000	Neonatal mortality rate (per 1,000 live births)
8.A	sdg8_accounts	1.23307	2000	Adults with an account at a bank or other financial institution or with a mobile-money-service provider (% of population aged 15 or over)
9.E	sdg9_rdex	1.21482	2000	Expenditure on research and development (% of GDP)
3.L	sdg3_u5mort	1.20859	2000	Mortality rate, under-5 (per 1,000 live births)
2.E	sdg2_stunting	1.20338	2000	Prevalence of stunting in children under 5 years of age (%)
7.A	sdg7_cleanfuel	1.18564	2000	Population with access to clean fuels and technology for cooking (%)
6.B	sdg6_sanita	1.17126	2000	Population using at least basic sanitation services (%)
11.C	sdg11_slums	1.16445	2000	Proportion of urban population living in slums (%)
3.D	sdg3_lifee	1.12233	2000	Life expectancy at birth (years)
4.D	sdg4_second	1.04682	2000	Lower secondary completion rate (%)
2.G	sdg2_undernsh	1.01847	2000	Prevalence of undernourishment (%)
1.A	sdg1_lmicpov	0.9917	2000	Poverty headcount ratio at $3.65/day (2017 PPP, %)
7.C	sdg7_elecac	0.98563	2000	Population with access to electricity (%)
3.A	sdg3_births	0.981419	2000	Births attended by skilled health personnel (%)
6.E	sdg6_water	0.977913	2000	Population using at least basic drinking water services (%)
3.E	sdg3_matmort	0.937449	2000	Maternal mortality rate (per 100,000 live births)
9.C	sdg9_lpi	0.890822	2000	Logistics Performance Index: Quality of trade and transport-related infrastructure (worst 1-5 best)
4.A	sdg4_earlyedu	0.884002	2000	Participation rate in pre-primary organized learning (% of children aged 4 to 6)
9.G	sdg9_uni	0.797626	2000	The Times Higher Education Universities Ranking: Average score of top 3 universities (worst 0-100 best)
3.I	sdg3_swb	0.794912	2000	Subjective well-being (average ladder score, worst 0-10 best)
3.B	sdg3_fertility	0.778746	2000	Adolescent fertility rate (births per 1,000 females aged 15 to 19)
2.H	sdg2_wasting	0.702072	2000	Prevalence of wasting in children under 5 years of age (%)
16.C	sdg16_cpi	0.693979	2000	Corruption Perceptions Index (worst 0-100 best)
14.B	sdg14_cleanwat	0.648788	2000	Ocean Health Index: Clean Waters score (worst 0-100 best)
5.B	sdg5_familypl	0.614338	2000	Demand for family planning satisfied by modern methods (% of females aged 15 to 49)
17.C	sdg17_statperf	0.612485	2000	Statistical Performance Index (worst 0-100 best)
16.E	sdg16_exprop	0.599207	2000	Expropriations are lawful and adequately compensated (worst 0 - 1 best)
9.F	sdg9_roads	0.567984	2000	Rural population with access to all-season roads (%)
2.A	sdg2_crlyld	0.556432	2000	Cereal yield (tonnes per hectare of harvested land)
17.B	sdg17_govex	0.537689	2000	Government spending on health and education (% of GDP)
5.A	sdg5_edat	0.536309	2000	Ratio of female-to-male mean years of education received (%)
4.C	sdg4_primary	0.510932	2000	Net primary enrollment rate (%)
16.B	sdg16_clabor	0.479494	2000	Children involved in child labor (% of population aged 5 to 14)
8.E	sdg8_rights	0.416519	2000	Fundamental labor rights are effectively guaranteed (worst 0–1 best)
1.B	sdg1_wpc	0.398883	2000	Poverty headcount ratio at $2.15/day (2017 PPP, %)
3.F	sdg3_ncds	0.39013	2000	Age-standardized death rate due to cardiovascular disease, cancer, diabetes, or chronic respiratory disease in adults aged 30–70 years (%)
10.B	sdg10_palma	0.351598	2000	Palma ratio
3.H	sdg3_pollmort	0.30959	2000	Age-standardized death rate attributable to household air pollution and ambient air pollution (per 100,000 population)
3.K	sdg3_traffic	0.282682	2000	Traffic deaths (per 100,000 population)
16.D	sdg16_detain	0.270716	2000	Unsentenced detainees (% of prison population)
16.A	sdg16_admin	0.195821	2000	Timeliness of administrative proceedings (worst 0 - 1 best)
3.J	sdg3_tb	0.192262	2000	Incidence of tuberculosis (per 100,000 population)
3.N	sdg3_vac	0.163915	2000	Surviving infants who received 2 WHO-recommended vaccines (%)
2.C	sdg2_pestexp	0.13366	2000	Exports of hazardous pesticides (tonnes per million population)
16.G	sdg16_justice	0.126532	2000	Access to and affordability of justice (worst 0–1 best)
16.F	sdg16_homicides	0.0973038	2000	Homicides (per 100,000 population)
14.C	sdg14_cpma	0.0167615	2000	Mean area that is protected in marine sites important to biodiversity (%)
5.D	sdg5_parl	-0.0316397	2000	Seats held by women in national parliament (%)
4.B	sdg4_literacy	-0.084641	2000	Literacy rate (% of population aged 15 to 24)
3.C	sdg3_hiv	-0.102062	2000	New HIV infections (per 1,000 uninfected population)
8.F	sdg8_slavery	-0.139166	2000	Victims of modern slavery (per 1,000 population)
16.H	sdg16_rsf	-0.146232	2000	Press Freedom Index (worst 0-100 best)
7.D	sdg7_renewcon	-0.152834	2000	Renewable energy share in total final energy consumption (%)
14.E	sdg14_fishstocks	-0.194882	2000	Fish caught from overexploited or collapsed stocks (% of total catch)
16.I	sdg16_safe	-0.278693	2000	Population who feel safe walking alone at night in the city or area where they live (%)
10.A	sdg10_gini	-0.285818	2000	Gini coefficient
11.D	sdg11_transport	-0.287366	2000	Satisfaction with public transport (%)
11.A	sdg11_pipedwat	-0.350031	2000	Access to improved water source, piped (% of urban population)
14.F	sdg14_trawl	-0.372589	2000	Fish caught by trawling or dredging (%)
16.J	sdg16_u5reg	-0.392377	2000	Birth registrations with civil authority (% of children under age 5)
8.B	sdg8_adjgrowth	-0.421542	2000	Adjusted GDP growth (%)
14.D	sdg14_discard	-0.426459	2000	Fish caught that are then discarded (%)
15.B	sdg15_cpfa	-0.480354	2000	Mean area that is protected in freshwater sites important to biodiversity (%)
15.C	sdg15_cpta	-0.528366	2000	Mean area that is protected in terrestrial sites important to biodiversity (%)
11.B	sdg11_pm25	-0.553918	2000	Annual mean concentration of particulate matter of less than 2.5 microns in diameter (PM2.5) (μg/m³)
2.D	sdg2_snmi	-0.577994	2000	Sustainable Nitrogen Management Index (best 0-1.41 worst)
15.D	sdg15_forchg	-0.638089	2000	Permanent deforestation (% of forest area, 3-year average)
7.B	sdg7_co2twh	-0.848929	2000	CO2 emissions from fuel combustion per total electricity output (MtCO2 TWh)
13.A	sdg13_co2export	-0.908011	2000	CO2/emissions embodied in fossil fuel exports (kg/capita)
15.E	sdg15_redlist	-1.01763	2000	Red List Index of species survival (worst 0-1 best)
6.A	sdg6_freshwat	-1.14049	2000	Freshwater withdrawal (% of available freshwater resources)
12.B	sdg12_explastic	-1.18798	2000	Exports of plastic waste (kg/capita)
5.C	sdg5_lfpr	-1.1914	2000	Ratio of female-to-male labor force participation rate (%)
8.G	sdg8_unemp	-1.27501	2000	Unemployment rate (% of total labor force, ages 15+)
14.A	sdg14_biomar	-1.32933	2000	Marine biodiversity threats embodied in imports (per million population)
17.A	sdg17_cohaven	-1.37095	2000	Corporate Tax Haven Score (best 0-100 worst)
12.D	sdg12_nimport	-1.4524	2000	Nitrogen emissions embodied in imports (kg/capita)
13.C	sdg13_co2import	-1.49546	2000	CO2 emissions embodied in imports (tCO2/capita)
8.D	sdg8_impslav	-1.50775	2000	Victims of modern slavery embodied in imports (per 100,000 population)
12.A	sdg12_ewaste	-1.52778	2000	Electronic waste (kg/capita)
6.C	sdg6_scarcew	-1.56633	2000	Scarce water consumption embodied in imports (m3 H2O eq/capita)
12.E	sdg12_nprod	-1.57567	2000	Production-based nitrogen emissions (kg/capita)
15.A	sdg15_biofrwter	-1.57935	2000	Terrestrial and freshwater biodiversity threats embodied in imports (per million population)
12.C	sdg12_msw	-1.58171	2000	Municipal solid waste (kg/capita/day)
12.F	sdg12_so2import	-1.58955	2000	SO2 emissions embodied in imports (kg/capita)
8.C	sdg8_impacc	-1.59225	2000	Fatal work-related accidents embodied in imports (per 100,000 population)
16.K	sdg16_weaponsexp	-1.59926	2000	Exports of major conventional weapons (TIV constant million USD per 100,000 population)
12.G	sdg12_so2prod	-1.65046	2000	Production-based SO2 emissions (kg/capita)
13.B	sdg13_co2gcp	-1.66089	2000	CO2 emissions from fossil fuel combustion and cement production (tCO2/capita)
2.F	sdg2_trophic	-1.70687	2000	Human Trophic Level (best 2-3 worst)
2.B	sdg2_obesity	-1.73803	2000	Prevalence of obesity, BMI ≥ 30 (% of adult population)
9.A	sdg9_articles	1.92912	2015	Articles published in academic journals (per 1,000 population)
6.D	sdg6_wastewat	1.67341	2015	Anthropogenic wastewater that receives treatment (%)
9.E	sdg9_rdex	1.57635	2015	Expenditure on research and development (% of GDP)
9.B	sdg9_intuse	1.4645	2015	Population using the internet (%)
8.A	sdg8_accounts	1.37786	2015	Adults with an account at a bank or other financial institution or with a mobile-money-service provider (% of population aged 15 or over)
3.G	sdg3_neonat	1.33189	2015	Neonatal mortality rate (per 1,000 live births)
3.M	sdg3_uhc	1.31274	2015	Universal health coverage (UHC) index of service coverage (worst 0-100 best)
11.C	sdg11_slums	1.26023	2015	Proportion of urban population living in slums (%)
3.D	sdg3_lifee	1.20234	2015	Life expectancy at birth (years)
9.C	sdg9_lpi	1.15096	2015	Logistics Performance Index: Quality of trade and transport-related infrastructure (worst 1-5 best)
7.A	sdg7_cleanfuel	1.14957	2015	Population with access to clean fuels and technology for cooking (%)
2.E	sdg2_stunting	1.13293	2015	Prevalence of stunting in children under 5 years of age (%)
1.A	sdg1_lmicpov	1.12881	2015	Poverty headcount ratio at $3.65/day (2017 PPP, %)
9.D	sdg9_mobuse	1.11323	2015	Mobile broadband subscriptions (per 100 population)
4.A	sdg4_earlyedu	1.10877	2015	Participation rate in pre-primary organized learning (% of children aged 4 to 6)
6.B	sdg6_sanita	1.07892	2015	Population using at least basic sanitation services (%)
4.D	sdg4_second	1.03337	2015	Lower secondary completion rate (%)
9.G	sdg9_uni	1.02978	2015	The Times Higher Education Universities Ranking: Average score of top 3 universities (worst 0-100 best)
3.I	sdg3_swb	1.01507	2015	Subjective well-being (average ladder score, worst 0-10 best)
9.F	sdg9_roads	0.991507	2015	Rural population with access to all-season roads (%)
3.K	sdg3_traffic	0.969504	2015	Traffic deaths (per 100,000 population)
3.B	sdg3_fertility	0.939965	2015	Adolescent fertility rate (births per 1,000 females aged 15 to 19)
17.C	sdg17_statperf	0.907129	2015	Statistical Performance Index (worst 0-100 best)
16.C	sdg16_cpi	0.869991	2015	Corruption Perceptions Index (worst 0-100 best)
16.E	sdg16_exprop	0.729698	2015	Expropriations are lawful and adequately compensated (worst 0 - 1 best)
3.H	sdg3_pollmort	0.725219	2015	Age-standardized death rate attributable to household air pollution and ambient air pollution (per 100,000 population)
2.A	sdg2_crlyld	0.67343	2015	Cereal yield (tonnes per hectare of harvested land)
3.F	sdg3_ncds	0.651058	2015	Age-standardized death rate due to cardiovascular disease, cancer, diabetes, or chronic respiratory disease in adults aged 30–70 years (%)
6.E	sdg6_water	0.635037	2015	Population using at least basic drinking water services (%)
3.L	sdg3_u5mort	0.610536	2015	Mortality rate, under-5 (per 1,000 live births)
2.G	sdg2_undernsh	0.599709	2015	Prevalence of undernourishment (%)
16.D	sdg16_detain	0.578337	2015	Unsentenced detainees (% of prison population)
16.B	sdg16_clabor	0.552325	2015	Children involved in child labor (% of population aged 5 to 14)
10.B	sdg10_palma	0.530666	2015	Palma ratio
2.H	sdg2_wasting	0.506641	2015	Prevalence of wasting in children under 5 years of age (%)
5.B	sdg5_familypl	0.493585	2015	Demand for family planning satisfied by modern methods (% of females aged 15 to 49)
8.E	sdg8_rights	0.46762	2015	Fundamental labor rights are effectively guaranteed (worst 0–1 best)
17.B	sdg17_govex	0.443506	2015	Government spending on health and education (% of GDP)
16.G	sdg16_justice	0.430887	2015	Access to and affordability of justice (worst 0–1 best)
1.B	sdg1_wpc	0.364205	2015	Poverty headcount ratio at $2.15/day (2017 PPP, %)
7.C	sdg7_elecac	0.353814	2015	Population with access to electricity (%)
16.A	sdg16_admin	0.338995	2015	Timeliness of administrative proceedings (worst 0 - 1 best)
14.C	sdg14_cpma	0.27773	2015	Mean area that is protected in marine sites important to biodiversity (%)
16.F	sdg16_homicides	0.260033	2015	Homicides (per 100,000 population)
2.C	sdg2_pestexp	0.210854	2015	Exports of hazardous pesticides (tonnes per million population)
14.B	sdg14_cleanwat	0.144113	2015	Ocean Health Index: Clean Waters score (worst 0-100 best)
3.A	sdg3_births	0.0958549	2015	Births attended by skilled health personnel (%)
11.D	sdg11_transport	0.0592335	2015	Satisfaction with public transport (%)
16.H	sdg16_rsf	0.0480642	2015	Press Freedom Index (worst 0-100 best)
16.I	sdg16_safe	0.0461643	2015	Population who feel safe walking alone at night in the city or area where they live (%)
5.A	sdg5_edat	0.0437827	2015	Ratio of female-to-male mean years of education received (%)
11.A	sdg11_pipedwat	0.00589366	2015	Access to improved water source, piped (% of urban population)
8.F	sdg8_slavery	-0.023646	2015	Victims of modern slavery (per 1,000 population)
7.D	sdg7_renewcon	-0.0759554	2015	Renewable energy share in total final energy consumption (%)
11.B	sdg11_pm25	-0.097442	2015	Annual mean concentration of particulate matter of less than 2.5 microns in diameter (PM2.5) (μg/m³)
3.E	sdg3_matmort	-0.105746	2015	Maternal mortality rate (per 100,000 live births)
16.J	sdg16_u5reg	-0.114591	2015	Birth registrations with civil authority (% of children under age 5)
14.E	sdg14_fishstocks	-0.122084	2015	Fish caught from overexploited or collapsed stocks (% of total catch)
5.D	sdg5_parl	-0.193743	2015	Seats held by women in national parliament (%)
15.B	sdg15_cpfa	-0.204594	2015	Mean area that is protected in freshwater sites important to biodiversity (%)
4.B	sdg4_literacy	-0.212396	2015	Literacy rate (% of population aged 15 to 24)
15.C	sdg15_cpta	-0.22546	2015	Mean area that is protected in terrestrial sites important to biodiversity (%)
3.J	sdg3_tb	-0.241978	2015	Incidence of tuberculosis (per 100,000 population)
3.C	sdg3_hiv	-0.242982	2015	New HIV infections (per 1,000 uninfected population)
10.A	sdg10_gini	-0.247042	2015	Gini coefficient
8.B	sdg8_adjgrowth	-0.26868	2015	Adjusted GDP growth (%)
14.F	sdg14_trawl	-0.350542	2015	Fish caught by trawling or dredging (%)
15.D	sdg15_forchg	-0.357005	2015	Permanent deforestation (% of forest area, 3-year average)
14.D	sdg14_discard	-0.478115	2015	Fish caught that are then discarded (%)
4.C	sdg4_primary	-0.505153	2015	Net primary enrollment rate (%)
3.N	sdg3_vac	-0.549595	2015	Surviving infants who received 2 WHO-recommended vaccines (%)
2.D	sdg2_snmi	-0.625069	2015	Sustainable Nitrogen Management Index (best 0-1.41 worst)
15.E	sdg15_redlist	-0.659878	2015	Red List Index of species survival (worst 0-1 best)
13.A	sdg13_co2export	-0.88185	2015	CO2/emissions embodied in fossil fuel exports (kg/capita)
6.A	sdg6_freshwat	-0.977233	2015	Freshwater withdrawal (% of available freshwater resources)
5.C	sdg5_lfpr	-1.00318	2015	Ratio of female-to-male labor force participation rate (%)
7.B	sdg7_co2twh	-1.02523	2015	CO2 emissions from fuel combustion per total electricity output (MtCO2 TWh)
12.B	sdg12_explastic	-1.23322	2015	Exports of plastic waste (kg/capita)
14.A	sdg14_biomar	-1.37286	2015	Marine biodiversity threats embodied in imports (per million population)
8.G	sdg8_unemp	-1.4082	2015	Unemployment rate (% of total labor force, ages 15+)
17.A	sdg17_cohaven	-1.42046	2015	Corporate Tax Haven Score (best 0-100 worst)
12.D	sdg12_nimport	-1.46465	2015	Nitrogen emissions embodied in imports (kg/capita)
12.E	sdg12_nprod	-1.52668	2015	Production-based nitrogen emissions (kg/capita)
13.C	sdg13_co2import	-1.5466	2015	CO2 emissions embodied in imports (tCO2/capita)
8.D	sdg8_impslav	-1.57809	2015	Victims of modern slavery embodied in imports (per 100,000 population)
12.A	sdg12_ewaste	-1.60018	2015	Electronic waste (kg/capita)
8.C	sdg8_impacc	-1.60039	2015	Fatal work-related accidents embodied in imports (per 100,000 population)
16.K	sdg16_weaponsexp	-1.60639	2015	Exports of major conventional weapons (TIV constant million USD per 100,000 population)
12.F	sdg12_so2import	-1.61243	2015	SO2 emissions embodied in imports (kg/capita)
15.A	sdg15_biofrwter	-1.6211	2015	Terrestrial and freshwater biodiversity threats embodied in imports (per million population)
6.C	sdg6_scarcew	-1.63523	2015	Scarce water consumption embodied in imports (m3 H2O eq/capita)
12.C	sdg12_msw	-1.65425	2015	Municipal solid waste (kg/capita/day)
2.F	sdg2_trophic	-1.69641	2015	Human Trophic Level (best 2-3 worst)
12.G	sdg12_so2prod	-1.70154	2015	Production-based SO2 emissions (kg/capita)
13.B	sdg13_co2gcp	-1.73907	2015	CO2 emissions from fossil fuel combustion and cement production (tCO2/capita)
2.B	sdg2_obesity	-1.81804	2015	Prevalence of obesity, BMI ≥ 30 (% of adult population)
9.E	sdg9_rdex	1.97669	2022	Expenditure on research and development (% of GDP)
9.A	sdg9_articles	1.86591	2022	Articles published in academic journals (per 1,000 population)
6.D	sdg6_wastewat	1.78607	2022	Anthropogenic wastewater that receives treatment (%)
3.G	sdg3_neonat	1.29568	2022	Neonatal mortality rate (per 1,000 live births)
3.M	sdg3_uhc	1.29318	2022	Universal health coverage (UHC) index of service coverage (worst 0-100 best)
8.A	sdg8_accounts	1.22941	2022	Adults with an account at a bank or other financial institution or with a mobile-money-service provider (% of population aged 15 or over)
11.C	sdg11_slums	1.17401	2022	Proportion of urban population living in slums (%)
7.A	sdg7_cleanfuel	1.08298	2022	Population with access to clean fuels and technology for cooking (%)
9.G	sdg9_uni	1.08232	2022	The Times Higher Education Universities Ranking: Average score of top 3 universities (worst 0-100 best)
3.I	sdg3_swb	1.08215	2022	Subjective well-being (average ladder score, worst 0-10 best)
9.C	sdg9_lpi	1.07783	2022	Logistics Performance Index: Quality of trade and transport-related infrastructure (worst 1-5 best)
16.C	sdg16_cpi	1.07157	2022	Corruption Perceptions Index (worst 0-100 best)
3.K	sdg3_traffic	1.05934	2022	Traffic deaths (per 100,000 population)
1.A	sdg1_lmicpov	1.04954	2022	Poverty headcount ratio at $3.65/day (2017 PPP, %)
4.D	sdg4_second	1.0413	2022	Lower secondary completion rate (%)
3.D	sdg3_lifee	1.03204	2022	Life expectancy at birth (years)
9.B	sdg9_intuse	1.0177	2022	Population using the internet (%)
9.F	sdg9_roads	1.0057	2022	Rural population with access to all-season roads (%)
4.A	sdg4_earlyedu	1.00562	2022	Participation rate in pre-primary organized learning (% of children aged 4 to 6)
3.B	sdg3_fertility	0.979149	2022	Adolescent fertility rate (births per 1,000 females aged 15 to 19)
6.B	sdg6_sanita	0.971889	2022	Population using at least basic sanitation services (%)
2.E	sdg2_stunting	0.953546	2022	Prevalence of stunting in children under 5 years of age (%)
9.D	sdg9_mobuse	0.936062	2022	Mobile broadband subscriptions (per 100 population)
2.G	sdg2_undernsh	0.910794	2022	Prevalence of undernourishment (%)
17.C	sdg17_statperf	0.839837	2022	Statistical Performance Index (worst 0-100 best)
3.H	sdg3_pollmort	0.826834	2022	Age-standardized death rate attributable to household air pollution and ambient air pollution (per 100,000 population)
16.E	sdg16_exprop	0.810743	2022	Expropriations are lawful and adequately compensated (worst 0 - 1 best)
14.B	sdg14_cleanwat	0.793076	2022	Ocean Health Index: Clean Waters score (worst 0-100 best)
3.F	sdg3_ncds	0.751607	2022	Age-standardized death rate due to cardiovascular disease, cancer, diabetes, or chronic respiratory disease in adults aged 30–70 years (%)
2.A	sdg2_crlyld	0.65648	2022	Cereal yield (tonnes per hectare of harvested land)
17.B	sdg17_govex	0.655576	2022	Government spending on health and education (% of GDP)
16.B	sdg16_clabor	0.584456	2022	Children involved in child labor (% of population aged 5 to 14)
8.E	sdg8_rights	0.519847	2022	Fundamental labor rights are effectively guaranteed (worst 0–1 best)
16.I	sdg16_safe	0.506809	2022	Population who feel safe walking alone at night in the city or area where they live (%)
10.B	sdg10_palma	0.472814	2022	Palma ratio
16.D	sdg16_detain	0.468884	2022	Unsentenced detainees (% of prison population)
1.B	sdg1_wpc	0.424643	2022	Poverty headcount ratio at $2.15/day (2017 PPP, %)
5.B	sdg5_familypl	0.420496	2022	Demand for family planning satisfied by modern methods (% of females aged 15 to 49)
16.H	sdg16_rsf	0.386781	2022	Press Freedom Index (worst 0-100 best)
16.F	sdg16_homicides	0.370061	2022	Homicides (per 100,000 population)
16.G	sdg16_justice	0.359896	2022	Access to and affordability of justice (worst 0–1 best)
6.E	sdg6_water	0.304806	2022	Population using at least basic drinking water services (%)
2.H	sdg2_wasting	0.283278	2022	Prevalence of wasting in children under 5 years of age (%)
14.C	sdg14_cpma	0.270096	2022	Mean area that is protected in marine sites important to biodiversity (%)
2.C	sdg2_pestexp	0.268071	2022	Exports of hazardous pesticides (tonnes per million population)
16.A	sdg16_admin	0.26095	2022	Timeliness of administrative proceedings (worst 0 - 1 best)
15.D	sdg15_forchg	0.187211	2022	Permanent deforestation (% of forest area, 3-year average)
11.A	sdg11_pipedwat	0.0465081	2022	Access to improved water source, piped (% of urban population)
7.D	sdg7_renewcon	0.0458279	2022	Renewable energy share in total final energy consumption (%)
3.N	sdg3_vac	0.0454553	2022	Surviving infants who received 2 WHO-recommended vaccines (%)
8.F	sdg8_slavery	0.00434056	2022	Victims of modern slavery (per 1,000 population)
16.J	sdg16_u5reg	-0.00719473	2022	Birth registrations with civil authority (% of children under age 5)
11.B	sdg11_pm25	-0.0332416	2022	Annual mean concentration of particulate matter of less than 2.5 microns in diameter (PM2.5) (μg/m³)
3.L	sdg3_u5mort	-0.066201	2022	Mortality rate, under-5 (per 1,000 live births)
8.B	sdg8_adjgrowth	-0.13131	2022	Adjusted GDP growth (%)
7.C	sdg7_elecac	-0.1501	2022	Population with access to electricity (%)
5.A	sdg5_edat	-0.151673	2022	Ratio of female-to-male mean years of education received (%)
10.A	sdg10_gini	-0.151747	2022	Gini coefficient
5.D	sdg5_parl	-0.152921	2022	Seats held by women in national parliament (%)
11.D	sdg11_transport	-0.185529	2022	Satisfaction with public transport (%)
4.B	sdg4_literacy	-0.190289	2022	Literacy rate (% of population aged 15 to 24)
14.E	sdg14_fishstocks	-0.205937	2022	Fish caught from overexploited or collapsed stocks (% of total catch)
15.C	sdg15_cpta	-0.271263	2022	Mean area that is protected in terrestrial sites important to biodiversity (%)
3.C	sdg3_hiv	-0.273247	2022	New HIV infections (per 1,000 uninfected population)
15.B	sdg15_cpfa	-0.301382	2022	Mean area that is protected in freshwater sites important to biodiversity (%)
14.D	sdg14_discard	-0.336684	2022	Fish caught that are then discarded (%)
14.F	sdg14_trawl	-0.338182	2022	Fish caught by trawling or dredging (%)
3.A	sdg3_births	-0.368604	2022	Births attended by skilled health personnel (%)
3.E	sdg3_matmort	-0.394657	2022	Maternal mortality rate (per 100,000 live births)
3.J	sdg3_tb	-0.511481	2022	Incidence of tuberculosis (per 100,000 population)
15.E	sdg15_redlist	-0.565203	2022	Red List Index of species survival (worst 0-1 best)
4.C	sdg4_primary	-0.573123	2022	Net primary enrollment rate (%)
2.D	sdg2_snmi	-0.652152	2022	Sustainable Nitrogen Management Index (best 0-1.41 worst)
13.A	sdg13_co2export	-0.7218	2022	CO2/emissions embodied in fossil fuel exports (kg/capita)
5.C	sdg5_lfpr	-0.818081	2022	Ratio of female-to-male labor force participation rate (%)
6.A	sdg6_freshwat	-0.824789	2022	Freshwater withdrawal (% of available freshwater resources)
7.B	sdg7_co2twh	-0.948382	2022	CO2 emissions from fuel combustion per total electricity output (MtCO2 TWh)
8.G	sdg8_unemp	-1.05605	2022	Unemployment rate (% of total labor force, ages 15+)
12.B	sdg12_explastic	-1.26419	2022	Exports of plastic waste (kg/capita)
14.A	sdg14_biomar	-1.40356	2022	Marine biodiversity threats embodied in imports (per million population)
17.A	sdg17_cohaven	-1.45455	2022	Corporate Tax Haven Score (best 0-100 worst)
12.E	sdg12_nprod	-1.54152	2022	Production-based nitrogen emissions (kg/capita)
12.D	sdg12_nimport	-1.59126	2022	Nitrogen emissions embodied in imports (kg/capita)
13.C	sdg13_co2import	-1.59392	2022	CO2 emissions embodied in imports (tCO2/capita)
8.D	sdg8_impslav	-1.60343	2022	Victims of modern slavery embodied in imports (per 100,000 population)
12.A	sdg12_ewaste	-1.6243	2022	Electronic waste (kg/capita)
15.A	sdg15_biofrwter	-1.6434	2022	Terrestrial and freshwater biodiversity threats embodied in imports (per million population)
12.F	sdg12_so2import	-1.65609	2022	SO2 emissions embodied in imports (kg/capita)
6.C	sdg6_scarcew	-1.66791	2022	Scarce water consumption embodied in imports (m3 H2O eq/capita)
12.C	sdg12_msw	-1.67032	2022	Municipal solid waste (kg/capita/day)
8.C	sdg8_impacc	-1.67321	2022	Fatal work-related accidents embodied in imports (per 100,000 population)
2.F	sdg2_trophic	-1.67674	2022	Human Trophic Level (best 2-3 worst)
16.K	sdg16_weaponsexp	-1.68706	2022	Exports of major conventional weapons (TIV constant million USD per 100,000 population)
13.B	sdg13_co2gcp	-1.76436	2022	CO2 emissions from fossil fuel combustion and cement production (tCO2/capita)
2.B	sdg2_obesity	-1.80996	2022	Prevalence of obesity, BMI ≥ 30 (% of adult population)
12.G	sdg12_so2prod	-1.83886	2022	Production-based SO2 emissions (kg/capita)

## Sheet: Fig.S3_b
Similarity (>=0.7) between indicators in 2000	2.B	2.F	13.B	12.G	16.K	8.C	12.F	12.C	15.A	12.E	6.C	12.A	8.D	13.C	12.D	17.A	14.A	8.G	5.C	12.B	6.A	15.E	13.A	7.B	15.D	2.D	11.B	15.C	15.B	14.D	8.B	16.J	14.F	11.A	11.D	10.A	16.I	14.E	7.D	16.H	8.F	3.C	4.B	5.D	14.C	16.F	16.G	2.C	3.N
2.B	1	0.736906	0.773798	0.738945	0.801388	0.734388	0.704367	0.773144	0.76984	0.730297	0.730395	0.742369	0.723183	0.705411	0.703452	0.740219	-	-	-	-	0.707107	-	-	-	-	-	-	-	-	-	-	-	-	-	-	-	-	-	-	-	-	-	-	-	-	-	-	-	-
2.F	0.736906	1	0.809966	0.741646	0.790912	0.736868	0.786328	0.775545	0.817335	0.7688	0.768115	0.803567	0.794311	0.774792	0.728969	0.763749	0.755929	-	-	-	-	-	0.700649	-	-	-	-	-	-	-	-	-	-	-	-	-	-	-	-	-	-	-	-	-	-	-	-	-	-
13.B	0.773798	0.809966	1	0.81496	0.860115	0.785673	0.852891	0.858155	0.86155	0.856215	0.810706	0.915992	0.841037	0.830374	0.793814	0.867848	0.806164	0.751246	-	0.797471	0.777213	-	0.772884	0.733567	-	-	-	-	-	-	-	-	-	-	-	-	-	-	-	-	-	-	-	-	-	-	-	-	-
12.G	0.738945	0.741646	0.81496	1	0.874545	0.954275	0.889415	0.809581	0.865575	0.834626	0.854796	0.75357	0.843661	0.833617	0.803947	0.800666	0.806686	0.742635	-	0.758403	-	0.701335	-	-	-	-	-	-	-	-	-	-	-	-	-	-	-	-	-	-	-	-	-	-	-	-	-	-	-
16.K	0.801388	0.790912	0.860115	0.874545	1	0.89794	0.836909	0.885019	0.896955	0.774597	0.804334	0.814917	0.793857	0.784405	0.756487	0.85253	0.810352	0.755148	-	0.782062	0.729167	0.703206	0.717137	-	-	-	-	-	-	-	-	-	-	-	-	-	-	-	-	-	-	-	-	-	-	-	-	-	-
8.C	0.734388	0.736868	0.785673	0.954275	0.89794	1	0.900998	0.802814	0.867315	0.826829	0.85735	0.747433	0.8459	0.846002	0.817961	0.813353	0.809657	0.749166	-	0.76147	-	0.707865	-	-	-	-	-	-	-	-	-	-	-	-	-	-	-	-	-	-	-	-	-	-	-	-	-	-	-
12.F	0.704367	0.786328	0.852891	0.889415	0.836909	0.900998	1	0.790303	0.878833	0.90652	0.912517	0.8503	0.939442	0.945916	0.893505	0.874157	0.854282	0.706762	-	0.814152	0.714435	-	0.712407	-	-	-	-	-	-	-	-	-	-	-	-	-	-	-	-	-	-	-	-	-	-	-	-	-	-
12.C	0.773144	0.775545	0.858155	0.809581	0.885019	0.802814	0.790303	1	0.842678	0.775201	0.762596	0.808124	0.776151	0.767893	0.746706	0.810255	0.783252	0.715165	-	0.735946	-	-	-	-	-	-	-	-	-	-	-	-	-	-	-	-	-	-	-	-	-	-	-	-	-	-	-	-	-
15.A	0.76984	0.817335	0.86155	0.865575	0.896955	0.867315	0.878833	0.842678	1	0.819892	0.827509	0.827509	0.826531	0.826126	0.800011	0.883032	0.873108	0.747403	-	0.812743	0.701068	0.717409	0.709782	-	-	-	-	-	-	-	-	-	-	-	-	-	-	-	-	-	-	-	-	-	-	-	-	-	-
12.E	0.730297	0.7688	0.856215	0.834626	0.774597	0.826829	0.90652	0.775201	0.819892	1	0.863504	0.808852	0.905075	0.89322	0.888323	0.81906	0.783958	0.710071	-	0.747132	-	-	0.720082	-	-	-	-	-	-	-	-	-	-	-	-	-	-	-	-	-	-	-	-	-	-	-	-	-	-
6.C	0.730395	0.768115	0.810706	0.854796	0.804334	0.85735	0.912517	0.762596	0.827509	0.863504	1	0.784946	0.942731	0.929782	0.915992	0.825885	0.812897	0.709975	-	0.784643	0.709084	-	-	-	-	-	-	-	-	-	-	-	-	-	-	-	-	-	-	-	-	-	-	-	-	-	-	-	-
12.A	0.742369	0.803567	0.915992	0.75357	0.814917	0.747433	0.8503	0.808124	0.827509	0.808852	0.784946	1	0.837984	0.837826	0.77912	0.866172	0.802475	-	-	0.81444	0.740834	-	0.748851	-	-	-	-	-	-	-	-	-	-	-	-	-	-	-	-	-	-	-	-	-	-	-	-	-	-
8.D	0.723183	0.794311	0.841037	0.843661	0.793857	0.8459	0.939442	0.776151	0.826531	0.905075	0.942731	0.837984	1	0.965473	0.933346	0.843786	0.832498	-	-	0.793392	0.731998	-	0.71964	-	-	-	-	-	-	-	-	-	-	-	-	-	-	-	-	-	-	-	-	-	-	-	-	-	-
13.C	0.705411	0.774792	0.830374	0.833617	0.784405	0.846002	0.945916	0.767893	0.826126	0.89322	0.929782	0.837826	0.965473	1	0.940423	0.851762	0.831846	-	-	0.821084	0.754236	-	0.740419	-	-	-	-	-	-	-	-	-	-	0.707646	-	-	-	-	-	-	-	-	-	-	-	-	-	-	-
12.D	0.703452	0.728969	0.793814	0.803947	0.756487	0.817961	0.893505	0.746706	0.800011	0.888323	0.915992	0.77912	0.933346	0.940423	1	0.798815	0.826574	-	-	0.787745	0.715036	-	0.703522	-	-	-	-	-	-	-	-	-	-	-	-	-	-	-	-	-	-	-	-	-	-	-	-	-	-
17.A	0.740219	0.763749	0.867848	0.800666	0.85253	0.813353	0.874157	0.810255	0.883032	0.81906	0.825885	0.866172	0.843786	0.851762	0.798815	1	0.849276	-	-	0.827988	0.763312	0.741284	0.748824	-	0.724849	-	-	-	-	-	-	0.709039	-	0.71522	-	-	-	-	-	-	-	-	-	-	-	-	-	-	-
14.A	-	0.755929	0.806164	0.806686	0.810352	0.809657	0.854282	0.783252	0.873108	0.783958	0.812897	0.802475	0.832498	0.831846	0.826574	0.849276	1	-	-	0.85676	-	-	-	-	-	-	-	-	-	-	-	-	-	-	-	-	-	-	-	-	-	-	-	-	-	-	-	-	-
8.G	-	-	0.751246	0.742635	0.755148	0.749166	0.706762	0.715165	0.747403	0.710071	0.709975	-	-	-	-	-	-	1	-	-	-	-	-	-	-	-	-	-	-	-	-	-	-	-	-	-	-	-	-	-	-	-	-	-	-	-	-	-	-
5.C	-	-	-	-	-	-	-	-	-	-	-	-	-	-	-	-	-	-	1	-	-	-	-	-	-	-	-	-	-	-	-	-	-	-	-	-	-	-	-	-	-	-	-	-	-	-	-	-	-
12.B	-	-	0.797471	0.758403	0.782062	0.76147	0.814152	0.735946	0.812743	0.747132	0.784643	0.81444	0.793392	0.821084	0.787745	0.827988	0.85676	-	-	1	0.733183	-	0.775836	-	0.714805	-	-	-	-	-	-	0.708791	-	0.731431	-	-	-	-	-	-	-	-	0.712336	-	-	-	-	-	-
6.A	0.707107	-	0.777213	-	0.729167	-	0.714435	-	0.701068	-	0.709084	0.740834	0.731998	0.754236	0.715036	0.763312	-	-	-	0.733183	1	-	0.766938	-	-	-	0.720805	-	-	-	-	-	-	0.705156	-	-	-	-	-	-	-	-	-	-	-	-	-	-	-
15.E	-	-	-	0.701335	0.703206	0.707865	-	-	0.717409	-	-	-	-	-	-	0.741284	-	-	-	-	-	1	-	-	-	-	-	-	-	-	-	-	-	-	-	-	-	-	-	-	-	-	-	-	-	-	-	-	-
13.A	-	0.700649	0.772884	-	0.717137	-	0.712407	-	0.709782	0.720082	-	0.748851	0.71964	0.740419	0.703522	0.748824	-	-	-	0.775836	0.766938	-	1	-	-	-	-	-	-	-	-	0.770961	-	0.754105	-	-	-	-	-	-	0.728025	-	-	-	-	-	-	-	-
7.B	-	-	0.733567	-	-	-	-	-	-	-	-	-	-	-	-	-	-	-	-	-	-	-	-	1	-	-	-	-	-	-	-	-	-	-	-	-	-	-	-	-	-	-	-	-	-	-	-	-	-
15.D	-	-	-	-	-	-	-	-	-	-	-	-	-	-	-	0.724849	-	-	-	0.714805	-	-	-	-	1	-	-	-	-	-	-	-	-	0.741755	-	-	-	-	-	-	-	-	-	-	-	-	-	-	-
2.D	-	-	-	-	-	-	-	-	-	-	-	-	-	-	-	-	-	-	-	-	-	-	-	-	-	1	-	-	-	-	-	-	-	-	-	-	-	-	-	-	-	-	-	-	-	-	-	-	-
11.B	-	-	-	-	-	-	-	-	-	-	-	-	-	-	-	-	-	-	-	-	0.720805	-	-	-	-	-	1	-	-	-	-	-	-	-	-	-	-	-	-	-	-	-	-	-	-	-	-	-	-
15.C	-	-	-	-	-	-	-	-	-	-	-	-	-	-	-	-	-	-	-	-	-	-	-	-	-	-	-	1	0.813812	-	-	-	-	-	-	-	-	-	-	-	-	-	-	-	-	-	-	-	-
15.B	-	-	-	-	-	-	-	-	-	-	-	-	-	-	-	-	-	-	-	-	-	-	-	-	-	-	-	0.813812	1	-	-	-	-	-	-	-	-	-	-	-	-	-	-	-	-	-	-	-	-
14.D	-	-	-	-	-	-	-	-	-	-	-	-	-	-	-	-	-	-	-	-	-	-	-	-	-	-	-	-	-	1	-	-	0.787726	-	-	-	-	-	-	-	-	-	-	-	-	-	-	-	-
8.B	-	-	-	-	-	-	-	-	-	-	-	-	-	-	-	-	-	-	-	-	-	-	-	-	-	-	-	-	-	-	1	-	-	-	-	-	-	-	-	-	-	-	-	-	-	-	-	-	-
16.J	-	-	-	-	-	-	-	-	-	-	-	-	-	-	-	0.709039	-	-	-	0.708791	-	-	0.770961	-	-	-	-	-	-	-	-	1	-	0.727273	-	-	-	-	-	-	-	-	0.743701	-	-	-	-	-	-
14.F	-	-	-	-	-	-	-	-	-	-	-	-	-	-	-	-	-	-	-	-	-	-	-	-	-	-	-	-	-	0.787726	-	-	1	-	-	-	-	0.700666	-	-	-	-	-	-	-	-	-	-	-
11.A	-	-	-	-	-	-	-	-	-	-	-	-	-	0.707646	-	0.71522	-	-	-	0.731431	0.705156	-	0.754105	-	0.741755	-	-	-	-	-	-	0.727273	-	1	-	-	-	-	-	-	0.771436	-	0.719431	-	-	-	-	-	0.705156
11.D	-	-	-	-	-	-	-	-	-	-	-	-	-	-	-	-	-	-	-	-	-	-	-	-	-	-	-	-	-	-	-	-	-	-	1	-	-	-	-	-	-	-	-	-	-	-	-	-	-
10.A	-	-	-	-	-	-	-	-	-	-	-	-	-	-	-	-	-	-	-	-	-	-	-	-	-	-	-	-	-	-	-	-	-	-	-	1	-	-	-	-	-	-	-	-	-	-	-	-	-
16.I	-	-	-	-	-	-	-	-	-	-	-	-	-	-	-	-	-	-	-	-	-	-	-	-	-	-	-	-	-	-	-	-	-	-	-	-	1	-	-	-	-	-	-	-	-	-	-	-	-
14.E	-	-	-	-	-	-	-	-	-	-	-	-	-	-	-	-	-	-	-	-	-	-	-	-	-	-	-	-	-	-	-	-	0.700666	-	-	-	-	1	-	-	-	-	-	-	-	-	-	-	-
7.D	-	-	-	-	-	-	-	-	-	-	-	-	-	-	-	-	-	-	-	-	-	-	-	-	-	-	-	-	-	-	-	-	-	-	-	-	-	-	1	-	-	-	-	-	-	-	-	-	-
16.H	-	-	-	-	-	-	-	-	-	-	-	-	-	-	-	-	-	-	-	-	-	-	-	-	-	-	-	-	-	-	-	-	-	-	-	-	-	-	-	1	0.704283	-	-	-	-	-	0.71038	-	-
8.F	-	-	-	-	-	-	-	-	-	-	-	-	-	-	-	-	-	-	-	-	-	-	0.728025	-	-	-	-	-	-	-	-	-	-	0.771436	-	-	-	-	-	0.704283	1	-	-	-	-	-	0.73796	-	-
3.C	-	-	-	-	-	-	-	-	-	-	-	-	-	-	-	-	-	-	-	-	-	-	-	-	-	-	-	-	-	-	-	-	-	-	-	-	-	-	-	-	-	1	-	-	-	-	-	-	-
4.B	-	-	-	-	-	-	-	-	-	-	-	-	-	-	-	-	-	-	-	0.712336	-	-	-	-	-	-	-	-	-	-	-	0.743701	-	0.719431	-	-	-	-	-	-	-	-	1	-	-	-	-	-	0.759036
5.D	-	-	-	-	-	-	-	-	-	-	-	-	-	-	-	-	-	-	-	-	-	-	-	-	-	-	-	-	-	-	-	-	-	-	-	-	-	-	-	-	-	-	-	1	-	-	-	-	-
14.C	-	-	-	-	-	-	-	-	-	-	-	-	-	-	-	-	-	-	-	-	-	-	-	-	-	-	-	-	-	-	-	-	-	-	-	-	-	-	-	-	-	-	-	-	1	-	-	-	-
16.F	-	-	-	-	-	-	-	-	-	-	-	-	-	-	-	-	-	-	-	-	-	-	-	-	-	-	-	-	-	-	-	-	-	-	-	-	-	-	-	-	-	-	-	-	-	1	-	-	-
16.G	-	-	-	-	-	-	-	-	-	-	-	-	-	-	-	-	-	-	-	-	-	-	-	-	-	-	-	-	-	-	-	-	-	-	-	-	-	-	-	0.71038	0.73796	-	-	-	-	-	1	-	-
2.C	-	-	-	-	-	-	-	-	-	-	-	-	-	-	-	-	-	-	-	-	-	-	-	-	-	-	-	-	-	-	-	-	-	-	-	-	-	-	-	-	-	-	-	-	-	-	-	1	-
3.N	-	-	-	-	-	-	-	-	-	-	-	-	-	-	-	-	-	-	-	-	-	-	-	-	-	-	-	-	-	-	-	-	-	0.705156	-	-	-	-	-	-	-	-	0.759036	-	-	-	-	-	1
3.J	-	-	-	-	-	-	-	-	-	-	-	-	-	-	-	-	-	-	-	-	-	-	-	-	-	-	-	-	-	-	-	0.706476	-	0.705572	-	-	-	-	-	-	-	-	-	-	-	-	-	-	-
16.A	-	-	-	-	-	-	-	-	-	-	-	-	-	-	-	-	-	-	-	-	-	-	-	-	-	-	-	-	-	-	-	-	-	-	-	-	-	-	-	-	-	-	-	-	-	-	0.771182	-	-
16.D	-	-	-	-	-	-	-	-	-	-	-	-	-	-	-	-	-	-	-	-	-	-	-	-	-	-	-	-	-	-	-	-	-	-	-	-	-	-	-	-	-	-	-	-	-	-	-	-	-
3.K	-	-	-	-	-	-	-	-	-	-	-	-	-	-	-	-	-	-	-	-	-	-	-	-	-	-	-	-	-	-	-	-	-	-	-	-	-	-	-	-	-	-	-	-	-	-	-	-	-
3.H	-	-	-	-	-	-	-	-	-	-	-	-	-	-	-	-	-	-	-	-	-	-	-	-	-	-	-	-	-	-	-	-	-	-	-	-	-	-	-	-	-	-	-	-	-	-	-	-	-
10.B	-	-	-	-	-	-	-	-	-	-	-	-	-	-	-	-	-	-	-	-	-	-	-	-	-	-	-	-	-	-	-	-	-	-	-	0.845489	-	-	-	-	-	-	-	-	-	-	-	-	-
3.F	-	-	-	-	-	-	-	-	-	-	-	-	-	-	-	-	-	-	-	-	-	-	-	-	-	-	-	-	-	-	-	-	-	-	-	-	-	-	-	-	-	-	-	-	-	-	-	-	-
1.B	-	-	-	-	-	-	-	-	-	-	-	-	-	-	-	-	-	-	-	-	-	-	-	-	-	-	-	-	-	-	-	-	-	0.722791	-	-	-	-	-	-	0.732786	0.728322	0.749255	-	-	0.702785	-	-	-
8.E	-	-	-	-	-	-	-	-	-	-	-	-	-	-	-	-	-	-	-	-	-	-	-	-	-	-	-	-	-	-	-	-	-	-	-	-	-	-	-	-	-	-	-	-	-	-	0.796315	-	-
16.B	-	-	-	-	-	-	-	-	-	-	-	-	-	-	-	-	-	-	-	-	-	-	-	-	-	-	-	-	-	-	-	-	-	-	-	-	-	-	-	-	-	-	-	-	-	-	-	-	-
4.C	-	-	-	-	-	-	-	-	-	-	-	-	-	-	-	-	-	-	-	-	-	-	-	-	-	-	-	-	-	-	-	-	-	-	-	-	-	-	-	-	0.702396	-	0.772727	-	-	-	-	-	0.71038
5.A	-	-	-	-	-	-	-	-	-	-	-	-	-	-	-	-	-	-	-	-	-	-	-	-	-	-	-	-	-	-	-	-	-	-	-	-	-	-	-	-	-	-	0.731988	-	-	-	-	-	0.701068
17.B	-	-	-	-	-	-	-	-	-	-	-	-	-	-	-	-	-	-	-	-	-	-	-	-	-	-	-	-	-	-	-	-	-	-	-	-	-	-	-	-	-	-	-	-	-	-	-	-	-
2.A	-	-	-	-	-	-	-	-	-	-	-	-	-	-	-	-	-	-	-	-	-	-	-	-	-	-	-	-	-	-	-	-	-	-	-	-	-	-	-	-	-	-	-	-	-	-	-	-	-
9.F	-	-	-	-	-	-	-	-	-	-	-	-	-	-	-	-	-	-	-	-	-	-	-	-	-	-	-	-	-	-	-	-	-	-	-	-	-	-	-	-	-	-	-	-	-	-	-	-	0.704673
16.E	-	-	-	-	-	-	-	-	-	-	-	-	-	-	-	-	-	-	-	-	-	-	-	-	-	-	-	-	-	-	-	-	-	-	-	-	-	-	-	-	-	-	-	-	-	-	-	-	-
17.C	-	-	-	-	-	-	-	-	-	-	-	-	-	-	-	-	-	-	-	-	-	-	-	-	-	-	-	-	-	-	-	-	-	-	-	-	-	-	-	-	-	-	-	-	-	-	-	-	-
5.B	-	-	-	-	-	-	-	-	-	-	-	-	-	-	-	-	-	-	-	-	-	-	-	-	-	-	-	-	-	-	-	-	-	-	-	-	-	-	-	-	-	-	-	-	-	-	-	-	-
14.B	-	-	-	-	-	-	-	-	-	-	-	-	-	-	-	-	-	-	-	-	-	-	-	-	-	-	-	-	-	-	-	-	0.70791	-	-	-	-	-	-	-	-	-	-	-	-	-	-	-	-
16.C	-	-	-	-	-	-	-	-	-	-	-	-	-	-	-	-	-	-	-	-	-	-	-	-	-	-	-	-	-	-	-	-	-	-	-	-	-	-	-	-	-	-	-	-	-	-	-	-	-
2.H	-	-	-	-	-	-	-	-	-	-	-	-	-	-	-	-	-	-	-	-	-	-	-	-	-	-	-	-	-	-	-	-	-	-	-	-	-	-	-	-	-	-	-	-	-	-	-	-	-
3.B	-	-	-	-	-	-	-	-	-	-	-	-	-	-	-	-	-	-	-	-	-	-	-	-	-	-	-	-	-	-	-	-	-	-	-	-	-	-	-	-	-	-	-	-	-	0.762216	-	-	-
3.I	-	-	-	-	-	-	-	-	-	-	-	-	-	-	-	-	-	-	-	-	-	-	-	-	-	-	-	-	-	-	-	-	-	-	-	-	-	-	-	-	-	-	-	-	-	-	-	-	-
9.G	-	-	-	-	-	-	-	-	-	-	-	-	-	-	-	-	-	-	-	-	-	-	-	-	-	-	-	-	-	-	-	-	-	-	-	-	-	-	-	-	-	-	-	-	-	-	-	-	-
4.A	-	-	-	-	-	-	-	-	-	-	-	-	-	-	-	-	-	-	-	-	-	-	-	-	-	-	-	-	-	-	-	-	-	-	-	-	-	-	-	-	-	-	-	-	-	-	-	-	-
9.C	-	-	-	-	-	-	-	-	-	-	-	-	-	-	-	-	-	-	-	-	-	-	-	-	-	-	-	-	-	-	-	-	-	-	-	-	-	-	-	-	-	-	-	-	-	-	-	-	-
3.E	-	-	-	-	-	-	-	-	-	-	-	-	-	-	-	-	-	-	-	-	-	-	-	-	-	-	-	-	-	-	-	0.727582	-	0.738749	-	-	-	-	-	-	-	-	0.801834	-	-	0.709208	-	-	0.781161
6.E	-	-	-	-	-	-	-	-	-	-	-	-	-	-	-	-	-	-	-	-	-	-	-	-	-	-	-	-	-	-	-	-	-	0.70639	-	-	-	-	-	-	-	-	-	-	-	-	-	-	-
3.A	-	-	-	-	-	-	-	-	-	-	-	-	-	-	-	-	-	-	-	-	-	-	-	-	-	-	-	-	-	-	-	-	-	0.703081	-	-	-	-	-	-	-	-	0.783485	-	-	-	-	-	0.740003
7.C	-	-	-	-	-	-	-	-	-	-	-	-	-	-	-	-	-	-	-	-	-	-	-	-	-	-	-	-	-	-	-	-	-	-	-	-	-	-	-	-	-	-	0.735083	-	-	-	-	-	0.717137
1.A	-	-	-	-	-	-	-	-	-	-	-	-	-	-	-	-	-	-	-	-	-	-	-	-	-	-	-	-	-	-	-	-	-	-	-	-	-	-	-	-	-	-	-	-	-	-	-	-	-
2.G	-	-	-	-	-	-	-	-	-	-	-	-	-	-	-	-	-	-	-	-	-	-	-	-	-	-	-	-	-	-	-	-	-	-	-	-	-	-	-	-	-	-	-	-	-	-	-	-	-
4.D	-	-	-	-	-	-	-	-	-	-	-	-	-	-	-	-	-	-	-	-	-	-	-	-	-	-	-	-	-	-	-	-	-	-	-	-	-	-	-	-	-	-	-	-	-	-	-	-	-
3.D	-	-	-	-	-	-	-	-	-	-	-	-	-	-	-	-	-	-	-	-	-	-	-	-	-	-	-	-	-	-	-	-	-	-	-	-	-	-	-	-	-	-	-	-	-	-	-	-	-
11.C	-	-	-	-	-	-	-	-	-	-	-	-	-	-	-	-	-	-	-	-	-	-	-	-	-	-	-	-	-	-	-	-	-	-	-	-	-	-	-	-	-	-	-	-	-	-	-	-	-
6.B	-	-	-	-	-	-	-	-	-	-	-	-	-	-	-	-	-	-	-	-	-	-	-	-	-	-	-	-	-	-	-	-	-	-	-	-	-	-	-	-	-	-	-	-	-	-	-	-	-
7.A	-	-	-	-	-	-	-	-	-	-	-	-	-	-	-	-	-	-	-	-	-	-	-	-	-	-	-	-	-	-	-	-	-	-	-	-	-	-	-	-	-	-	-	-	-	-	-	-	-
2.E	-	-	-	-	-	-	-	-	-	-	-	-	-	-	-	-	-	-	-	-	-	-	-	-	-	-	-	-	-	-	-	-	-	-	-	-	-	-	-	-	-	-	-	-	-	-	-	-	-
3.L	-	-	-	-	-	-	-	-	-	-	-	-	-	-	-	-	-	-	-	-	-	-	-	-	-	-	-	-	-	-	-	-	-	-	-	-	-	-	-	-	-	-	0.730523	-	-	-	-	-	0.721044
9.E	-	-	-	-	-	-	-	-	-	-	-	-	-	-	-	-	-	-	-	-	-	-	-	-	-	-	-	-	-	-	-	-	-	-	-	-	-	-	-	-	-	-	-	-	-	-	-	-	-
8.A	-	-	-	-	-	-	-	-	-	-	-	-	-	-	-	-	-	-	-	-	-	-	-	-	-	-	-	-	-	-	-	-	-	-	-	-	-	-	-	-	-	-	-	-	-	-	-	-	-
3.G	-	-	-	-	-	-	-	-	-	-	-	-	-	-	-	-	-	-	-	-	-	-	-	-	-	-	-	-	-	-	-	-	-	-	-	-	-	-	-	-	-	-	-	-	-	-	-	-	-
3.M	-	-	-	-	-	-	-	-	-	-	-	-	-	-	-	-	-	-	-	-	-	-	-	-	-	-	-	-	-	-	-	-	-	-	-	-	-	-	-	-	-	-	-	-	-	-	-	-	-
6.D	-	-	-	-	-	-	-	-	-	-	-	-	-	-	-	-	-	-	-	-	-	-	-	-	-	-	-	-	-	-	-	-	-	-	-	-	-	-	-	-	-	-	-	-	-	-	-	-	-
9.D	-	-	-	-	-	-	-	-	-	-	-	-	-	-	-	-	-	-	-	-	-	-	-	-	-	-	-	-	-	-	-	-	-	-	-	-	-	-	-	-	-	-	-	-	-	-	-	-	-
9.B	-	-	-	-	-	-	-	-	-	-	-	-	-	-	-	-	-	-	-	-	-	-	-	-	-	-	-	-	-	-	-	-	-	-	-	-	-	-	-	-	-	-	-	-	-	-	-	-	-
9.A	-	-	-	-	-	-	-	-	-	-	-	-	-	-	-	-	-	-	-	-	-	-	-	-	-	-	-	-	-	-	-	-	-	-	-	-	-	-	-	-	-	-	-	-	-	-	-	-	-
[truncated: 47 more columns]

## Sheet: Fig.S3_d
Similarity (>=0.7) between indicators in 2015	2.B	13.B	12.G	2.F	12.C	6.C	15.A	12.F	16.K	8.C	12.A	8.D	13.C	12.E	12.D	17.A	8.G	14.A	12.B	7.B	5.C	6.A	13.A	15.E	2.D	3.N	4.C	14.D	15.D	14.F	8.B	10.A	3.C	3.J	15.C	4.B	15.B	5.D	14.E	16.J	3.E	11.B	7.D	8.F	11.A	5.A	16.I	16.H	11.D
2.B	1	0.76175	0.712055	0.715796	0.754182	0.701294	0.746203	-	0.766032	-	0.71717	-	-	0.724547	-	0.714435	-	-	-	-	-	-	-	-	-	-	-	-	-	-	-	-	-	-	-	-	-	-	-	-	-	-	-	-	-	-	-	-	-
13.B	0.76175	1	0.826527	0.838423	0.879136	0.789474	0.855852	0.82896	0.892601	0.816765	0.888901	0.820783	0.812696	0.826527	0.770875	0.858906	0.719122	0.783672	0.779926	0.769975	-	0.735038	0.773644	-	-	-	-	-	-	-	-	-	0.702439	-	-	-	-	-	-	-	-	-	-	-	-	-	-	-	-
12.G	0.712055	0.826527	1	0.749166	0.80481	0.837402	0.884231	0.88778	0.879798	0.962852	0.787179	0.858598	0.829148	0.820225	0.785673	0.795587	0.777257	0.809657	0.775187	-	-	-	-	-	-	-	-	-	-	-	-	-	-	-	-	-	-	-	-	-	-	-	-	-	-	-	-	-	-
2.F	0.715796	0.838423	0.749166	1	0.802525	0.747782	0.82131	0.772561	0.795107	0.755148	0.8087	0.773021	0.75447	0.725755	0.72882	0.765092	-	0.765816	0.701334	-	-	-	0.704604	-	-	-	-	-	-	-	-	-	-	-	-	-	-	-	-	-	-	-	-	-	-	-	-	-	-
12.C	0.754182	0.879136	0.80481	0.802525	1	0.778981	0.850291	0.801555	0.867722	0.797053	0.83905	0.802643	0.794735	0.781816	0.759895	0.824529	0.736855	0.773983	0.730595	0.720979	-	-	0.702544	-	-	-	-	-	-	-	-	-	-	-	-	-	-	-	-	-	-	-	-	-	-	-	-	-	-
6.C	0.701294	0.789474	0.837402	0.747782	0.778981	1	0.824918	0.930052	0.790003	0.858651	0.804244	0.95416	0.9346	0.837402	0.906299	0.839161	0.752312	0.804295	0.789799	-	-	0.704412	-	-	-	-	-	-	-	-	-	-	-	-	-	-	-	-	-	-	-	-	-	-	-	-	-	-	-
15.A	0.746203	0.855852	0.884231	0.82131	0.850291	0.824918	1	0.861555	0.894484	0.882156	0.829294	0.824131	0.80606	0.777697	0.785755	0.870388	0.76947	0.878788	0.802691	0.700384	-	-	0.709273	-	-	-	-	-	-	-	-	-	-	-	-	-	-	-	-	-	-	-	-	-	-	-	-	-	-
12.F	-	0.82896	0.88778	0.772561	0.801555	0.930052	0.861555	1	0.83753	0.925196	0.84352	0.955769	0.936597	0.866891	0.900405	0.881764	0.765006	0.861555	0.834358	-	-	-	0.714415	-	-	-	-	-	-	-	-	-	0.701593	-	-	0.713567	-	-	-	-	-	-	-	-	-	-	-	-	-
16.K	0.766032	0.892601	0.879798	0.795107	0.867722	0.790003	0.894484	0.83753	1	0.88794	0.845765	0.81	0.782217	0.773798	0.741203	0.856403	0.776396	0.80403	0.80829	0.729037	-	0.716427	0.725052	-	-	-	-	-	-	-	-	-	-	-	-	-	-	-	-	-	-	-	-	-	-	-	-	-	-
8.C	-	0.816765	0.962852	0.755148	0.797053	0.858651	0.882156	0.925196	0.88794	1	0.789517	0.877734	0.85898	0.82221	0.818664	0.834779	0.792406	0.82061	0.805316	-	-	-	-	-	-	-	-	-	-	-	-	-	-	-	-	-	-	-	-	-	-	-	-	-	-	-	-	-	-
12.A	0.71717	0.888901	0.787179	0.8087	0.83905	0.804244	0.829294	0.84352	0.845765	0.789517	1	0.845765	0.82722	0.776246	0.785437	0.863462	0.700692	0.808562	0.823763	0.740886	-	0.728675	0.737863	-	-	-	-	-	-	-	-	-	-	-	-	-	-	-	-	-	-	-	-	-	-	-	-	-	-
8.D	-	0.820783	0.858598	0.773021	0.802643	0.95416	0.824131	0.955769	0.81	0.877734	0.845765	1	0.960443	0.858598	0.923965	0.856403	0.733263	0.824131	0.80829	-	-	0.716427	0.725052	-	-	-	-	-	-	-	-	-	-	-	-	0.705858	-	-	-	-	-	-	-	-	-	-	-	-	-
13.C	-	0.812696	0.829148	0.75447	0.794735	0.9346	0.80606	0.936597	0.782217	0.85898	0.82722	0.960443	1	0.839643	0.965129	0.838438	0.726038	0.825963	0.809854	-	-	0.719221	0.746625	-	-	-	-	-	-	-	-	-	0.73214	-	-	0.717057	-	-	-	-	-	-	-	-	-	-	-	-	-
12.E	0.724547	0.826527	0.820225	0.725755	0.781816	0.837402	0.777697	0.866891	0.773798	0.82221	0.776246	0.858598	0.839643	1	0.828724	0.775187	0.731536	0.767043	0.734388	-	-	-	0.717317	-	-	-	-	-	-	-	-	-	-	-	-	-	-	-	-	-	-	-	-	-	-	-	-	-	-
12.D	-	0.770875	0.785673	0.72882	0.759895	0.906299	0.785755	0.900405	0.741203	0.818664	0.785437	0.923965	0.965129	0.828724	1	0.801154	0.711669	0.816369	0.801154	-	-	-	0.706732	-	-	-	-	-	-	-	-	-	0.704429	-	-	0.71669	-	-	-	-	-	-	-	-	-	-	-	-	-
17.A	0.714435	0.858906	0.795587	0.765092	0.824529	0.839161	0.870388	0.881764	0.856403	0.834779	0.863462	0.856403	0.838438	0.775187	0.801154	1	0.76784	0.851046	0.833333	0.742781	-	0.74683	0.753497	-	-	0.703434	0.710819	-	0.710311	-	-	-	0.711512	-	-	0.723317	-	-	-	-	-	-	-	-	-	-	-	-	-
8.G	-	0.719122	0.777257	-	0.736855	0.752312	0.76947	0.765006	0.776396	0.792406	0.700692	0.733263	0.726038	0.731536	0.711669	0.76784	1	0.780307	0.747087	-	-	-	-	-	-	-	-	-	-	-	-	-	-	-	-	-	-	-	-	-	-	-	-	-	-	-	-	-	-
14.A	-	0.783672	0.809657	0.765816	0.773983	0.804295	0.878788	0.861555	0.80403	0.82061	0.808562	0.824131	0.825963	0.767043	0.816369	0.851046	0.780307	1	0.860717	-	-	-	-	-	-	-	0.70118	-	-	-	-	-	-	-	-	0.72784	-	-	-	-	-	-	-	-	-	-	-	-	-
12.B	-	0.779926	0.775187	0.701334	0.730595	0.789799	0.802691	0.834358	0.80829	0.805316	0.823763	0.80829	0.809854	0.734388	0.801154	0.833333	0.747087	0.860717	1	0.742781	-	-	0.772101	-	-	-	0.720691	-	-	-	-	-	0.711512	-	-	0.74978	-	-	-	-	-	-	-	-	-	-	-	-	-
7.B	-	0.769975	-	-	0.720979	-	0.700384	-	0.729037	-	0.740886	-	-	-	-	0.742781	-	-	0.742781	1	-	-	-	-	-	-	-	-	-	-	-	-	-	-	-	-	-	-	-	-	-	-	-	-	-	-	-	-	-
5.C	-	-	-	-	-	-	-	-	-	-	-	-	-	-	-	-	-	-	-	-	1	-	-	-	-	-	-	-	-	-	-	-	-	-	-	-	-	-	-	-	-	-	-	-	-	-	-	-	-
6.A	-	0.735038	-	-	-	0.704412	-	-	0.716427	-	0.728675	0.716427	0.719221	-	-	0.74683	-	-	-	-	-	1	0.759932	-	-	-	-	-	0.70552	-	-	-	0.726672	-	-	-	-	-	-	-	-	-	-	-	-	-	-	-	-
13.A	-	0.773644	-	0.704604	0.702544	-	0.709273	0.714415	0.725052	-	0.737863	0.725052	0.746625	0.717317	0.706732	0.753497	-	-	0.772101	-	-	0.759932	1	-	-	-	0.714133	-	-	-	-	-	0.723655	-	-	0.708965	-	-	-	0.733466	-	-	-	0.718074	0.706541	-	-	-	-
15.E	-	-	-	-	-	-	-	-	-	-	-	-	-	-	-	-	-	-	-	-	-	-	-	1	-	-	-	-	-	-	-	-	-	-	-	-	-	-	-	-	-	-	-	-	-	-	-	-	-
2.D	-	-	-	-	-	-	-	-	-	-	-	-	-	-	-	-	-	-	-	-	-	-	-	-	1	-	-	-	-	-	-	-	-	-	-	-	-	-	-	-	-	-	-	-	-	-	-	-	-
3.N	-	-	-	-	-	-	-	-	-	-	-	-	-	-	-	0.703434	-	-	-	-	-	-	-	-	-	1	0.716438	-	-	-	-	-	-	-	-	0.70014	-	-	-	-	-	-	-	-	-	-	-	-	-
4.C	-	-	-	-	-	-	-	-	-	-	-	-	-	-	-	0.710819	-	0.70118	0.720691	-	-	-	0.714133	-	-	0.716438	1	-	-	-	-	-	-	-	-	0.75241	-	-	-	0.717758	0.72184	-	-	-	-	-	-	-	-
14.D	-	-	-	-	-	-	-	-	-	-	-	-	-	-	-	-	-	-	-	-	-	-	-	-	-	-	-	1	-	0.766328	-	-	-	-	-	-	-	-	-	-	-	-	-	-	-	-	-	-	-
15.D	-	-	-	-	-	-	-	-	-	-	-	-	-	-	-	0.710311	-	-	-	-	-	0.70552	-	-	-	-	-	-	1	-	-	-	-	-	-	-	-	-	-	-	-	-	-	0.703417	0.700647	-	-	-	-
14.F	-	-	-	-	-	-	-	-	-	-	-	-	-	-	-	-	-	-	-	-	-	-	-	-	-	-	-	0.766328	-	1	-	-	-	-	-	-	-	-	0.719283	-	-	-	-	-	-	-	-	-	-
8.B	-	-	-	-	-	-	-	-	-	-	-	-	-	-	-	-	-	-	-	-	-	-	-	-	-	-	-	-	-	-	1	-	-	-	-	-	-	-	-	-	-	-	-	-	-	-	-	-	-
10.A	-	-	-	-	-	-	-	-	-	-	-	-	-	-	-	-	-	-	-	-	-	-	-	-	-	-	-	-	-	-	-	1	-	-	-	-	-	-	-	-	-	-	-	-	-	-	-	-	-
3.C	-	0.702439	-	-	-	-	-	0.701593	-	-	-	-	0.73214	-	0.704429	0.711512	-	-	0.711512	-	-	0.726672	0.723655	-	-	-	-	-	-	-	-	-	1	-	-	0.72804	-	-	-	-	-	-	-	0.720442	-	-	-	-	-
3.J	-	-	-	-	-	-	-	-	-	-	-	-	-	-	-	-	-	-	-	-	-	-	-	-	-	-	-	-	-	-	-	-	-	1	-	-	-	-	-	0.756087	0.718506	-	-	-	0.708646	-	-	-	-
15.C	-	-	-	-	-	-	-	-	-	-	-	-	-	-	-	-	-	-	-	-	-	-	-	-	-	-	-	-	-	-	-	-	-	-	1	-	0.808219	-	-	-	-	-	-	-	-	-	-	-	-
4.B	-	-	-	-	-	-	-	0.713567	-	-	-	0.705858	0.717057	-	0.71669	0.723317	-	0.72784	0.74978	-	-	-	0.708965	-	-	0.70014	0.75241	-	-	-	-	-	0.72804	-	-	1	-	-	-	0.740665	0.713359	-	-	-	0.704774	0.711111	-	-	-
15.B	-	-	-	-	-	-	-	-	-	-	-	-	-	-	-	-	-	-	-	-	-	-	-	-	-	-	-	-	-	-	-	-	-	-	0.808219	-	1	-	-	-	-	-	-	-	-	-	-	-	-
5.D	-	-	-	-	-	-	-	-	-	-	-	-	-	-	-	-	-	-	-	-	-	-	-	-	-	-	-	-	-	-	-	-	-	-	-	-	-	1	-	-	-	-	-	-	-	-	-	-	-
14.E	-	-	-	-	-	-	-	-	-	-	-	-	-	-	-	-	-	-	-	-	-	-	-	-	-	-	-	-	-	0.719283	-	-	-	-	-	-	-	-	1	-	-	-	-	-	-	-	-	-	-
16.J	-	-	-	-	-	-	-	-	-	-	-	-	-	-	-	-	-	-	-	-	-	-	0.733466	-	-	-	0.717758	-	-	-	-	-	-	0.756087	-	0.740665	-	-	-	1	0.756262	-	-	-	0.729482	0.712705	-	-	-
3.E	-	-	-	-	-	-	-	-	-	-	-	-	-	-	-	-	-	-	-	-	-	-	-	-	-	-	0.72184	-	-	-	-	-	-	0.718506	-	0.713359	-	-	-	0.756262	1	-	-	-	-	0.737534	-	-	-
11.B	-	-	-	-	-	-	-	-	-	-	-	-	-	-	-	-	-	-	-	-	-	-	-	-	-	-	-	-	-	-	-	-	-	-	-	-	-	-	-	-	-	1	-	0.717077	0.704855	0.705811	-	-	-
7.D	-	-	-	-	-	-	-	-	-	-	-	-	-	-	-	-	-	-	-	-	-	-	-	-	-	-	-	-	-	-	-	-	-	-	-	-	-	-	-	-	-	-	1	-	-	-	-	-	-
8.F	-	-	-	-	-	-	-	-	-	-	-	-	-	-	-	-	-	-	-	-	-	-	0.718074	-	-	-	-	-	0.703417	-	-	-	0.720442	-	-	-	-	-	-	-	-	0.717077	-	1	0.71383	-	-	0.723974	-
11.A	-	-	-	-	-	-	-	-	-	-	-	-	-	-	-	-	-	-	-	-	-	-	0.706541	-	-	-	-	-	0.700647	-	-	-	-	0.708646	-	0.704774	-	-	-	0.729482	-	0.704855	-	0.71383	1	0.716391	-	-	-
5.A	-	-	-	-	-	-	-	-	-	-	-	-	-	-	-	-	-	-	-	-	-	-	-	-	-	-	-	-	-	-	-	-	-	-	-	0.711111	-	-	-	0.712705	0.737534	0.705811	-	-	0.716391	1	-	-	-
16.I	-	-	-	-	-	-	-	-	-	-	-	-	-	-	-	-	-	-	-	-	-	-	-	-	-	-	-	-	-	-	-	-	-	-	-	-	-	-	-	-	-	-	-	-	-	-	1	-	-
16.H	-	-	-	-	-	-	-	-	-	-	-	-	-	-	-	-	-	-	-	-	-	-	-	-	-	-	-	-	-	-	-	-	-	-	-	-	-	-	-	-	-	-	-	0.723974	-	-	-	1	-
11.D	-	-	-	-	-	-	-	-	-	-	-	-	-	-	-	-	-	-	-	-	-	-	-	-	-	-	-	-	-	-	-	-	-	-	-	-	-	-	-	-	-	-	-	-	-	-	-	-	1
3.A	-	-	-	-	-	-	-	-	-	-	-	-	-	-	-	-	-	-	-	-	-	-	-	-	-	0.741941	0.738704	-	-	-	-	-	-	0.705127	-	0.779194	-	-	-	0.77841	0.778183	-	-	-	0.740343	0.775731	-	-	-
14.B	-	-	-	-	-	-	-	-	-	-	-	-	-	-	-	-	-	-	-	-	-	-	-	-	-	-	-	-	-	0.757364	-	-	-	-	-	-	-	-	0.763019	-	-	-	-	-	-	-	-	-	-
2.C	-	-	-	-	-	-	-	-	-	-	-	-	-	-	-	-	-	-	-	-	-	-	-	-	-	-	-	-	-	-	-	-	-	-	-	-	-	-	-	-	-	-	-	-	-	-	-	-	-
16.F	-	-	-	-	-	-	-	-	-	-	-	-	-	-	-	-	-	-	-	-	-	-	-	-	-	-	-	-	-	-	-	0.708704	-	-	-	0.718054	-	-	-	-	-	-	-	-	-	-	-	-	-
14.C	-	-	-	-	-	-	-	-	-	-	-	-	-	-	-	-	-	-	-	-	-	-	-	-	-	-	-	-	-	-	-	-	-	-	-	-	-	-	0.713283	-	-	-	-	-	-	-	-	-	-
16.A	-	-	-	-	-	-	-	-	-	-	-	-	-	-	-	-	-	-	-	-	-	-	-	-	-	-	-	-	-	-	-	-	-	-	-	-	-	-	-	-	-	-	-	-	-	-	-	-	-
7.C	-	-	-	-	-	-	-	-	-	-	-	-	-	-	-	-	-	-	-	-	-	-	-	-	-	-	0.714133	-	-	-	-	-	-	0.74182	-	0.779861	-	-	-	0.828722	0.824436	-	-	-	0.724893	0.760061	-	-	-
1.B	-	-	-	-	-	-	-	-	-	-	-	-	-	-	-	-	-	-	-	-	-	-	0.700194	-	-	-	-	-	0.703489	-	-	-	0.719033	-	-	0.755245	-	-	-	0.71366	-	-	-	0.748137	0.747615	-	-	-	-
16.G	-	-	-	-	-	-	-	-	-	-	-	-	-	-	-	-	-	-	-	-	-	-	-	-	-	-	-	-	-	-	-	-	-	-	-	-	-	-	-	-	-	-	-	0.715819	-	-	-	0.700877	-
17.B	-	-	-	-	-	-	-	-	-	-	-	-	-	-	-	-	-	-	-	-	-	-	-	-	-	-	-	-	-	-	-	-	-	-	-	-	-	-	-	-	-	-	-	-	-	-	-	-	-
8.E	-	-	-	-	-	-	-	-	-	-	-	-	-	-	-	-	-	-	-	-	-	-	-	-	-	-	-	-	-	-	-	-	-	-	-	-	-	-	-	-	-	-	-	0.707478	-	-	-	-	-
5.B	-	-	-	-	-	-	-	-	-	-	-	-	-	-	-	-	-	-	-	-	-	-	-	-	-	-	-	-	-	-	-	-	-	-	-	-	-	-	-	-	-	-	-	0.708661	-	-	-	-	-
2.H	-	-	-	-	-	-	-	-	-	-	-	-	-	-	-	-	-	-	-	-	-	-	-	-	-	-	-	-	-	-	-	-	-	-	-	0.721205	-	-	-	-	-	-	-	0.721453	0.700647	-	-	-	-
10.B	-	-	-	-	-	-	-	-	-	-	-	-	-	-	-	-	-	-	-	-	-	-	-	-	-	-	-	-	-	-	-	0.846969	-	-	-	-	-	-	-	-	-	-	-	-	-	-	-	-	-
16.B	-	-	-	-	-	-	-	-	-	-	-	-	-	-	-	-	-	-	-	-	-	-	-	-	-	-	-	-	-	-	-	-	-	-	-	-	-	-	-	-	-	-	-	-	-	-	-	-	-
16.D	-	-	-	-	-	-	-	-	-	-	-	-	-	-	-	-	-	-	-	-	-	-	-	-	-	-	-	-	-	-	-	-	-	-	-	-	-	-	-	-	-	-	-	-	-	-	-	-	-
2.G	-	-	-	-	-	-	-	-	-	-	-	-	-	-	-	-	-	-	-	-	-	-	-	-	-	-	-	-	-	-	-	-	-	-	-	0.704025	-	-	-	0.701363	-	-	-	-	-	-	-	-	-
3.L	-	-	-	-	-	-	-	-	-	-	-	-	-	-	-	-	-	-	-	-	-	-	-	-	-	-	-	-	-	-	-	-	-	0.768591	-	0.71669	-	-	-	0.760342	0.822596	-	-	-	0.713156	0.776992	-	-	-
6.E	-	-	-	-	-	-	-	-	-	-	-	-	-	-	-	-	-	-	-	-	-	-	-	-	-	-	-	-	-	-	-	-	-	-	-	0.733359	-	-	-	0.768557	0.778183	-	-	-	0.711868	0.744282	-	-	-
3.F	-	-	-	-	-	-	-	-	-	-	-	-	-	-	-	-	-	-	-	-	-	-	-	-	-	-	-	-	-	-	-	-	-	-	-	-	-	-	-	-	-	-	-	-	-	-	-	-	-
2.A	-	-	-	-	-	-	-	-	-	-	-	-	-	-	-	-	-	-	-	-	-	-	-	-	-	-	-	-	-	-	-	-	-	-	-	-	-	-	-	-	-	-	-	-	-	-	-	-	-
3.H	-	-	-	-	-	-	-	-	-	-	-	-	-	-	-	-	-	-	-	-	-	-	-	-	-	-	-	-	-	-	-	-	-	-	-	-	-	-	-	-	-	-	-	-	-	-	-	-	-
16.E	-	-	-	-	-	-	-	-	-	-	-	-	-	-	-	-	-	-	-	-	-	-	-	-	-	-	-	-	-	-	-	-	-	-	-	-	-	-	-	-	-	-	-	-	-	-	-	-	-
16.C	-	-	-	-	-	-	-	-	-	-	-	-	-	-	-	-	-	-	-	-	-	-	-	-	-	-	-	-	-	-	-	-	-	-	-	-	-	-	-	-	-	-	-	-	-	-	-	-	-
17.C	-	-	-	-	-	-	-	-	-	-	-	-	-	-	-	-	-	-	-	-	-	-	-	-	-	-	-	-	-	-	-	-	-	-	-	-	-	-	-	-	-	-	-	-	-	-	-	-	-
3.B	-	-	-	-	-	-	-	-	-	-	-	-	-	-	-	-	-	-	-	-	-	-	-	-	-	-	-	-	-	-	-	-	-	-	-	-	-	-	-	-	-	-	-	-	-	-	-	-	-
3.K	-	-	-	-	-	-	-	-	-	-	-	-	-	-	-	-	-	-	-	-	-	-	-	-	-	-	-	-	-	-	-	-	-	-	-	-	-	-	-	-	-	-	-	-	-	-	-	-	-
9.F	-	-	-	-	-	-	-	-	-	-	-	-	-	-	-	-	-	-	-	-	-	-	-	-	-	-	-	-	-	-	-	-	-	-	-	-	-	-	-	-	-	-	-	-	-	-	-	-	-
3.I	-	-	-	-	-	-	-	-	-	-	-	-	-	-	-	-	-	-	-	-	-	-	-	-	-	-	-	-	-	-	-	-	-	-	-	-	-	-	-	-	-	-	-	-	-	-	-	-	-
9.G	-	-	-	-	-	-	-	-	-	-	-	-	-	-	-	-	-	-	-	-	-	-	-	-	-	-	-	-	-	-	-	-	-	-	-	-	-	-	-	-	-	-	-	-	-	-	-	-	-
4.D	-	-	-	-	-	-	-	-	-	-	-	-	-	-	-	-	-	-	-	-	-	-	-	-	-	-	-	-	-	-	-	-	-	-	-	-	-	-	-	-	-	-	-	-	-	-	-	-	-
6.B	-	-	-	-	-	-	-	-	-	-	-	-	-	-	-	-	-	-	-	-	-	-	-	-	-	-	-	-	-	-	-	-	-	-	-	0.70114	-	-	-	0.724646	0.731712	-	-	-	0.716659	0.729829	-	-	-
4.A	-	-	-	-	-	-	-	-	-	-	-	-	-	-	-	-	-	-	-	-	-	-	-	-	-	-	-	-	-	-	-	-	-	-	-	-	-	-	-	-	-	-	-	-	-	-	-	-	-
9.D	-	-	-	-	-	-	-	-	-	-	-	-	-	-	-	-	-	-	-	-	-	-	-	-	-	-	-	-	-	-	-	-	-	-	-	-	-	-	-	-	-	-	-	-	-	-	-	-	-
1.A	-	-	-	-	-	-	-	-	-	-	-	-	-	-	-	-	-	-	-	-	-	-	-	-	-	-	-	-	-	-	-	-	-	-	-	-	-	-	-	-	-	-	-	-	-	-	-	-	-
2.E	-	-	-	-	-	-	-	-	-	-	-	-	-	-	-	-	-	-	-	-	-	-	-	-	-	-	-	-	-	-	-	-	-	-	-	-	-	-	-	-	-	-	-	-	-	-	-	-	-
7.A	-	-	-	-	-	-	-	-	-	-	-	-	-	-	-	-	-	-	-	-	-	-	-	-	-	-	-	-	-	-	-	-	-	-	-	-	-	-	-	-	-	-	-	-	0.723651	-	-	-	-
9.C	-	-	-	-	-	-	-	-	-	-	-	-	-	-	-	-	-	-	-	-	-	-	-	-	-	-	-	-	-	-	-	-	-	-	-	-	-	-	-	-	-	-	-	-	-	-	-	-	-
3.D	-	-	-	-	-	-	-	-	-	-	-	-	-	-	-	-	-	-	-	-	-	-	-	-	-	-	-	-	-	-	-	-	-	-	-	-	-	-	-	-	-	-	-	-	-	-	-	-	-
11.C	-	-	-	-	-	-	-	-	-	-	-	-	-	-	-	-	-	-	-	-	-	-	-	-	-	-	-	-	-	-	-	-	-	-	-	-	-	-	-	-	-	-	-	-	-	-	-	-	-
3.M	-	-	-	-	-	-	-	-	-	-	-	-	-	-	-	-	-	-	-	-	-	-	-	-	-	-	-	-	-	-	-	-	-	-	-	-	-	-	-	-	-	-	-	-	-	-	-	-	-
3.G	-	-	-	-	-	-	-	-	-	-	-	-	-	-	-	-	-	-	-	-	-	-	-	-	-	-	-	-	-	-	-	-	-	-	-	-	-	-	-	-	-	-	-	-	-	-	-	-	-
8.A	-	-	-	-	-	-	-	-	-	-	-	-	-	-	-	-	-	-	-	-	-	-	-	-	-	-	-	-	-	-	-	-	-	-	-	-	-	-	-	-	-	-	-	-	-	-	-	-	-
9.B	-	-	-	-	-	-	-	-	-	-	-	-	-	-	-	-	-	-	-	-	-	-	-	-	-	-	-	-	-	-	-	-	-	-	-	-	-	-	-	-	-	-	-	-	-	-	-	-	-
9.E	-	-	-	-	-	-	-	-	-	-	-	-	-	-	-	-	-	-	-	-	-	-	-	-	-	-	-	-	-	-	-	-	-	-	-	-	-	-	-	-	-	-	-	-	-	-	-	-	-
6.D	-	-	-	-	-	-	-	-	-	-	-	-	-	-	-	-	-	-	-	-	-	-	-	-	-	-	-	-	-	-	-	-	-	-	-	-	-	-	-	-	-	-	-	-	-	-	-	-	-
9.A	-	-	-	-	-	-	-	-	-	-	-	-	-	-	-	-	-	-	-	-	-	-	-	-	-	-	-	-	-	-	-	-	-	-	-	-	-	-	-	-	-	-	-	-	-	-	-	-	-
[truncated: 47 more columns]

## Sheet: Fig.S3_f
Similarity (>=0.7) between indicators in 2022	12.G	2.B	13.B	16.K	2.F	8.C	12.C	6.C	12.F	15.A	12.A	8.D	13.C	12.D	12.E	17.A	14.A	12.B	8.G	7.B	6.A	5.C	13.A	2.D	4.C	15.E	3.J	3.E	3.A	14.F	14.D	15.B	3.C	15.C	14.E	4.B	11.D	5.D	10.A	5.A	7.C	8.B	3.L	11.B	16.J	8.F	3.N	7.D	11.A
12.G	1	0.725255	0.843582	0.884538	0.728395	0.933257	0.795412	0.802217	0.853952	0.848699	0.764553	0.837532	0.821108	0.80403	0.838628	0.780492	0.792863	0.744976	-	-	-	-	-	-	-	-	-	-	-	-	-	-	-	-	-	-	-	-	-	-	-	-	-	-	-	-	-	-	-
2.B	0.725255	1	0.742743	0.738865	-	0.713768	0.746602	0.709962	-	0.727584	0.717637	0.703729	-	-	0.721569	0.708028	-	-	-	-	-	-	-	-	-	-	-	-	-	-	-	-	-	-	-	-	-	-	-	-	-	-	-	-	-	-	-	-	-
13.B	0.843582	0.742743	1	0.890065	0.797983	0.808556	0.879136	0.804244	0.82896	0.855852	0.877118	0.824918	0.81885	0.793983	0.817393	0.858906	0.783672	0.786167	-	0.738063	0.727867	-	0.749838	-	-	-	-	-	-	-	-	-	0.712322	-	-	-	-	-	-	-	-	-	-	-	-	-	-	-	-
16.K	0.884538	0.738865	0.890065	1	0.771136	0.878418	0.841334	0.768464	0.814574	0.882156	0.819334	0.779579	0.774349	0.769322	0.75963	0.8446	0.800095	0.791838	-	0.712927	-	-	-	-	-	-	-	-	-	-	-	-	-	-	-	-	-	-	-	-	-	-	-	-	-	-	-	-	-
2.F	0.728395	-	0.797983	0.771136	1	0.74891	0.78336	0.744915	0.777315	0.792863	0.799305	0.781696	0.766367	0.748195	0.733799	0.759109	0.759362	0.723691	-	-	-	-	-	-	-	-	-	-	-	-	-	-	-	-	-	-	-	-	-	-	-	-	-	-	-	-	-	-	-
8.C	0.933257	0.713768	0.808556	0.878418	0.74891	1	0.787312	0.844932	0.919565	0.875428	0.77839	0.875428	0.868478	0.865006	0.837006	0.82818	0.823319	0.804508	0.706563	-	-	-	-	-	-	-	-	-	-	-	-	-	-	-	-	-	-	-	-	-	-	-	-	-	-	-	-	-	-
12.C	0.795412	0.746602	0.879136	0.841334	0.78336	0.787312	1	0.783113	0.801555	0.83939	0.836813	0.806686	0.801555	0.773983	0.784547	0.824529	0.773983	0.748014	-	0.701113	-	-	-	-	-	-	-	-	-	-	-	-	-	-	-	-	-	-	-	-	-	-	-	-	-	-	-	-	-
6.C	0.802217	0.709962	0.804244	0.768464	0.744915	0.844932	0.783113	1	0.924823	0.818928	0.806498	0.953688	0.955312	0.943322	0.832542	0.823763	0.808562	0.790338	0.702795	-	-	-	-	-	-	-	-	-	-	-	-	-	0.706801	-	-	-	-	-	-	-	-	-	-	-	-	-	-	-	-
12.F	0.853952	-	0.82896	0.814574	0.777315	0.919565	0.801555	0.924823	1	0.861555	0.842367	0.950681	0.951456	0.940779	0.867641	0.872283	0.861555	0.849397	0.712705	0.719094	-	-	0.701425	-	-	-	-	-	-	-	-	-	0.719638	-	-	0.719583	-	-	-	-	-	-	-	-	-	-	-	-	-
15.A	0.848699	0.727584	0.855852	0.882156	0.792863	0.875428	0.83939	0.818928	0.861555	1	0.838259	0.828283	0.831846	0.828283	0.779639	0.880059	0.878788	0.808627	0.72696	0.702042	-	-	0.715455	-	-	-	-	-	-	-	-	-	-	-	-	-	-	-	-	-	-	-	-	-	-	-	-	-	-
12.A	0.764553	0.717637	0.877118	0.819334	0.799305	0.77839	0.836813	0.806498	0.842367	0.838259	1	0.848738	0.842367	0.806825	0.765039	0.852733	0.806825	0.818854	-	0.706522	0.708821	-	0.722383	-	-	-	-	-	-	-	-	-	-	-	-	-	-	-	-	-	-	-	-	-	-	-	-	-	-
8.D	0.837532	0.703729	0.824918	0.779579	0.781696	0.875428	0.806686	0.953688	0.950681	0.828283	0.848738	1	0.98039	0.949495	0.863924	0.841375	0.828283	0.818254	-	-	0.703108	-	0.715455	-	-	-	-	-	-	-	-	-	0.715908	-	-	0.706452	-	-	-	-	-	-	-	-	-	-	-	-	-
13.C	0.821108	-	0.81885	0.774349	0.766367	0.868478	0.801555	0.955312	0.951456	0.831846	0.842367	0.98039	1	0.960584	0.846983	0.843839	0.841749	0.830521	-	-	0.708738	-	0.729482	0.71188	-	-	-	-	-	-	-	-	0.737406	-	-	0.728578	-	-	-	-	-	-	-	-	-	-	-	-	-
12.D	0.80403	-	0.793983	0.769322	0.748195	0.865006	0.773983	0.943322	0.940779	0.828283	0.806825	0.949495	0.960584	1	0.842853	0.831704	0.828283	0.808627	0.705889	-	-	-	-	-	-	-	-	-	-	-	-	-	0.706845	-	-	0.715626	-	-	-	-	-	-	-	-	-	-	-	-	-
12.E	0.838628	0.721569	0.817393	0.75963	0.733799	0.837006	0.784547	0.832542	0.867641	0.779639	0.765039	0.863924	0.846983	0.842853	1	0.776709	0.779639	0.743015	0.703297	-	-	-	-	-	-	-	-	-	-	-	-	-	-	-	-	-	-	-	-	-	-	-	-	-	-	-	-	-	-
17.A	0.780492	0.708028	0.858906	0.8446	0.759109	0.82818	0.824529	0.823763	0.872283	0.880059	0.852733	0.841375	0.843839	0.831704	0.776709	1	0.860717	0.829502	0.726273	0.732347	0.730063	-	0.739795	-	-	-	0.710011	-	0.710819	-	-	-	0.728811	-	-	0.737865	-	-	-	-	-	-	-	-	-	-	-	-	-
14.A	0.792863	-	0.783672	0.800095	0.759362	0.823319	0.773983	0.808562	0.861555	0.878788	0.806825	0.828283	0.841749	0.828283	0.779639	0.860717	1	0.847133	0.72696	-	-	-	-	-	-	-	-	-	-	-	-	-	-	-	-	0.724801	-	-	-	-	-	-	-	-	-	-	-	-	-
12.B	0.744976	-	0.786167	0.791838	0.723691	0.804508	0.748014	0.790338	0.849397	0.808627	0.818854	0.818254	0.830521	0.808627	0.743015	0.829502	0.847133	1	0.712893	0.738966	-	-	0.754577	-	0.709008	-	-	-	0.727205	-	-	-	0.72546	-	-	0.769447	-	-	-	-	0.715118	-	-	-	-	-	-	-	-
8.G	-	-	-	-	-	0.706563	-	0.702795	0.712705	0.72696	-	-	-	0.705889	0.703297	0.726273	0.72696	0.712893	1	-	-	-	-	-	-	-	-	-	-	-	-	-	-	-	-	-	-	-	-	-	-	-	-	-	-	-	-	-	-
7.B	-	-	0.738063	0.712927	-	-	0.701113	-	0.719094	0.702042	0.706522	-	-	-	-	0.732347	-	0.738966	-	1	-	-	-	-	-	-	-	-	-	-	-	-	-	-	-	-	-	-	-	-	-	-	-	-	-	-	-	-	-
6.A	-	-	0.727867	-	-	-	-	-	-	-	0.708821	0.703108	0.708738	-	-	0.730063	-	-	-	-	1	-	0.748187	-	-	-	-	-	-	-	-	-	0.746291	-	-	-	-	-	-	-	-	-	-	-	-	-	-	-	-
5.C	-	-	-	-	-	-	-	-	-	-	-	-	-	-	-	-	-	-	-	-	-	1	-	-	-	-	-	-	-	-	-	-	-	-	-	-	-	-	-	-	-	-	-	-	-	-	-	-	-
13.A	-	-	0.749838	-	-	-	-	-	0.701425	0.715455	0.722383	0.715455	0.729482	-	-	0.739795	-	0.754577	-	-	0.748187	-	1	-	0.702592	-	-	-	-	-	-	-	0.736011	-	-	0.710496	-	-	-	-	-	-	-	-	0.738834	0.740268	-	-	0.720064
2.D	-	-	-	-	-	-	-	-	-	-	-	-	0.71188	-	-	-	-	-	-	-	-	-	-	1	-	-	-	-	-	-	-	-	-	-	-	-	-	-	-	-	-	-	-	-	-	-	-	-	-
4.C	-	-	-	-	-	-	-	-	-	-	-	-	-	-	-	-	-	0.709008	-	-	-	-	0.702592	-	1	-	-	-	-	-	-	-	-	-	-	0.704283	-	-	-	-	0.702713	-	-	-	-	-	-	-	-
15.E	-	-	-	-	-	-	-	-	-	-	-	-	-	-	-	-	-	-	-	-	-	-	-	-	-	1	-	-	-	-	-	-	-	-	-	-	-	-	-	-	-	-	-	-	-	-	-	-	-
3.J	-	-	-	-	-	-	-	-	-	-	-	-	-	-	-	0.710011	-	-	-	-	-	-	-	-	-	-	1	0.731727	0.746219	-	-	-	-	-	-	-	-	-	-	-	0.743269	-	0.779773	-	0.737426	-	-	-	-
3.E	-	-	-	-	-	-	-	-	-	-	-	-	-	-	-	-	-	-	-	-	-	-	-	-	-	-	0.731727	1	0.790109	-	-	-	-	-	-	0.703005	-	-	-	0.751558	0.821054	-	0.825637	-	0.726743	-	-	-	-
3.A	-	-	-	-	-	-	-	-	-	-	-	-	-	-	-	0.710819	-	0.727205	-	-	-	-	-	-	-	-	0.746219	0.790109	1	-	-	-	-	-	-	0.768	-	-	-	0.765588	0.819195	-	0.813974	-	0.778413	-	-	-	0.720688
14.F	-	-	-	-	-	-	-	-	-	-	-	-	-	-	-	-	-	-	-	-	-	-	-	-	-	-	-	-	-	1	0.754	-	-	-	0.713243	-	-	-	-	-	-	-	-	-	-	-	-	-	-
14.D	-	-	-	-	-	-	-	-	-	-	-	-	-	-	-	-	-	-	-	-	-	-	-	-	-	-	-	-	-	0.754	1	-	-	-	-	-	-	-	-	-	-	-	-	-	-	-	-	-	-
15.B	-	-	-	-	-	-	-	-	-	-	-	-	-	-	-	-	-	-	-	-	-	-	-	-	-	-	-	-	-	-	-	1	-	0.78481	-	-	-	-	-	-	-	-	-	-	-	-	-	-	-
3.C	-	-	0.712322	-	-	-	-	0.706801	0.719638	-	-	0.715908	0.737406	0.706845	-	0.728811	-	0.72546	-	-	0.746291	-	0.736011	-	-	-	-	-	-	-	-	-	1	-	-	0.732566	-	-	-	-	-	-	-	-	-	0.736718	-	-	0.709372
15.C	-	-	-	-	-	-	-	-	-	-	-	-	-	-	-	-	-	-	-	-	-	-	-	-	-	-	-	-	-	-	-	0.78481	-	1	-	-	-	-	-	-	-	-	-	-	-	-	-	-	-
14.E	-	-	-	-	-	-	-	-	-	-	-	-	-	-	-	-	-	-	-	-	-	-	-	-	-	-	-	-	-	0.713243	-	-	-	-	1	-	-	-	-	-	-	-	-	-	-	-	-	-	-
4.B	-	-	-	-	-	-	-	-	0.719583	-	-	0.706452	0.728578	0.715626	-	0.737865	0.724801	0.769447	-	-	-	-	0.710496	-	0.704283	-	-	0.703005	0.768	-	-	-	0.732566	-	-	1	-	-	-	0.720112	0.795147	-	0.704664	-	0.737572	-	-	-	0.735284
11.D	-	-	-	-	-	-	-	-	-	-	-	-	-	-	-	-	-	-	-	-	-	-	-	-	-	-	-	-	-	-	-	-	-	-	-	-	1	-	-	-	-	-	-	-	-	-	-	-	-
5.D	-	-	-	-	-	-	-	-	-	-	-	-	-	-	-	-	-	-	-	-	-	-	-	-	-	-	-	-	-	-	-	-	-	-	-	-	-	1	-	-	-	-	-	-	-	-	-	-	-
10.A	-	-	-	-	-	-	-	-	-	-	-	-	-	-	-	-	-	-	-	-	-	-	-	-	-	-	-	-	-	-	-	-	-	-	-	-	-	-	1	-	-	-	-	-	-	-	-	-	-
5.A	-	-	-	-	-	-	-	-	-	-	-	-	-	-	-	-	-	-	-	-	-	-	-	-	-	-	-	0.751558	0.765588	-	-	-	-	-	-	0.720112	-	-	-	1	0.740614	-	0.800013	-	0.735255	-	-	-	-
7.C	-	-	-	-	-	-	-	-	-	-	-	-	-	-	-	-	-	0.715118	-	-	-	-	-	-	0.702713	-	0.743269	0.821054	0.819195	-	-	-	-	-	-	0.795147	-	-	-	0.740614	1	-	0.833797	-	0.766304	-	-	-	-
8.B	-	-	-	-	-	-	-	-	-	-	-	-	-	-	-	-	-	-	-	-	-	-	-	-	-	-	-	-	-	-	-	-	-	-	-	-	-	-	-	-	-	1	-	-	-	-	-	-	-
3.L	-	-	-	-	-	-	-	-	-	-	-	-	-	-	-	-	-	-	-	-	-	-	-	-	-	-	0.779773	0.825637	0.813974	-	-	-	-	-	-	0.704664	-	-	-	0.800013	0.833797	-	1	-	0.750033	-	-	-	0.702888
11.B	-	-	-	-	-	-	-	-	-	-	-	-	-	-	-	-	-	-	-	-	-	-	-	-	-	-	-	-	-	-	-	-	-	-	-	-	-	-	-	-	-	-	-	1	-	0.714927	-	-	-
16.J	-	-	-	-	-	-	-	-	-	-	-	-	-	-	-	-	-	-	-	-	-	-	0.738834	-	-	-	0.737426	0.726743	0.778413	-	-	-	-	-	-	0.737572	-	-	-	0.735255	0.766304	-	0.750033	-	1	-	-	-	0.738276
8.F	-	-	-	-	-	-	-	-	-	-	-	-	-	-	-	-	-	-	-	-	-	-	0.740268	-	-	-	-	-	-	-	-	-	0.736718	-	-	-	-	-	-	-	-	-	-	0.714927	-	1	-	-	0.704374
3.N	-	-	-	-	-	-	-	-	-	-	-	-	-	-	-	-	-	-	-	-	-	-	-	-	-	-	-	-	-	-	-	-	-	-	-	-	-	-	-	-	-	-	-	-	-	-	1	-	-
7.D	-	-	-	-	-	-	-	-	-	-	-	-	-	-	-	-	-	-	-	-	-	-	-	-	-	-	-	-	-	-	-	-	-	-	-	-	-	-	-	-	-	-	-	-	-	-	-	1	-
11.A	-	-	-	-	-	-	-	-	-	-	-	-	-	-	-	-	-	-	-	-	-	-	0.720064	-	-	-	-	-	0.720688	-	-	-	0.709372	-	-	0.735284	-	-	-	-	-	-	0.702888	-	0.738276	0.704374	-	-	1
15.D	-	-	-	-	-	-	-	-	-	-	-	-	-	-	-	-	-	-	-	-	-	-	-	-	-	-	-	-	-	-	-	-	-	-	-	-	-	-	-	-	-	-	-	-	-	0.718621	-	-	0.716164
16.A	-	-	-	-	-	-	-	-	-	-	-	-	-	-	-	-	-	-	-	-	-	-	-	-	-	-	-	-	-	-	-	-	-	-	-	-	-	-	-	-	-	-	-	-	-	-	-	-	-
2.C	-	-	-	-	-	-	-	-	-	-	-	-	-	-	-	-	-	-	-	-	-	-	-	-	-	-	-	-	-	-	-	-	-	-	-	-	-	-	-	-	-	-	-	-	-	-	-	-	-
14.C	-	-	-	-	-	-	-	-	-	-	-	-	-	-	-	-	-	-	-	-	-	-	-	-	-	-	-	-	-	-	-	-	-	-	-	-	-	-	-	-	-	-	-	-	-	-	-	-	-
2.H	-	-	-	-	-	-	-	-	-	-	-	-	-	-	-	-	-	-	-	-	-	-	-	-	-	-	-	-	-	-	-	-	-	-	-	-	-	-	-	-	-	-	-	-	-	0.706758	-	-	-
6.E	-	-	-	-	-	-	-	-	-	-	-	-	-	-	-	-	-	-	-	-	-	-	-	-	-	-	0.713226	0.766281	0.765665	-	-	-	-	-	-	0.735756	-	-	-	0.742499	0.846081	-	0.778758	-	0.823569	-	-	-	-
16.G	-	-	-	-	-	-	-	-	-	-	-	-	-	-	-	-	-	-	-	-	-	-	0.711712	-	-	-	-	-	-	-	-	-	0.727453	-	-	-	-	-	-	-	-	-	-	-	-	0.74908	-	-	-
16.F	-	-	-	-	-	-	-	-	-	-	-	-	-	-	-	-	-	-	-	-	-	-	-	-	-	-	-	-	-	-	-	-	-	-	-	0.717357	-	-	0.723159	-	-	-	-	-	-	-	-	-	-
16.H	-	-	-	-	-	-	-	-	-	-	-	-	-	-	-	-	-	-	-	-	-	-	-	-	-	-	-	-	-	-	-	-	-	-	-	-	-	-	-	-	-	-	-	-	-	-	-	-	-
5.B	-	-	-	-	-	-	-	-	-	-	-	-	-	-	-	-	-	-	-	-	-	-	-	-	-	-	-	-	-	-	-	-	-	-	-	-	-	-	-	-	-	-	-	-	-	0.708661	-	-	-
1.B	-	-	-	-	-	-	-	-	-	-	-	-	-	-	-	-	-	-	-	-	-	-	0.721835	-	-	-	-	-	-	-	-	-	0.7347	-	-	0.743827	-	-	0.735079	-	0.704109	-	-	-	0.722581	0.756543	-	-	0.76315
16.D	-	-	-	-	-	-	-	-	-	-	-	-	-	-	-	-	-	-	-	-	-	-	-	-	-	-	-	-	-	-	-	-	-	-	-	-	-	-	-	-	-	-	-	-	-	-	-	-	-
10.B	-	-	-	-	-	-	-	-	-	-	-	-	-	-	-	-	-	-	-	-	-	-	-	-	-	-	-	-	-	-	-	-	-	-	-	-	-	-	0.876714	-	-	-	-	-	-	-	-	-	-
16.I	-	-	-	-	-	-	-	-	-	-	-	-	-	-	-	-	-	-	-	-	-	-	-	-	-	-	-	-	-	-	-	-	-	-	-	-	-	-	-	-	-	-	-	-	-	-	-	-	-
8.E	-	-	-	-	-	-	-	-	-	-	-	-	-	-	-	-	-	-	-	-	-	-	-	-	-	-	-	-	-	-	-	-	-	-	-	-	-	-	-	-	-	-	-	-	-	-	-	-	-
16.B	-	-	-	-	-	-	-	-	-	-	-	-	-	-	-	-	-	-	-	-	-	-	-	-	-	-	-	-	-	-	-	-	-	-	-	-	-	-	-	-	-	-	-	-	-	-	-	-	-
17.B	-	-	-	-	-	-	-	-	-	-	-	-	-	-	-	-	-	-	-	-	-	-	-	-	-	-	-	-	-	-	-	-	-	-	-	-	-	-	-	-	-	-	-	-	-	-	-	-	-
2.A	-	-	-	-	-	-	-	-	-	-	-	-	-	-	-	-	-	-	-	-	-	-	-	-	-	-	-	-	-	-	-	-	-	-	-	-	-	-	-	-	-	-	-	-	-	-	-	-	-
3.F	-	-	-	-	-	-	-	-	-	-	-	-	-	-	-	-	-	-	-	-	-	-	-	-	-	-	-	-	-	-	-	-	-	-	-	-	-	-	-	-	-	-	-	-	-	-	-	-	-
14.B	-	-	-	-	-	-	-	-	-	-	-	-	-	-	-	-	-	-	-	-	-	-	-	-	-	-	-	-	-	0.731225	-	-	-	-	-	-	-	-	-	-	-	-	-	-	-	-	-	-	-
16.E	-	-	-	-	-	-	-	-	-	-	-	-	-	-	-	-	-	-	-	-	-	-	-	-	-	-	-	-	-	-	-	-	-	-	-	-	-	-	-	-	-	-	-	-	-	-	-	-	-
3.H	-	-	-	-	-	-	-	-	-	-	-	-	-	-	-	-	-	-	-	-	-	-	-	-	-	-	-	-	-	-	-	-	-	-	-	-	-	-	-	-	-	-	-	-	-	-	-	-	-
17.C	-	-	-	-	-	-	-	-	-	-	-	-	-	-	-	-	-	-	-	-	-	-	-	-	-	-	-	-	-	-	-	-	-	-	-	-	-	-	-	-	-	-	-	-	-	-	-	-	-
2.G	-	-	-	-	-	-	-	-	-	-	-	-	-	-	-	-	-	-	-	-	-	-	-	-	-	-	-	-	-	-	-	-	0.703231	-	-	0.720442	-	-	-	-	0.712461	-	-	-	0.713587	-	-	-	0.704374
9.D	-	-	-	-	-	-	-	-	-	-	-	-	-	-	-	-	-	-	-	-	-	-	-	-	-	-	-	-	-	-	-	-	-	-	-	-	-	-	-	-	-	-	-	-	-	-	-	-	-
2.E	-	-	-	-	-	-	-	-	-	-	-	-	-	-	-	-	-	-	-	-	-	-	-	-	-	-	-	-	-	-	-	-	-	-	-	-	-	-	-	-	-	-	-	-	-	-	-	-	0.70011
6.B	-	-	-	-	-	-	-	-	-	-	-	-	-	-	-	-	-	-	-	-	-	-	-	-	-	-	-	0.702544	-	-	-	-	-	-	-	0.73248	-	-	-	0.731687	0.771893	-	0.73588	-	0.742992	-	-	-	0.715291
3.B	-	-	-	-	-	-	-	-	-	-	-	-	-	-	-	-	-	-	-	-	-	-	-	-	-	-	-	-	-	-	-	-	-	-	-	-	-	-	0.70014	-	-	-	-	-	-	-	-	-	-
4.A	-	-	-	-	-	-	-	-	-	-	-	-	-	-	-	-	-	-	-	-	-	-	-	-	-	-	-	-	-	-	-	-	-	-	-	-	-	-	-	-	-	-	-	-	-	-	-	-	-
9.F	-	-	-	-	-	-	-	-	-	-	-	-	-	-	-	-	-	-	-	-	-	-	-	-	-	-	-	-	-	-	-	-	-	-	-	-	-	-	-	-	-	-	-	-	-	-	-	-	-
9.B	-	-	-	-	-	-	-	-	-	-	-	-	-	-	-	-	-	-	-	-	-	-	-	-	-	-	-	-	-	-	-	-	-	-	-	-	-	-	-	-	-	-	-	-	-	-	-	-	0.70011
3.D	-	-	-	-	-	-	-	-	-	-	-	-	-	-	-	-	-	-	-	-	-	-	-	-	-	-	-	-	-	-	-	-	-	-	-	-	-	-	-	-	-	-	-	-	-	-	-	-	-
4.D	-	-	-	-	-	-	-	-	-	-	-	-	-	-	-	-	-	-	-	-	-	-	-	-	-	-	-	-	-	-	-	-	-	-	-	0.701593	-	-	-	-	0.705	-	-	-	-	-	-	-	-
1.A	-	-	-	-	-	-	-	-	-	-	-	-	-	-	-	-	-	-	-	-	-	-	-	-	-	-	-	-	-	-	-	-	-	-	-	-	-	-	-	-	-	-	-	-	-	-	-	-	0.702439
3.K	-	-	-	-	-	-	-	-	-	-	-	-	-	-	-	-	-	-	-	-	-	-	-	-	-	-	-	-	-	-	-	-	-	-	-	-	-	-	-	-	-	-	-	-	-	-	-	-	-
16.C	-	-	-	-	-	-	-	-	-	-	-	-	-	-	-	-	-	-	-	-	-	-	-	-	-	-	-	-	-	-	-	-	-	-	-	-	-	-	-	-	-	-	-	-	-	-	-	-	-
9.C	-	-	-	-	-	-	-	-	-	-	-	-	-	-	-	-	-	-	-	-	-	-	-	-	-	-	-	-	-	-	-	-	-	-	-	-	-	-	-	-	-	-	-	-	-	-	-	-	-
3.I	-	-	-	-	-	-	-	-	-	-	-	-	-	-	-	-	-	-	-	-	-	-	-	-	-	-	-	-	-	-	-	-	-	-	-	-	-	-	-	-	-	-	-	-	-	-	-	-	-
9.G	-	-	-	-	-	-	-	-	-	-	-	-	-	-	-	-	-	-	-	-	-	-	-	-	-	-	-	-	-	-	-	-	-	-	-	-	-	-	-	-	-	-	-	-	-	-	-	-	-
7.A	-	-	-	-	-	-	-	-	-	-	-	-	-	-	-	-	-	-	-	-	-	-	-	-	-	-	-	-	-	-	-	-	-	-	-	0.73248	-	-	-	-	0.721771	-	-	-	0.714415	-	-	-	0.742454
11.C	-	-	-	-	-	-	-	-	-	-	-	-	-	-	-	-	-	-	-	-	-	-	-	-	-	-	-	-	-	-	-	-	-	-	-	-	-	-	-	-	-	-	-	-	-	-	-	-	-
8.A	-	-	-	-	-	-	-	-	-	-	-	-	-	-	-	-	-	-	-	-	-	-	-	-	-	-	-	-	-	-	-	-	-	-	-	-	-	-	-	-	-	-	-	-	-	-	-	-	-
3.M	-	-	-	-	-	-	-	-	-	-	-	-	-	-	-	-	-	-	-	-	-	-	-	-	-	-	-	-	-	-	-	-	-	-	-	-	-	-	-	-	-	-	-	-	-	-	-	-	-
3.G	-	-	-	-	-	-	-	-	-	-	-	-	-	-	-	-	-	-	-	-	-	-	-	-	-	-	-	-	-	-	-	-	-	-	-	-	-	-	-	-	-	-	0.732709	-	-	-	-	-	0.715391
6.D	-	-	-	-	-	-	-	-	-	-	-	-	-	-	-	-	-	-	-	-	-	-	-	-	-	-	-	-	-	-	-	-	-	-	-	-	-	-	-	-	-	-	-	-	-	-	-	-	-
9.A	-	-	-	-	-	-	-	-	-	-	-	-	-	-	-	-	-	-	-	-	-	-	-	-	-	-	-	-	-	-	-	-	-	-	-	-	-	-	-	-	-	-	-	-	-	-	-	-	-
9.E	-	-	-	-	-	-	-	-	-	-	-	-	-	-	-	-	-	-	-	-	-	-	-	-	-	-	-	-	-	-	-	-	-	-	-	-	-	-	-	-	-	-	-	-	-	-	-	-	-
[truncated: 47 more columns]

## Sheet: Fig.S4_a
trade-off (negative) similarity (>=0.7) between indicators in 2000	2.B	2.F	13.B	12.G	16.K	8.C	12.F	12.C	15.A	12.E	6.C	12.A	8.D	13.C	12.D	17.A	14.A	8.G	5.C	12.B	6.A	15.E	13.A	7.B	15.D	2.D	11.B	15.C	15.B	14.D	8.B	16.J	14.F	11.A	11.D	10.A	16.I	14.E	7.D	16.H	8.F	3.C	4.B	5.D	14.C	16.F	16.G	2.C	3.N
2.B	-	-	-	-	-	-	-	-	-	-	-	-	-	-	-	-	-	-	-	-	-	-	-	-	-	-	-	-	-	-	-	-	-	-	-	-	-	-	-	-	-	-	-	-	-	-	-	-	-
2.F	-	-	-	-	-	-	-	-	-	-	-	-	-	-	-	-	-	-	-	-	-	-	-	-	-	-	-	-	-	-	-	-	-	-	-	-	-	-	-	-	-	-	-	-	-	-	-	-	-
13.B	-	-	-	-	-	-	-	-	-	-	-	-	-	-	-	-	-	-	-	-	-	-	-	-	-	-	-	-	-	-	-	-	-	-	-	-	-	-	-	-	-	-	-	-	-	-	-	-	-
12.G	-	-	-	-	-	-	-	-	-	-	-	-	-	-	-	-	-	-	-	-	-	-	-	-	-	-	-	-	-	-	-	-	-	-	-	-	-	-	-	-	-	-	-	-	-	-	-	-	-
16.K	-	-	-	-	-	-	-	-	-	-	-	-	-	-	-	-	-	-	-	-	-	-	-	-	-	-	-	-	-	-	-	-	-	-	-	-	-	-	-	-	-	-	-	-	-	-	-	-	-
8.C	-	-	-	-	-	-	-	-	-	-	-	-	-	-	-	-	-	-	-	-	-	-	-	-	-	-	-	-	-	-	-	-	-	-	-	-	-	-	-	-	-	-	-	-	-	-	-	-	-
12.F	-	-	-	-	-	-	-	-	-	-	-	-	-	-	-	-	-	-	-	-	-	-	-	-	-	-	-	-	-	-	-	-	-	-	-	-	-	-	-	-	-	-	-	-	-	-	-	-	-
12.C	-	-	-	-	-	-	-	-	-	-	-	-	-	-	-	-	-	-	-	-	-	-	-	-	-	-	-	-	-	-	-	-	-	-	-	-	-	-	-	-	-	-	-	-	-	-	-	-	-
15.A	-	-	-	-	-	-	-	-	-	-	-	-	-	-	-	-	-	-	-	-	-	-	-	-	-	-	-	-	-	-	-	-	-	-	-	-	-	-	-	-	-	-	-	-	-	-	-	-	-
12.E	-	-	-	-	-	-	-	-	-	-	-	-	-	-	-	-	-	-	-	-	-	-	-	-	-	-	-	-	-	-	-	-	-	-	-	-	-	-	-	-	-	-	-	-	-	-	-	-	-
6.C	-	-	-	-	-	-	-	-	-	-	-	-	-	-	-	-	-	-	-	-	-	-	-	-	-	-	-	-	-	-	-	-	-	-	-	-	-	-	-	-	-	-	-	-	-	-	-	-	-
12.A	-	-	-	-	-	-	-	-	-	-	-	-	-	-	-	-	-	-	-	-	-	-	-	-	-	-	-	-	-	-	-	-	-	-	-	-	-	-	-	-	-	-	-	-	-	-	-	-	-
8.D	-	-	-	-	-	-	-	-	-	-	-	-	-	-	-	-	-	-	-	-	-	-	-	-	-	-	-	-	-	-	-	-	-	-	-	-	-	-	-	-	-	-	-	-	-	-	-	-	-
13.C	-	-	-	-	-	-	-	-	-	-	-	-	-	-	-	-	-	-	-	-	-	-	-	-	-	-	-	-	-	-	-	-	-	-	-	-	-	-	-	-	-	-	-	-	-	-	-	-	-
12.D	-	-	-	-	-	-	-	-	-	-	-	-	-	-	-	-	-	-	-	-	-	-	-	-	-	-	-	-	-	-	-	-	-	-	-	-	-	-	-	-	-	-	-	-	-	-	-	-	-
17.A	-	-	-	-	-	-	-	-	-	-	-	-	-	-	-	-	-	-	-	-	-	-	-	-	-	-	-	-	-	-	-	-	-	-	-	-	-	-	-	-	-	-	-	-	-	-	-	-	-
14.A	-	-	-	-	-	-	-	-	-	-	-	-	-	-	-	-	-	-	-	-	-	-	-	-	-	-	-	-	-	-	-	-	-	-	-	-	-	-	-	-	-	-	-	-	-	-	-	-	-
8.G	-	-	-	-	-	-	-	-	-	-	-	-	-	-	-	-	-	-	-	-	-	-	-	-	-	-	-	-	-	-	-	-	-	-	-	-	-	-	-	-	-	-	-	-	0.707826	-	-	-	-
5.C	-	-	-	-	-	-	-	-	-	-	-	-	-	-	-	-	-	-	-	-	-	-	-	-	-	-	-	-	-	-	-	-	-	-	-	-	-	-	-	-	-	-	-	-	-	-	-	-	-
12.B	-	-	-	-	-	-	-	-	-	-	-	-	-	-	-	-	-	-	-	-	-	-	-	-	-	-	-	-	-	-	-	-	-	-	-	-	-	-	-	-	-	-	-	-	-	-	-	-	-
6.A	-	-	-	-	-	-	-	-	-	-	-	-	-	-	-	-	-	-	-	-	-	-	-	-	-	-	-	-	-	-	-	-	-	-	-	-	-	-	-	-	-	-	-	-	-	-	-	-	-
15.E	-	-	-	-	-	-	-	-	-	-	-	-	-	-	-	-	-	-	-	-	-	-	-	-	-	-	-	-	-	-	-	-	-	-	-	-	-	-	-	-	-	-	-	-	-	-	-	-	-
13.A	-	-	-	-	-	-	-	-	-	-	-	-	-	-	-	-	-	-	-	-	-	-	-	-	-	-	-	-	-	-	-	-	-	-	-	-	-	-	-	-	-	-	-	-	-	-	-	-	-
7.B	-	-	-	-	-	-	-	-	-	-	-	-	-	-	-	-	-	-	-	-	-	-	-	-	-	-	-	-	-	-	-	-	-	-	-	-	-	-	-	-	-	-	-	-	-	-	-	-	-
15.D	-	-	-	-	-	-	-	-	-	-	-	-	-	-	-	-	-	-	-	-	-	-	-	-	-	-	-	-	-	-	-	-	-	-	-	-	-	-	-	-	-	-	-	-	-	-	-	-	-
2.D	-	-	-	-	-	-	-	-	-	-	-	-	-	-	-	-	-	-	-	-	-	-	-	-	-	-	-	-	-	-	-	-	-	-	-	-	-	-	-	-	-	-	-	-	-	-	-	-	-
11.B	-	-	-	-	-	-	-	-	-	-	-	-	-	-	-	-	-	-	-	-	-	-	-	-	-	-	-	-	-	-	-	-	-	-	-	-	-	-	-	-	-	-	-	-	-	-	-	-	-
15.C	-	-	-	-	-	-	-	-	-	-	-	-	-	-	-	-	-	-	-	-	-	-	-	-	-	-	-	-	-	-	-	-	-	-	-	-	-	-	-	-	-	-	-	-	-	-	-	-	-
15.B	-	-	-	-	-	-	-	-	-	-	-	-	-	-	-	-	-	-	-	-	-	-	-	-	-	-	-	-	-	-	-	-	-	-	-	-	-	-	-	-	-	-	-	-	-	-	-	-	-
14.D	-	-	-	-	-	-	-	-	-	-	-	-	-	-	-	-	-	-	-	-	-	-	-	-	-	-	-	-	-	-	-	-	-	-	-	-	-	-	-	-	-	-	-	-	-	-	-	-	-
8.B	-	-	-	-	-	-	-	-	-	-	-	-	-	-	-	-	-	-	-	-	-	-	-	-	-	-	-	-	-	-	-	-	-	-	-	-	-	-	-	-	-	-	-	-	-	-	-	-	-
16.J	-	-	-	-	-	-	-	-	-	-	-	-	-	-	-	-	-	-	-	-	-	-	-	-	-	-	-	-	-	-	-	-	-	-	-	-	-	-	-	-	-	-	-	-	-	-	-	-	-
14.F	-	-	-	-	-	-	-	-	-	-	-	-	-	-	-	-	-	-	-	-	-	-	-	-	-	-	-	-	-	-	-	-	-	-	-	-	-	-	-	-	-	-	-	-	-	-	-	-	-
11.A	-	-	-	-	-	-	-	-	-	-	-	-	-	-	-	-	-	-	-	-	-	-	-	-	-	-	-	-	-	-	-	-	-	-	-	-	-	-	-	-	-	-	-	-	-	-	-	-	-
11.D	-	-	-	-	-	-	-	-	-	-	-	-	-	-	-	-	-	-	-	-	-	-	-	-	-	-	-	-	-	-	-	-	-	-	-	-	-	-	-	-	-	-	-	-	-	-	-	-	-
10.A	-	-	-	-	-	-	-	-	-	-	-	-	-	-	-	-	-	-	-	-	-	-	-	-	-	-	-	-	-	-	-	-	-	-	-	-	-	-	-	-	-	-	-	-	-	-	-	-	-
16.I	-	-	-	-	-	-	-	-	-	-	-	-	-	-	-	-	-	-	-	-	-	-	-	-	-	-	-	-	-	-	-	-	-	-	-	-	-	-	-	-	-	-	-	-	-	-	-	-	-
14.E	-	-	-	-	-	-	-	-	-	-	-	-	-	-	-	-	-	-	-	-	-	-	-	-	-	-	-	-	-	-	-	-	-	-	-	-	-	-	-	-	-	-	-	-	-	-	-	-	-
7.D	-	-	-	-	-	-	-	-	-	-	-	-	-	-	-	-	-	-	-	-	-	-	-	-	-	-	-	-	-	-	-	-	-	-	-	-	-	-	-	-	-	-	-	-	-	-	-	-	-
16.H	-	-	-	-	-	-	-	-	-	-	-	-	-	-	-	-	-	-	-	-	-	-	-	-	-	-	-	-	-	-	-	-	-	-	-	-	-	-	-	-	-	-	-	-	-	-	-	-	-
8.F	-	-	-	-	-	-	-	-	-	-	-	-	-	-	-	-	-	-	-	-	-	-	-	-	-	-	-	-	-	-	-	-	-	-	-	-	-	-	-	-	-	-	-	-	-	-	-	-	-
3.C	-	-	-	-	-	-	-	-	-	-	-	-	-	-	-	-	-	-	-	-	-	-	-	-	-	-	-	-	-	-	-	-	-	-	-	-	-	-	-	-	-	-	-	-	-	-	-	-	-
4.B	-	-	-	-	-	-	-	-	-	-	-	-	-	-	-	-	-	-	-	-	-	-	-	-	-	-	-	-	-	-	-	-	-	-	-	-	-	-	-	-	-	-	-	-	-	-	-	-	-
5.D	-	-	-	-	-	-	-	-	-	-	-	-	-	-	-	-	-	-	-	-	-	-	-	-	-	-	-	-	-	-	-	-	-	-	-	-	-	-	-	-	-	-	-	-	-	-	-	-	-
14.C	-	-	-	-	-	-	-	-	-	-	-	-	-	-	-	-	-	0.707826	-	-	-	-	-	-	-	-	-	-	-	-	-	-	-	-	-	-	-	-	-	-	-	-	-	-	-	-	-	-	-
16.F	-	-	-	-	-	-	-	-	-	-	-	-	-	-	-	-	-	-	-	-	-	-	-	-	-	-	-	-	-	-	-	-	-	-	-	-	-	-	-	-	-	-	-	-	-	-	-	-	-
16.G	-	-	-	-	-	-	-	-	-	-	-	-	-	-	-	-	-	-	-	-	-	-	-	-	-	-	-	-	-	-	-	-	-	-	-	-	-	-	-	-	-	-	-	-	-	-	-	-	-
2.C	-	-	-	-	-	-	-	-	-	-	-	-	-	-	-	-	-	-	-	-	-	-	-	-	-	-	-	-	-	-	-	-	-	-	-	-	-	-	-	-	-	-	-	-	-	-	-	-	-
3.N	-	-	-	-	-	-	-	-	-	-	-	-	-	-	-	-	-	-	-	-	-	-	-	-	-	-	-	-	-	-	-	-	-	-	-	-	-	-	-	-	-	-	-	-	-	-	-	-	-
3.J	-	-	-	-	-	-	-	-	-	-	-	-	-	-	-	-	-	-	-	-	-	-	-	-	-	-	-	-	-	-	-	-	-	-	-	-	-	-	-	-	-	-	-	-	-	-	-	-	-
16.A	-	-	-	-	-	-	-	-	-	-	-	-	-	-	-	-	-	-	-	-	-	-	-	-	-	-	-	-	-	-	-	-	-	-	-	-	-	-	-	-	-	-	-	-	-	-	-	-	-
16.D	-	-	-	-	-	-	-	-	-	-	-	-	-	-	-	-	-	-	-	-	-	-	-	-	-	-	-	-	-	-	-	-	-	-	-	-	-	-	-	-	-	-	-	-	-	-	-	-	-
3.K	-	-	-	-	-	-	-	-	-	-	-	-	-	-	-	-	-	-	-	-	-	-	-	-	-	-	-	-	-	-	-	-	-	-	-	-	-	-	-	-	-	-	-	-	-	-	-	-	-
3.H	0.711937	-	-	-	-	-	-	-	-	-	-	-	-	-	-	-	-	-	-	-	-	-	-	-	-	-	-	-	-	-	-	-	-	-	-	-	-	-	-	-	-	-	-	-	-	-	-	-	-
10.B	-	-	-	-	-	-	-	-	-	-	-	-	-	-	-	-	-	-	-	-	-	-	-	-	-	-	-	-	-	-	-	-	-	-	-	-	-	-	-	-	-	-	-	-	-	-	-	-	-
3.F	-	-	-	-	-	-	-	-	-	-	-	-	-	-	-	-	-	-	-	-	-	-	-	-	-	-	-	-	-	-	-	-	-	-	-	-	-	-	-	-	-	-	-	-	-	-	-	-	-
1.B	-	-	-	-	-	-	-	-	-	-	-	-	-	-	-	-	-	-	-	-	-	-	-	-	-	-	-	-	-	-	-	-	-	-	-	-	-	-	-	-	-	-	-	-	-	-	-	-	-
8.E	-	-	-	-	-	-	-	0.714265	-	-	-	-	-	-	-	-	-	-	-	-	-	-	-	-	-	-	-	-	-	-	-	-	-	-	-	-	-	-	-	-	-	-	-	-	-	-	-	-	-
16.B	-	-	-	-	-	-	-	-	-	-	-	-	-	-	-	-	-	-	-	-	-	-	-	-	-	-	-	-	-	-	-	-	-	-	-	-	-	-	-	-	-	-	-	-	-	-	-	-	-
4.C	-	-	-	-	-	-	-	-	-	-	-	-	-	-	-	-	-	-	-	-	-	-	-	-	-	-	-	-	-	-	-	-	-	-	-	-	-	-	-	-	-	-	-	-	-	-	-	-	-
5.A	-	-	-	-	-	-	-	-	-	-	-	-	-	-	-	-	-	-	-	-	-	-	-	-	-	-	-	-	-	-	-	-	-	-	-	-	-	-	-	-	-	-	-	-	-	-	-	-	-
17.B	0.723974	0.70034	-	0.766647	-	0.721273	0.701193	0.724494	-	0.735425	0.714939	-	0.710233	-	0.720879	-	-	0.736018	-	-	-	-	-	-	-	-	-	-	-	-	-	-	-	-	-	-	-	-	-	-	-	-	-	-	-	-	-	-	-
2.A	0.738139	0.770277	-	0.767689	-	0.74626	0.710227	0.72342	-	0.707833	0.725648	-	0.720012	0.714478	0.70578	-	0.708767	-	0.79213	-	-	0.719551	-	-	-	-	-	-	-	-	-	-	-	-	-	-	-	-	-	-	-	-	-	-	-	-	-	-	-
9.F	-	-	-	-	-	-	-	-	-	-	-	-	-	-	-	-	-	-	-	-	-	-	-	-	-	-	-	-	-	-	-	-	-	-	-	-	-	-	-	-	-	-	-	-	-	-	-	-	-
16.E	0.702676	-	-	0.746102	0.725254	0.727061	-	0.755908	0.704426	-	-	-	-	-	-	-	-	0.741499	0.710338	-	-	-	-	-	-	-	-	-	-	-	-	-	-	-	-	-	-	-	-	-	-	-	-	-	-	-	-	-	-
17.C	-	-	-	0.714265	-	-	-	-	-	-	-	-	-	-	-	-	-	-	-	-	-	-	-	-	-	-	-	-	-	-	-	-	-	-	-	-	-	-	-	-	-	-	-	-	-	-	-	-	-
5.B	-	-	-	-	-	-	-	-	-	-	-	-	-	-	-	-	-	-	-	-	-	-	-	-	-	-	-	-	-	-	-	-	-	-	-	-	-	-	-	-	-	-	-	-	-	-	-	-	-
14.B	0.729199	-	-	-	-	-	-	-	-	-	-	-	-	-	-	-	-	-	0.711052	-	-	-	-	-	-	-	-	-	-	-	-	-	-	-	-	-	-	-	-	-	-	-	-	-	-	-	-	-	-
16.C	-	0.745569	0.73553	0.744384	-	0.723899	0.751931	0.741323	-	0.777735	0.807073	0.768488	0.79953	0.792234	0.811093	0.722912	0.725749	-	-	-	-	-	-	-	-	-	-	-	-	-	-	-	-	-	-	-	-	-	-	-	-	-	-	-	-	-	-	-	-
2.H	-	-	-	-	-	-	-	-	-	-	-	-	-	-	-	-	-	-	-	-	-	-	-	-	-	-	-	-	-	-	-	-	-	-	-	-	-	-	-	-	-	-	-	-	-	-	-	-	-
3.B	-	-	-	-	-	-	-	-	-	-	-	-	-	-	-	-	-	-	-	-	-	-	-	-	-	-	-	-	-	-	-	-	-	-	-	-	-	-	-	-	-	-	-	-	-	-	-	-	-
3.I	0.714189	0.75639	-	-	-	-	-	-	-	0.703513	-	-	-	-	-	-	-	-	0.734814	-	-	-	-	-	-	-	-	-	-	-	-	-	-	-	-	-	-	-	-	-	-	-	-	-	-	-	-	-	-
9.G	0.789802	0.744677	0.758299	0.802554	0.799918	0.777356	0.705941	0.784819	0.745391	0.778596	0.709595	0.738636	0.717101	-	0.715646	0.714385	-	0.752584	0.768966	-	0.742752	0.792199	-	-	-	-	-	-	-	-	-	-	-	-	-	-	-	-	-	-	-	-	-	-	-	-	-	-	-
4.A	-	0.740022	-	-	-	-	-	0.715449	-	-	-	-	-	-	-	-	-	-	-	-	-	-	-	-	-	-	-	-	-	-	-	-	-	-	-	-	-	-	-	-	-	-	-	-	-	-	-	-	-
9.C	0.744159	0.747504	0.825027	0.719626	0.723615	-	0.71689	0.783823	0.714015	0.7405	0.706428	0.795776	0.714015	0.721043	-	0.74893	-	-	0.767896	-	0.761304	-	-	0.721261	-	-	-	-	-	-	-	-	-	-	-	-	-	-	0.751871	-	-	-	-	-	-	-	-	-	-
3.E	-	-	-	-	-	-	-	-	-	-	-	-	-	-	-	-	-	-	-	-	-	-	-	-	-	-	-	-	-	-	-	-	-	-	-	-	-	-	-	-	-	-	-	-	-	-	-	-	-
6.E	0.719614	-	-	-	-	-	-	-	-	-	-	-	-	-	-	-	-	-	-	-	-	-	-	-	-	-	-	-	-	-	-	-	-	-	-	-	-	-	-	-	-	-	-	-	-	-	-	-	-
3.A	-	-	-	-	-	-	-	-	-	-	-	-	-	-	-	-	-	-	-	-	-	-	-	-	-	-	-	-	-	-	-	-	-	-	-	-	-	-	-	-	-	-	-	-	-	-	-	-	-
7.C	0.740819	-	-	-	-	-	-	-	-	-	-	-	-	-	-	-	-	-	-	-	-	-	-	-	-	-	-	-	-	-	-	-	-	-	-	-	-	-	-	-	-	-	-	-	-	-	-	-	-
1.A	0.770014	0.737181	-	0.749855	0.711127	0.733317	-	0.746859	-	-	-	-	-	-	-	-	-	-	-	-	-	-	-	-	-	-	-	-	-	-	-	-	-	-	-	-	-	-	-	-	-	-	-	-	-	-	-	-	-
2.G	0.724247	-	-	-	-	-	-	-	-	-	-	-	-	-	-	-	-	-	-	-	-	-	-	-	-	-	-	-	-	-	-	-	-	-	-	-	-	-	-	-	-	-	-	-	-	-	-	-	-
4.D	0.726074	0.729655	-	-	-	-	-	0.705646	-	-	-	-	-	-	-	-	-	-	-	-	-	-	-	-	-	-	-	-	-	-	-	-	-	-	-	-	-	-	-	-	-	-	-	-	-	-	-	-	-
3.D	0.809443	0.706147	-	0.709129	-	-	-	0.716967	-	-	-	-	-	-	-	-	-	-	0.781203	-	-	-	-	-	-	-	-	-	-	-	-	-	-	-	-	-	-	-	-	-	-	-	-	-	-	-	-	-	-
11.C	0.813228	0.766515	0.704383	0.742686	0.702848	0.725674	-	0.775112	-	0.738569	0.731638	0.709275	0.727681	0.702498	-	-	-	-	-	-	-	-	-	-	-	-	-	-	-	-	-	-	-	-	-	-	-	-	-	-	-	-	-	-	-	-	-	-	-
6.B	0.799653	0.744117	-	0.712175	-	-	-	0.708728	-	-	-	-	-	-	-	-	-	-	-	-	-	-	-	-	-	-	-	-	-	-	-	-	-	-	-	-	-	-	-	-	-	-	-	-	-	-	-	-	-
7.A	0.828643	0.770484	0.730934	0.724065	-	0.707865	-	0.7673	-	0.720666	-	0.725208	0.700187	-	-	-	-	-	0.700187	-	-	-	-	-	-	-	-	-	-	-	-	-	-	-	-	-	-	-	-	-	-	-	-	-	-	-	-	-	-
2.E	0.814305	0.780079	0.738744	0.779055	0.704561	0.727255	0.71053	0.788177	0.707591	0.728775	0.75542	0.75542	0.740081	-	0.706087	-	0.709071	-	0.709396	-	-	-	-	-	-	-	-	-	-	-	-	-	-	-	-	-	-	-	-	-	-	-	-	-	-	-	-	-	-
3.L	0.816165	0.727852	-	0.71939	-	-	-	0.716029	-	-	-	-	-	-	-	-	-	-	0.718561	-	-	-	-	-	-	-	-	-	-	-	-	-	-	-	-	-	-	-	-	-	-	-	-	-	-	-	-	-	-
9.E	0.862294	0.898071	0.878913	0.854479	0.847855	0.841985	0.850929	0.869098	0.879532	0.890006	0.814504	0.84542	0.819298	0.823739	0.818369	0.855209	0.850178	0.868303	0.754045	0.785824	0.802211	0.747176	0.767234	0.807103	-	-	0.748584	-	-	0.713057	-	0.701858	0.717157	-	0.716667	-	-	-	0.718282	-	-	-	0.715732	-	-	-	-	-	-
8.A	0.765378	0.809307	0.8301	0.792575	0.743826	0.733943	0.749002	0.829449	0.770601	0.798419	0.789303	0.801697	0.758527	0.740907	0.733014	0.732991	0.723713	0.722819	0.704196	-	-	-	-	-	-	-	-	-	-	-	-	-	-	-	-	-	-	-	-	-	-	-	-	-	-	-	-	-	-
3.G	0.817426	0.771763	0.700325	0.759902	-	0.720666	-	0.757026	-	0.722222	0.7486	-	-	-	-	-	-	-	0.739125	-	-	-	-	-	-	-	-	-	-	-	-	-	-	-	-	-	-	-	-	-	-	-	-	-	-	-	-	-	-
3.M	0.898165	0.899496	0.897663	0.822351	0.832838	0.813034	0.811018	0.903197	0.809099	0.827356	0.843228	0.895485	0.821826	0.801376	0.782533	0.816444	0.772079	0.749565	0.79213	-	0.768545	0.719551	-	-	-	-	-	-	-	-	-	-	-	-	-	-	-	-	-	-	-	-	-	-	-	-	-	-	-
6.D	0.919155	0.872339	0.886258	0.893683	0.899959	0.881256	0.873975	0.89241	0.88684	0.896678	0.898358	0.883838	0.88684	0.889621	0.872041	0.877593	0.83112	0.798974	0.834975	0.812228	0.842793	0.703141	0.767689	0.743307	-	-	0.749076	-	-	-	-	0.719944	-	-	0.702543	-	-	-	-	-	-	-	-	-	-	-	-	-	-
9.D	0.941446	0.922949	0.982838	0.944998	0.930993	0.874579	0.898581	0.962893	0.931701	0.92873	0.894834	0.947417	0.914627	0.900069	0.8627	0.868658	0.864094	0.850669	0.820716	0.854288	0.879239	0.749159	0.785556	0.854183	0.730893	0.74025	0.732739	0.701193	0.72303	0.770332	-	0.712648	0.750556	-	0.735425	-	-	-	0.765745	-	-	0.711213	-	-	-	-	-	-	-
9.B	0.905084	1	0.966616	0.946505	0.949663	0.930295	0.96712	1	0.966786	0.930683	0.965905	0.982953	0.966786	0.951404	0.966616	0.920161	0.966955	0.836607	0.845003	0.889774	0.865769	0.843164	0.807476	0.769541	0.8037	-	-	-	-	0.720782	0.700368	0.802721	0.722733	-	0.797816	-	-	0.700368	-	-	-	-	0.749203	-	-	-	-	-	-
9.A	0.941446	1	1	1	1	0.982083	1	1	1	1	1	1	1	0.983345	0.948513	0.967165	0.949035	0.906668	0.860557	0.951429	0.913742	0.838745	0.851539	0.817729	0.78135	-	0.786191	-	-	0.751193	0.710048	0.847872	0.768374	-	0.848814	-	-	0.72817	0.744449	-	-	-	0.77437	-	-	-	-	-	-
[truncated: 47 more columns]

## Sheet: Fig.S4_b
trade-off (negative) similarity (>=0.7) between indicators in 2015	2.B	13.B	12.G	2.F	12.C	6.C	15.A	12.F	16.K	8.C	12.A	8.D	13.C	12.E	12.D	17.A	8.G	14.A	12.B	7.B	5.C	6.A	13.A	15.E	2.D	3.N	4.C	14.D	15.D	14.F	8.B	10.A	3.C	3.J	15.C	4.B	15.B	5.D	14.E	16.J	3.E	11.B	7.D	8.F	11.A	5.A	16.I	16.H	11.D
2.B	-	-	-	-	-	-	-	-	-	-	-	-	-	-	-	-	-	-	-	-	-	-	-	-	-	-	-	-	-	-	-	-	-	-	-	-	-	-	-	-	-	-	-	-	-	-	-	-	-
13.B	-	-	-	-	-	-	-	-	-	-	-	-	-	-	-	-	-	-	-	-	-	-	-	-	-	-	-	-	-	-	-	-	-	-	-	-	-	-	-	-	-	-	-	-	-	-	-	-	-
12.G	-	-	-	-	-	-	-	-	-	-	-	-	-	-	-	-	-	-	-	-	-	-	-	-	-	-	-	-	-	-	-	-	-	-	-	-	-	-	-	-	-	-	-	-	-	-	-	-	-
2.F	-	-	-	-	-	-	-	-	-	-	-	-	-	-	-	-	-	-	-	-	-	-	-	-	-	-	-	-	-	-	-	-	-	-	-	-	-	-	-	-	-	-	-	-	-	-	-	-	-
12.C	-	-	-	-	-	-	-	-	-	-	-	-	-	-	-	-	-	-	-	-	-	-	-	-	-	-	-	-	-	-	-	-	-	-	-	-	-	-	-	-	-	-	-	-	-	-	-	-	-
6.C	-	-	-	-	-	-	-	-	-	-	-	-	-	-	-	-	-	-	-	-	-	-	-	-	-	-	-	-	-	-	-	-	-	-	-	-	-	-	-	-	-	-	-	-	-	-	-	-	-
15.A	-	-	-	-	-	-	-	-	-	-	-	-	-	-	-	-	-	-	-	-	-	-	-	-	-	-	-	-	-	-	-	-	-	-	-	-	-	-	-	-	-	-	-	-	-	-	-	-	-
12.F	-	-	-	-	-	-	-	-	-	-	-	-	-	-	-	-	-	-	-	-	-	-	-	-	-	-	-	-	-	-	-	-	-	-	-	-	-	-	-	-	-	-	-	-	-	-	-	-	-
16.K	-	-	-	-	-	-	-	-	-	-	-	-	-	-	-	-	-	-	-	-	-	-	-	-	-	-	-	-	-	-	-	-	-	-	-	-	-	-	-	-	-	-	-	-	-	-	-	-	-
8.C	-	-	-	-	-	-	-	-	-	-	-	-	-	-	-	-	-	-	-	-	-	-	-	-	-	-	-	-	-	-	-	-	-	-	-	-	-	-	-	-	-	-	-	-	-	-	-	-	-
12.A	-	-	-	-	-	-	-	-	-	-	-	-	-	-	-	-	-	-	-	-	-	-	-	-	-	-	-	-	-	-	-	-	-	-	-	-	-	-	-	-	-	-	-	-	-	-	-	-	-
8.D	-	-	-	-	-	-	-	-	-	-	-	-	-	-	-	-	-	-	-	-	-	-	-	-	-	-	-	-	-	-	-	-	-	-	-	-	-	-	-	-	-	-	-	-	-	-	-	-	-
13.C	-	-	-	-	-	-	-	-	-	-	-	-	-	-	-	-	-	-	-	-	-	-	-	-	-	-	-	-	-	-	-	-	-	-	-	-	-	-	-	-	-	-	-	-	-	-	-	-	-
12.E	-	-	-	-	-	-	-	-	-	-	-	-	-	-	-	-	-	-	-	-	-	-	-	-	-	-	-	-	-	-	-	-	-	-	-	-	-	-	-	-	-	-	-	-	-	-	-	-	-
12.D	-	-	-	-	-	-	-	-	-	-	-	-	-	-	-	-	-	-	-	-	-	-	-	-	-	-	-	-	-	-	-	-	-	-	-	-	-	-	-	-	-	-	-	-	-	-	-	-	-
17.A	-	-	-	-	-	-	-	-	-	-	-	-	-	-	-	-	-	-	-	-	-	-	-	-	-	-	-	-	-	-	-	-	-	-	-	-	-	-	-	-	-	-	-	-	-	-	-	-	-
8.G	-	-	-	-	-	-	-	-	-	-	-	-	-	-	-	-	-	-	-	-	-	-	-	-	-	-	-	-	-	-	-	-	-	-	-	-	-	-	-	-	-	-	-	-	-	-	-	-	-
14.A	-	-	-	-	-	-	-	-	-	-	-	-	-	-	-	-	-	-	-	-	-	-	-	-	-	-	-	-	-	-	-	-	-	-	-	-	-	-	-	-	-	-	-	-	-	-	-	-	-
12.B	-	-	-	-	-	-	-	-	-	-	-	-	-	-	-	-	-	-	-	-	-	-	-	-	-	-	-	-	-	-	-	-	-	-	-	-	-	-	-	-	-	-	-	-	-	-	-	-	-
7.B	-	-	-	-	-	-	-	-	-	-	-	-	-	-	-	-	-	-	-	-	-	-	-	-	-	-	-	-	-	-	-	-	-	-	-	-	-	-	-	-	-	-	-	-	-	-	-	-	-
5.C	-	-	-	-	-	-	-	-	-	-	-	-	-	-	-	-	-	-	-	-	-	-	-	-	-	-	-	-	-	-	-	-	-	-	-	-	-	-	-	-	-	-	-	-	-	-	-	-	-
6.A	-	-	-	-	-	-	-	-	-	-	-	-	-	-	-	-	-	-	-	-	-	-	-	-	-	-	-	-	-	-	-	-	-	-	-	-	-	-	-	-	-	-	-	-	-	-	-	-	-
13.A	-	-	-	-	-	-	-	-	-	-	-	-	-	-	-	-	-	-	-	-	-	-	-	-	-	-	-	-	-	-	-	-	-	-	-	-	-	-	-	-	-	-	-	-	-	-	-	-	-
15.E	-	-	-	-	-	-	-	-	-	-	-	-	-	-	-	-	-	-	-	-	-	-	-	-	-	-	-	-	-	-	-	-	-	-	-	-	-	-	-	-	-	-	-	-	-	-	-	-	-
2.D	-	-	-	-	-	-	-	-	-	-	-	-	-	-	-	-	-	-	-	-	-	-	-	-	-	-	-	-	-	-	-	-	-	-	-	-	-	-	-	-	-	-	-	-	-	-	-	-	-
3.N	-	-	-	-	-	-	-	-	-	-	-	-	-	-	-	-	-	-	-	-	-	-	-	-	-	-	-	-	-	-	-	-	-	-	-	-	-	-	-	-	-	-	-	-	-	-	-	-	-
4.C	-	-	-	-	-	-	-	-	-	-	-	-	-	-	-	-	-	-	-	-	-	-	-	-	-	-	-	-	-	-	-	-	-	-	-	-	-	-	-	-	-	-	-	-	-	-	-	-	-
14.D	-	-	-	-	-	-	-	-	-	-	-	-	-	-	-	-	-	-	-	-	-	-	-	-	-	-	-	-	-	-	-	-	-	-	-	-	-	-	-	-	-	-	-	-	-	-	-	-	-
15.D	-	-	-	-	-	-	-	-	-	-	-	-	-	-	-	-	-	-	-	-	-	-	-	-	-	-	-	-	-	-	-	-	-	-	-	-	-	-	-	-	-	-	-	-	-	-	-	-	-
14.F	-	-	-	-	-	-	-	-	-	-	-	-	-	-	-	-	-	-	-	-	-	-	-	-	-	-	-	-	-	-	-	-	-	-	-	-	-	-	-	-	-	-	-	-	-	-	-	-	-
8.B	-	-	-	-	-	-	-	-	-	-	-	-	-	-	-	-	-	-	-	-	-	-	-	-	-	-	-	-	-	-	-	-	-	-	-	-	-	-	-	-	-	-	-	-	-	-	-	-	-
10.A	-	-	-	-	-	-	-	-	-	-	-	-	-	-	-	-	-	-	-	-	-	-	-	-	-	-	-	-	-	-	-	-	-	-	-	-	-	-	-	-	-	-	-	-	-	-	-	-	-
3.C	-	-	-	-	-	-	-	-	-	-	-	-	-	-	-	-	-	-	-	-	-	-	-	-	-	-	-	-	-	-	-	-	-	-	-	-	-	-	-	-	-	-	-	-	-	-	-	-	-
3.J	-	-	-	-	-	-	-	-	-	-	-	-	-	-	-	-	-	-	-	-	-	-	-	-	-	-	-	-	-	-	-	-	-	-	-	-	-	-	-	-	-	-	-	-	-	-	-	-	-
15.C	-	-	-	-	-	-	-	-	-	-	-	-	-	-	-	-	-	-	-	-	-	-	-	-	-	-	-	-	-	-	-	-	-	-	-	-	-	-	-	-	-	-	-	-	-	-	-	-	-
4.B	-	-	-	-	-	-	-	-	-	-	-	-	-	-	-	-	-	-	-	-	-	-	-	-	-	-	-	-	-	-	-	-	-	-	-	-	-	-	-	-	-	-	-	-	-	-	-	-	-
15.B	-	-	-	-	-	-	-	-	-	-	-	-	-	-	-	-	-	-	-	-	-	-	-	-	-	-	-	-	-	-	-	-	-	-	-	-	-	-	-	-	-	-	-	-	-	-	-	-	-
5.D	-	-	-	-	-	-	-	-	-	-	-	-	-	-	-	-	-	-	-	-	-	-	-	-	-	-	-	-	-	-	-	-	-	-	-	-	-	-	-	-	-	-	-	-	-	-	-	-	-
14.E	-	-	-	-	-	-	-	-	-	-	-	-	-	-	-	-	-	-	-	-	-	-	-	-	-	-	-	-	-	-	-	-	-	-	-	-	-	-	-	-	-	-	-	-	-	-	-	-	-
16.J	-	-	-	-	-	-	-	-	-	-	-	-	-	-	-	-	-	-	-	-	-	-	-	-	-	-	-	-	-	-	-	-	-	-	-	-	-	-	-	-	-	-	-	-	-	-	-	-	-
3.E	-	-	-	-	-	-	-	-	-	-	-	-	-	-	-	-	-	-	-	-	-	-	-	-	-	-	-	-	-	-	-	-	-	-	-	-	-	-	-	-	-	-	-	-	-	-	-	-	-
11.B	-	-	-	-	-	-	-	-	-	-	-	-	-	-	-	-	-	-	-	-	-	-	-	-	-	-	-	-	-	-	-	-	-	-	-	-	-	-	-	-	-	-	-	-	-	-	-	-	-
7.D	-	-	-	-	-	-	-	-	-	-	-	-	-	-	-	-	-	-	-	-	-	-	-	-	-	-	-	-	-	-	-	-	-	-	-	-	-	-	-	-	-	-	-	-	-	-	-	-	0.710691
8.F	-	-	-	-	-	-	-	-	-	-	-	-	-	-	-	-	-	-	-	-	-	-	-	-	-	-	-	-	-	-	-	-	-	-	-	-	-	-	-	-	-	-	-	-	-	-	-	-	-
11.A	-	-	-	-	-	-	-	-	-	-	-	-	-	-	-	-	-	-	-	-	-	-	-	-	-	-	-	-	-	-	-	-	-	-	-	-	-	-	-	-	-	-	-	-	-	-	-	-	-
5.A	-	-	-	-	-	-	-	-	-	-	-	-	-	-	-	-	-	-	-	-	-	-	-	-	-	-	-	-	-	-	-	-	-	-	-	-	-	-	-	-	-	-	-	-	-	-	-	-	-
16.I	-	-	-	-	-	-	-	-	-	-	-	-	-	-	-	-	-	-	-	-	-	-	-	-	-	-	-	-	-	-	-	-	-	-	-	-	-	-	-	-	-	-	-	-	-	-	-	-	-
16.H	-	-	-	-	-	-	-	-	-	-	-	-	-	-	-	-	-	-	-	-	-	-	-	-	-	-	-	-	-	-	-	-	-	-	-	-	-	-	-	-	-	-	-	-	-	-	-	-	-
11.D	-	-	-	-	-	-	-	-	-	-	-	-	-	-	-	-	-	-	-	-	-	-	-	-	-	-	-	-	-	-	-	-	-	-	-	-	-	-	-	-	-	-	0.710691	-	-	-	-	-	-
3.A	-	-	-	-	-	-	-	-	-	-	-	-	-	-	-	-	-	-	-	-	-	-	-	-	-	-	-	-	-	-	-	-	-	-	-	-	-	-	-	-	-	-	-	-	-	-	-	-	-
14.B	-	-	-	-	-	-	-	-	-	-	-	-	-	-	-	-	-	-	-	-	-	-	-	-	-	-	-	-	-	-	-	-	-	-	-	-	-	-	-	-	-	-	-	-	-	-	-	-	-
2.C	-	-	-	-	-	-	-	-	-	-	-	-	-	-	-	-	-	-	-	-	-	-	-	-	-	-	-	-	-	-	-	-	-	-	-	-	-	-	-	-	-	-	-	-	-	-	-	-	-
16.F	-	-	-	-	-	-	-	-	-	-	-	-	-	-	-	-	-	-	-	-	-	-	-	-	-	-	-	-	-	-	-	-	-	-	-	-	-	-	-	-	-	-	-	-	-	-	-	-	-
14.C	0.702594	-	-	-	-	-	-	-	-	-	-	-	-	-	-	-	-	-	-	-	-	-	-	-	-	-	-	-	-	-	-	-	-	-	-	-	-	-	-	-	-	-	-	-	-	-	-	-	-
16.A	-	-	-	-	-	-	-	-	-	-	-	-	-	-	-	-	-	-	-	-	-	-	-	-	-	-	-	-	-	-	-	-	-	-	-	-	-	-	-	-	-	-	-	-	-	-	-	-	-
7.C	-	-	-	-	-	-	-	-	-	-	-	-	-	-	-	-	-	-	-	-	-	-	-	-	-	-	-	-	-	-	-	-	-	-	-	-	-	-	-	-	-	-	-	-	-	-	-	-	-
1.B	-	-	-	-	-	-	-	-	-	-	-	-	-	-	-	-	-	-	-	-	-	-	-	-	-	-	-	-	-	-	-	-	-	-	-	-	-	-	-	-	-	-	-	-	-	-	-	-	-
16.G	-	-	-	-	-	-	-	-	-	-	-	-	-	-	-	-	-	-	-	-	-	-	-	-	-	-	-	-	-	-	-	-	-	-	-	-	-	-	-	-	-	-	-	-	-	-	-	-	-
17.B	0.712302	-	-	-	-	-	-	-	-	-	-	-	-	-	-	-	-	-	-	-	-	-	-	-	-	-	-	-	-	-	-	-	-	-	-	-	-	-	-	-	-	-	-	-	-	-	-	-	-
8.E	-	-	-	-	0.70055	-	-	-	-	-	-	-	-	-	-	-	-	-	-	-	-	-	-	-	-	-	-	-	-	-	-	-	-	-	-	-	-	-	-	-	-	-	-	-	-	-	-	-	-
5.B	-	-	-	-	-	-	-	-	-	-	-	-	-	-	-	-	-	-	-	-	-	-	-	-	-	-	-	-	-	-	-	-	-	-	-	-	-	-	-	-	-	-	-	-	-	-	-	-	-
2.H	-	-	-	-	-	-	-	-	-	-	-	-	-	-	-	-	-	-	-	-	-	-	-	-	-	-	-	-	-	-	-	-	-	-	-	-	-	-	-	-	-	-	-	-	-	-	-	-	-
10.B	-	-	-	-	-	-	-	-	-	-	-	-	-	-	-	-	-	-	-	-	-	-	-	-	-	-	-	-	-	-	-	-	-	-	-	-	-	-	-	-	-	-	-	-	-	-	-	-	-
16.B	-	-	-	-	-	-	-	-	-	-	-	-	-	-	-	-	-	-	-	-	-	-	-	-	-	-	-	-	-	-	-	-	-	-	-	-	-	-	-	-	-	-	-	-	-	-	-	-	-
16.D	-	-	-	-	-	-	-	-	-	-	-	-	-	-	-	-	-	-	-	-	-	-	-	-	-	-	-	-	-	-	-	-	-	-	-	-	-	-	-	-	-	-	-	-	-	-	-	-	-
2.G	-	-	-	-	-	-	-	-	-	-	-	-	-	-	-	-	-	-	-	-	-	-	-	-	-	-	-	-	-	-	-	-	-	-	-	-	-	-	-	-	-	-	-	-	-	-	-	-	-
3.L	0.700851	-	-	-	-	-	-	-	-	-	-	-	-	-	-	-	-	-	-	-	-	-	-	-	-	-	-	-	-	-	-	-	-	-	-	-	-	-	-	-	-	-	-	-	-	-	-	-	-
6.E	-	-	-	-	-	-	-	-	-	-	-	-	-	-	-	-	-	-	-	-	-	-	-	-	-	-	-	-	-	-	-	-	-	-	-	-	-	-	-	-	-	-	-	-	-	-	-	-	-
3.F	-	-	-	-	-	-	-	-	-	-	-	-	-	-	-	-	-	-	-	-	-	-	-	-	-	-	-	-	-	-	-	-	-	-	-	-	-	-	-	-	-	-	-	-	-	-	-	-	-
2.A	0.724131	-	-	0.702724	0.708017	-	-	-	-	-	-	-	-	-	-	-	-	-	-	-	0.704638	-	-	-	-	-	-	-	-	-	-	-	-	-	-	-	-	-	-	-	-	-	-	-	-	-	-	-	-
3.H	0.751548	-	-	-	-	-	-	-	-	-	-	-	-	-	-	-	-	-	-	-	-	-	-	-	-	-	-	-	-	-	-	-	-	-	-	-	-	-	-	-	-	-	-	-	-	-	-	-	-
16.E	0.738884	0.734793	0.791237	0.714543	0.773031	-	0.752577	-	0.753817	0.748741	-	-	-	-	-	0.727577	0.774354	0.727834	-	0.709671	-	-	-	-	-	-	-	-	-	-	-	-	-	-	-	-	-	-	-	-	0.737568	-	-	-	-	-	-	-	-
16.C	-	0.715919	0.732022	0.720818	0.764962	0.81473	-	0.750899	-	0.717403	0.751663	0.795344	0.80928	0.719261	0.804427	-	0.714406	0.721718	-	-	-	-	-	-	-	-	-	-	-	-	-	-	-	-	-	-	-	-	-	-	-	-	-	-	-	-	-	-	-
17.C	0.702476	-	0.709125	0.733328	0.726171	-	-	-	-	-	-	-	-	-	-	-	-	-	-	-	-	-	-	-	-	-	-	-	-	-	-	-	-	-	-	-	-	-	-	-	-	-	-	-	-	-	-	-	-
3.B	-	-	-	-	-	-	-	-	-	-	-	-	-	-	-	-	-	-	-	-	-	-	-	-	-	-	-	-	-	-	-	-	-	-	-	-	-	-	-	-	-	-	-	-	-	-	-	-	-
3.K	0.71428	-	-	0.708987	-	-	-	-	-	-	-	-	-	-	-	-	-	-	-	-	-	-	-	-	-	-	-	-	-	-	-	-	-	-	-	-	-	-	-	-	-	-	-	-	-	-	-	-	-
9.F	0.733992	-	-	-	-	-	-	-	-	-	-	-	-	-	-	-	-	-	-	-	-	-	-	-	-	-	-	-	-	-	-	-	-	-	-	-	-	-	-	-	-	-	-	-	-	-	-	-	-
3.I	0.770186	0.717549	0.732502	0.75932	0.72628	-	0.700257	-	-	-	0.727882	0.70176	-	-	-	-	-	-	-	-	-	-	-	-	-	-	-	-	-	-	-	-	-	-	-	-	-	-	-	-	-	-	-	-	-	-	-	-	-
9.G	0.8	0.782357	0.77514	0.765739	0.769911	0.724319	0.758373	-	0.745442	0.725759	0.737443	0.717157	0.719944	0.700187	0.727176	0.714226	-	-	-	-	-	0.704489	0.712894	0.739232	-	-	-	-	-	-	-	-	-	-	-	-	-	-	-	-	-	-	0.705416	-	-	-	-	-	-
4.D	-	-	-	-	-	-	-	-	-	-	-	-	-	-	-	-	-	-	-	-	-	-	-	-	-	-	-	-	-	-	-	-	-	-	-	-	-	-	-	-	-	-	-	-	-	-	-	-	-
6.B	0.734206	-	-	-	-	-	-	-	-	-	-	-	-	-	-	-	-	-	-	-	-	-	-	-	-	-	-	-	-	-	-	-	-	-	-	-	-	-	-	-	-	-	-	-	-	-	-	-	-
4.A	0.732581	-	-	0.715246	0.720317	-	-	-	-	-	-	-	-	-	-	-	-	-	-	-	-	-	-	-	-	-	-	-	-	-	-	-	-	-	-	-	-	-	-	-	-	-	-	-	-	-	-	-	-
9.D	0.789181	0.724701	0.727424	0.740721	0.757464	0.724701	-	-	-	-	0.711709	0.709311	-	-	-	-	-	-	-	-	-	-	-	-	-	-	-	-	-	-	-	-	-	-	-	-	-	-	-	-	-	-	-	-	-	-	-	-	-
1.A	0.781203	-	0.715741	0.703856	-	-	-	-	-	-	-	-	-	-	-	-	-	-	-	-	-	-	-	-	-	-	-	-	-	-	-	-	-	-	-	-	-	-	-	-	-	-	-	-	-	-	-	-	-
2.E	0.731613	-	-	-	-	-	-	-	-	-	-	-	-	-	-	-	-	-	-	-	-	-	-	-	-	-	-	-	-	-	-	-	-	-	-	-	-	-	-	-	-	-	-	-	-	-	-	-	-
7.A	0.76662	-	-	-	-	-	-	-	-	-	-	-	-	-	-	-	-	-	-	-	-	-	-	-	-	-	-	-	-	-	-	-	-	-	-	-	-	-	-	-	-	-	-	-	-	-	-	-	-
9.C	0.722222	0.758175	0.750156	0.73971	0.782693	0.758175	0.727577	0.732919	-	0.711325	0.769047	0.752513	0.754951	0.71268	0.736749	0.716494	-	0.715732	-	-	-	-	-	-	-	-	-	-	-	-	-	-	-	-	-	-	-	-	-	-	-	-	-	-	-	-	-	-	-
3.D	0.787633	-	-	-	0.712568	0.706366	-	-	-	-	-	-	-	-	-	-	-	-	-	-	-	-	-	-	-	-	-	-	-	-	-	-	-	-	-	-	-	-	-	-	-	-	-	-	-	-	-	-	-
11.C	0.782357	-	-	-	-	-	-	-	-	-	-	-	-	-	-	-	-	-	-	-	-	-	-	-	-	-	-	-	-	-	-	-	-	-	-	-	-	-	-	-	-	-	-	-	-	-	-	-	-
3.M	0.789979	0.720365	0.722205	0.733744	0.727114	-	-	-	-	-	0.70807	-	-	-	-	-	-	-	-	-	-	-	-	-	-	-	-	-	-	-	-	-	-	-	-	-	-	-	-	-	-	-	-	-	-	-	-	-	-
3.G	0.831606	-	-	0.706957	0.712175	-	-	-	-	-	-	-	-	-	-	-	-	-	-	-	-	-	-	-	-	-	-	-	-	-	-	-	-	-	-	-	-	-	-	-	-	-	-	-	-	-	-	-	-
8.A	0.770186	0.847006	0.75682	0.80999	0.825815	0.729318	0.734843	0.706135	0.71323	-	0.787038	0.724701	0.727413	0.75682	0.70883	0.70198	0.703138	0.711786	-	0.717147	-	-	-	-	-	-	-	-	-	-	-	-	-	-	-	-	-	-	-	-	-	-	-	-	-	-	-	-	-
9.B	0.856841	0.784729	0.777591	0.780488	0.832308	0.762069	0.711432	0.71709	0.712878	0.718228	0.772197	0.746007	0.726641	0.765886	0.708472	-	0.726113	-	-	-	-	-	-	-	-	-	-	-	-	-	-	-	-	-	-	-	-	-	-	-	-	-	-	-	-	-	-	-	-
9.E	0.834975	0.899434	0.851571	0.845365	0.893683	0.784501	0.859267	0.806837	0.845969	0.81421	0.870015	0.789958	0.792027	0.807042	0.800952	0.811361	0.833904	0.817047	0.797887	0.804836	-	0.721334	0.72926	-	-	0.709712	0.755768	-	-	-	-	-	-	-	-	-	-	-	-	-	0.716386	-	-	-	-	-	-	-	-
6.D	0.917488	0.899434	0.881256	0.860828	0.893683	0.899434	0.859267	0.862026	0.887978	0.871376	0.884458	0.873975	0.889081	0.821885	0.872041	0.878732	0.849004	0.83112	0.811361	0.774811	0.759065	0.777067	0.756334	-	-	0.709712	0.727035	-	-	-	-	-	-	-	-	-	-	-	-	-	0.701459	-	-	-	-	-	-	-	-
9.A	0.919812	0.944153	0.913452	0.924861	0.955719	0.888306	0.904262	0.879322	0.904742	0.875	0.957892	0.891134	0.878732	0.870177	0.861829	0.816676	0.853258	0.876909	0.842865	0.824925	0.734634	0.756267	0.723732	-	-	0.717891	-	-	-	-	-	-	-	-	-	-	-	-	-	-	-	-	-	-	-	-	-	-	-
[truncated: 47 more columns]

## Sheet: Fig.S4_c
trade-off (negative) similarity (>=0.7) between indicators in 2022	12.G	2.B	13.B	16.K	2.F	8.C	12.C	6.C	12.F	15.A	12.A	8.D	13.C	12.D	12.E	17.A	14.A	12.B	8.G	7.B	6.A	5.C	13.A	2.D	4.C	15.E	3.J	3.E	3.A	14.F	14.D	15.B	3.C	15.C	14.E	4.B	11.D	5.D	10.A	5.A	7.C	8.B	3.L	11.B	16.J	8.F	3.N	7.D	11.A
12.G	-	-	-	-	-	-	-	-	-	-	-	-	-	-	-	-	-	-	-	-	-	-	-	-	-	-	-	-	-	-	-	-	-	-	-	-	-	-	-	-	-	-	-	-	-	-	-	-	-
2.B	-	-	-	-	-	-	-	-	-	-	-	-	-	-	-	-	-	-	-	-	-	-	-	-	-	-	-	-	-	-	-	-	-	-	-	-	-	-	-	-	-	-	-	-	-	-	-	-	-
13.B	-	-	-	-	-	-	-	-	-	-	-	-	-	-	-	-	-	-	-	-	-	-	-	-	-	-	-	-	-	-	-	-	-	-	-	-	-	-	-	-	-	-	-	-	-	-	-	-	-
16.K	-	-	-	-	-	-	-	-	-	-	-	-	-	-	-	-	-	-	-	-	-	-	-	-	-	-	-	-	-	-	-	-	-	-	-	-	-	-	-	-	-	-	-	-	-	-	-	-	-
2.F	-	-	-	-	-	-	-	-	-	-	-	-	-	-	-	-	-	-	-	-	-	-	-	-	-	-	-	-	-	-	-	-	-	-	-	-	-	-	-	-	-	-	-	-	-	-	-	-	-
8.C	-	-	-	-	-	-	-	-	-	-	-	-	-	-	-	-	-	-	-	-	-	-	-	-	-	-	-	-	-	-	-	-	-	-	-	-	-	-	-	-	-	-	-	-	-	-	-	-	-
12.C	-	-	-	-	-	-	-	-	-	-	-	-	-	-	-	-	-	-	-	-	-	-	-	-	-	-	-	-	-	-	-	-	-	-	-	-	-	-	-	-	-	-	-	-	-	-	-	-	-
6.C	-	-	-	-	-	-	-	-	-	-	-	-	-	-	-	-	-	-	-	-	-	-	-	-	-	-	-	-	-	-	-	-	-	-	-	-	-	-	-	-	-	-	-	-	-	-	-	-	-
12.F	-	-	-	-	-	-	-	-	-	-	-	-	-	-	-	-	-	-	-	-	-	-	-	-	-	-	-	-	-	-	-	-	-	-	-	-	-	-	-	-	-	-	-	-	-	-	-	-	-
15.A	-	-	-	-	-	-	-	-	-	-	-	-	-	-	-	-	-	-	-	-	-	-	-	-	-	-	-	-	-	-	-	-	-	-	-	-	-	-	-	-	-	-	-	-	-	-	-	-	-
12.A	-	-	-	-	-	-	-	-	-	-	-	-	-	-	-	-	-	-	-	-	-	-	-	-	-	-	-	-	-	-	-	-	-	-	-	-	-	-	-	-	-	-	-	-	-	-	-	-	-
8.D	-	-	-	-	-	-	-	-	-	-	-	-	-	-	-	-	-	-	-	-	-	-	-	-	-	-	-	-	-	-	-	-	-	-	-	-	-	-	-	-	-	-	-	-	-	-	-	-	-
13.C	-	-	-	-	-	-	-	-	-	-	-	-	-	-	-	-	-	-	-	-	-	-	-	-	-	-	-	-	-	-	-	-	-	-	-	-	-	-	-	-	-	-	-	-	-	-	-	-	-
12.D	-	-	-	-	-	-	-	-	-	-	-	-	-	-	-	-	-	-	-	-	-	-	-	-	-	-	-	-	-	-	-	-	-	-	-	-	-	-	-	-	-	-	-	-	-	-	-	-	-
12.E	-	-	-	-	-	-	-	-	-	-	-	-	-	-	-	-	-	-	-	-	-	-	-	-	-	-	-	-	-	-	-	-	-	-	-	-	-	-	-	-	-	-	-	-	-	-	-	-	-
17.A	-	-	-	-	-	-	-	-	-	-	-	-	-	-	-	-	-	-	-	-	-	-	-	-	-	-	-	-	-	-	-	-	-	-	-	-	-	-	-	-	-	-	-	-	-	-	-	-	-
14.A	-	-	-	-	-	-	-	-	-	-	-	-	-	-	-	-	-	-	-	-	-	-	-	-	-	-	-	-	-	-	-	-	-	-	-	-	-	-	-	-	-	-	-	-	-	-	-	-	-
12.B	-	-	-	-	-	-	-	-	-	-	-	-	-	-	-	-	-	-	-	-	-	-	-	-	-	-	-	-	-	-	-	-	-	-	-	-	-	-	-	-	-	-	-	-	-	-	-	-	-
8.G	-	-	-	-	-	-	-	-	-	-	-	-	-	-	-	-	-	-	-	-	-	-	-	-	-	-	-	-	-	-	-	-	-	-	-	-	-	-	-	-	-	-	-	-	-	-	-	-	-
7.B	-	-	-	-	-	-	-	-	-	-	-	-	-	-	-	-	-	-	-	-	-	-	-	-	-	-	-	-	-	-	-	-	-	-	-	-	-	-	-	-	-	-	-	-	-	-	-	-	-
6.A	-	-	-	-	-	-	-	-	-	-	-	-	-	-	-	-	-	-	-	-	-	-	-	-	-	-	-	-	-	-	-	-	-	-	-	-	-	-	-	-	-	-	-	-	-	-	-	-	-
5.C	-	-	-	-	-	-	-	-	-	-	-	-	-	-	-	-	-	-	-	-	-	-	-	-	-	-	-	-	-	-	-	-	-	-	-	-	-	-	-	-	-	-	-	-	-	-	-	-	-
13.A	-	-	-	-	-	-	-	-	-	-	-	-	-	-	-	-	-	-	-	-	-	-	-	-	-	-	-	-	-	-	-	-	-	-	-	-	-	-	-	-	-	-	-	-	-	-	-	-	-
2.D	-	-	-	-	-	-	-	-	-	-	-	-	-	-	-	-	-	-	-	-	-	-	-	-	-	-	-	-	-	-	-	-	-	-	-	-	-	-	-	-	-	-	-	-	-	-	-	-	-
4.C	-	-	-	-	-	-	-	-	-	-	-	-	-	-	-	-	-	-	-	-	-	-	-	-	-	-	-	-	-	-	-	-	-	-	-	-	-	-	-	-	-	-	-	-	-	-	-	-	-
15.E	-	-	-	-	-	-	-	-	-	-	-	-	-	-	-	-	-	-	-	-	-	-	-	-	-	-	-	-	-	-	-	-	-	-	-	-	-	-	-	-	-	-	-	-	-	-	-	-	-
3.J	-	-	-	-	-	-	-	-	-	-	-	-	-	-	-	-	-	-	-	-	-	-	-	-	-	-	-	-	-	-	-	-	-	-	-	-	-	-	-	-	-	-	-	-	-	-	-	-	-
3.E	-	-	-	-	-	-	-	-	-	-	-	-	-	-	-	-	-	-	-	-	-	-	-	-	-	-	-	-	-	-	-	-	-	-	-	-	-	-	-	-	-	-	-	-	-	-	-	-	-
3.A	-	-	-	-	-	-	-	-	-	-	-	-	-	-	-	-	-	-	-	-	-	-	-	-	-	-	-	-	-	-	-	-	-	-	-	-	-	-	-	-	-	-	-	-	-	-	-	-	-
14.F	-	-	-	-	-	-	-	-	-	-	-	-	-	-	-	-	-	-	-	-	-	-	-	-	-	-	-	-	-	-	-	-	-	-	-	-	-	-	-	-	-	-	-	-	-	-	-	-	-
14.D	-	-	-	-	-	-	-	-	-	-	-	-	-	-	-	-	-	-	-	-	-	-	-	-	-	-	-	-	-	-	-	-	-	-	-	-	-	-	-	-	-	-	-	-	-	-	-	-	-
15.B	-	-	-	-	-	-	-	-	-	-	-	-	-	-	-	-	-	-	-	-	-	-	-	-	-	-	-	-	-	-	-	-	-	-	-	-	-	-	-	-	-	-	-	-	-	-	-	-	-
3.C	-	-	-	-	-	-	-	-	-	-	-	-	-	-	-	-	-	-	-	-	-	-	-	-	-	-	-	-	-	-	-	-	-	-	-	-	-	-	-	-	-	-	-	-	-	-	-	-	-
15.C	-	-	-	-	-	-	-	-	-	-	-	-	-	-	-	-	-	-	-	-	-	-	-	-	-	-	-	-	-	-	-	-	-	-	-	-	-	-	-	-	-	-	-	-	-	-	-	-	-
14.E	-	-	-	-	-	-	-	-	-	-	-	-	-	-	-	-	-	-	-	-	-	-	-	-	-	-	-	-	-	-	-	-	-	-	-	-	-	-	-	-	-	-	-	-	-	-	-	-	-
4.B	-	-	-	-	-	-	-	-	-	-	-	-	-	-	-	-	-	-	-	-	-	-	-	-	-	-	-	-	-	-	-	-	-	-	-	-	-	-	-	-	-	-	-	-	-	-	-	-	-
11.D	-	-	-	-	-	-	-	-	-	-	-	-	-	-	-	-	-	-	-	-	-	-	-	-	-	-	-	-	-	-	-	-	-	-	-	-	-	-	-	-	-	-	-	-	-	-	-	-	-
5.D	-	-	-	-	-	-	-	-	-	-	-	-	-	-	-	-	-	-	-	-	-	-	-	-	-	-	-	-	-	-	-	-	-	-	-	-	-	-	-	-	-	-	-	-	-	-	-	-	-
10.A	-	-	-	-	-	-	-	-	-	-	-	-	-	-	-	-	-	-	-	-	-	-	-	-	-	-	-	-	-	-	-	-	-	-	-	-	-	-	-	-	-	-	-	-	-	-	-	-	-
5.A	-	-	-	-	-	-	-	-	-	-	-	-	-	-	-	-	-	-	-	-	-	-	-	-	-	-	-	-	-	-	-	-	-	-	-	-	-	-	-	-	-	-	-	-	-	-	-	-	-
7.C	-	-	-	-	-	-	-	-	-	-	-	-	-	-	-	-	-	-	-	-	-	-	-	-	-	-	-	-	-	-	-	-	-	-	-	-	-	-	-	-	-	-	-	-	-	-	-	-	-
8.B	-	-	-	-	-	-	-	-	-	-	-	-	-	-	-	-	-	-	-	-	-	-	-	-	-	-	-	-	-	-	-	-	-	-	-	-	-	-	-	-	-	-	-	-	-	-	-	-	-
3.L	-	-	-	-	-	-	-	-	-	-	-	-	-	-	-	-	-	-	-	-	-	-	-	-	-	-	-	-	-	-	-	-	-	-	-	-	-	-	-	-	-	-	-	-	-	-	-	-	-
11.B	-	-	-	-	-	-	-	-	-	-	-	-	-	-	-	-	-	-	-	-	-	-	-	-	-	-	-	-	-	-	-	-	-	-	-	-	-	-	-	-	-	-	-	-	-	-	-	-	-
16.J	-	-	-	-	-	-	-	-	-	-	-	-	-	-	-	-	-	-	-	-	-	-	-	-	-	-	-	-	-	-	-	-	-	-	-	-	-	-	-	-	-	-	-	-	-	-	-	-	-
8.F	-	-	-	-	-	-	-	-	-	-	-	-	-	-	-	-	-	-	-	-	-	-	-	-	-	-	-	-	-	-	-	-	-	-	-	-	-	-	-	-	-	-	-	-	-	-	-	-	-
3.N	-	-	-	-	-	-	-	-	-	-	-	-	-	-	-	-	-	-	-	-	-	-	-	-	-	-	-	-	-	-	-	-	-	-	-	-	-	-	-	-	-	-	-	-	-	-	-	-	-
7.D	-	-	-	-	-	-	-	-	-	-	-	-	-	-	-	-	-	-	-	-	-	-	-	-	-	-	-	-	-	-	-	-	-	-	-	-	-	-	-	-	-	-	-	-	-	-	-	-	-
11.A	-	-	-	-	-	-	-	-	-	-	-	-	-	-	-	-	-	-	-	-	-	-	-	-	-	-	-	-	-	-	-	-	-	-	-	-	-	-	-	-	-	-	-	-	-	-	-	-	-
15.D	-	-	-	-	-	-	-	-	-	-	-	-	-	-	-	-	-	-	-	-	-	-	-	-	-	-	-	-	-	-	-	-	-	-	-	-	-	-	-	-	-	-	-	-	-	-	-	-	-
16.A	-	-	-	-	-	-	-	-	-	-	-	-	-	-	-	-	-	-	-	-	-	-	-	-	-	-	-	-	-	-	-	-	-	-	-	-	-	-	-	-	-	-	-	-	-	-	-	-	-
2.C	-	-	-	-	-	-	-	-	-	-	-	-	-	-	-	-	-	-	-	-	-	-	-	-	-	-	-	-	-	-	-	-	-	-	-	-	-	-	-	-	-	-	-	-	-	-	-	-	-
14.C	-	0.704372	-	-	-	-	-	-	-	-	-	-	-	-	-	-	-	-	-	-	-	-	-	-	-	-	-	-	-	-	-	-	-	-	-	-	-	-	-	-	-	-	-	-	-	-	-	-	-
2.H	-	-	-	-	-	-	-	-	-	-	-	-	-	-	-	-	-	-	-	-	-	-	-	-	-	-	-	-	-	-	-	-	-	-	-	-	-	-	-	-	-	-	-	-	-	-	-	-	-
6.E	-	-	-	-	-	-	-	-	-	-	-	-	-	-	-	-	-	-	-	-	-	-	-	-	-	-	-	-	-	-	-	-	-	-	-	-	-	-	-	-	-	-	-	-	-	-	-	-	-
16.G	-	-	-	-	-	-	-	-	-	-	-	-	-	-	-	-	-	-	-	-	-	-	-	-	-	-	-	-	-	-	-	-	-	-	-	-	-	-	-	-	-	-	-	-	-	-	-	-	-
16.F	-	-	-	-	-	-	-	-	-	-	-	-	-	-	-	-	-	-	-	-	-	-	-	-	-	-	-	-	-	-	-	-	-	-	-	-	-	-	-	-	-	-	-	-	-	-	-	-	-
16.H	-	-	-	-	-	-	-	-	-	-	-	-	-	-	-	-	-	-	-	-	-	-	-	-	-	-	-	-	-	-	-	-	-	-	-	-	-	-	-	-	-	-	-	-	-	-	-	-	-
5.B	-	-	-	-	-	-	-	-	-	-	-	-	-	-	-	-	-	-	-	-	-	-	-	-	-	-	-	-	-	-	-	-	-	-	-	-	-	-	-	-	-	-	-	-	-	-	-	-	-
1.B	-	-	-	-	-	-	-	-	-	-	-	-	-	-	-	-	-	-	-	-	-	-	-	-	-	-	-	-	-	-	-	-	-	-	-	-	-	-	-	-	-	-	-	-	-	-	-	-	-
16.D	-	-	-	-	-	-	-	-	-	-	-	-	-	-	-	-	-	-	-	-	-	-	-	-	-	-	-	-	-	-	-	-	-	-	-	-	-	-	-	-	-	-	-	-	-	-	-	-	-
10.B	-	-	-	-	-	-	-	-	-	-	-	-	-	-	-	-	-	-	-	-	-	-	-	-	-	-	-	-	-	-	-	-	-	-	-	-	-	-	-	-	-	-	-	-	-	-	-	-	-
16.I	-	-	-	-	-	-	-	-	-	-	-	-	-	-	-	-	-	-	-	-	-	-	-	-	-	-	-	-	-	-	-	-	-	-	-	-	-	-	-	-	-	-	-	-	-	-	-	-	-
8.E	-	-	-	-	-	-	-	-	-	-	-	-	-	-	-	-	-	-	-	-	-	-	-	-	-	-	-	-	-	-	-	-	-	-	-	-	-	-	-	-	-	-	-	-	-	-	-	-	-
16.B	-	-	-	-	-	-	-	-	-	-	-	-	-	-	-	-	-	-	-	-	-	-	-	-	-	-	-	-	-	-	-	-	-	-	-	-	-	-	-	-	-	-	-	-	-	-	-	-	-
17.B	0.724979	0.759658	-	-	-	-	-	-	-	-	-	-	-	-	-	-	-	-	-	-	-	-	-	-	-	-	-	-	-	-	-	-	-	-	-	-	-	-	-	-	-	-	-	-	-	-	-	-	-
2.A	0.739909	0.736086	-	-	-	-	0.708017	-	-	-	-	-	-	-	-	-	-	-	-	-	-	0.713899	-	-	-	-	-	-	-	-	-	-	-	-	-	-	-	-	-	-	-	-	-	-	-	-	-	-	-
3.F	-	0.724778	-	-	-	-	-	-	-	-	-	-	-	-	-	-	-	-	-	-	-	-	-	-	-	-	-	-	-	-	-	-	-	-	-	-	-	-	-	-	-	-	-	-	-	-	-	-	-
14.B	-	0.703047	-	-	-	-	-	-	-	-	-	-	-	-	-	-	-	-	-	-	-	-	-	-	-	-	-	-	-	-	-	-	-	-	-	-	-	-	-	-	-	-	-	-	-	-	-	-	-
16.E	0.793275	0.720316	0.707309	0.746815	-	0.755626	0.771291	0.718549	-	0.725749	-	0.700817	-	0.713283	0.700945	0.74936	0.750681	-	0.700945	-	-	-	-	-	-	-	0.712363	0.784745	0.707309	-	-	-	-	-	-	-	-	-	-	-	0.71704	-	0.74734	-	-	-	-	-	-
3.H	-	0.763624	-	-	-	-	-	-	-	-	-	-	-	-	-	-	-	-	-	-	-	-	-	-	-	-	-	-	-	-	-	-	-	-	-	-	-	-	-	-	-	-	-	-	-	-	-	-	-
17.C	-	-	-	-	-	-	-	-	-	-	-	-	-	-	-	-	-	-	-	-	-	-	-	-	-	-	-	-	-	-	-	-	-	-	-	-	-	-	-	-	-	-	-	-	-	-	-	-	-
2.G	-	-	-	-	-	-	-	-	-	-	-	-	-	-	-	-	-	-	-	-	-	-	-	-	-	-	-	-	-	-	-	-	-	-	-	-	-	-	-	-	-	-	-	-	-	-	-	-	-
9.D	0.702034	-	-	-	-	-	-	-	-	-	-	-	-	-	-	-	-	-	-	-	-	-	-	-	-	-	-	-	-	-	-	-	-	-	-	-	-	-	-	-	-	-	-	-	-	-	-	-	-
2.E	-	0.724269	-	-	-	-	-	-	-	-	-	-	-	-	-	-	-	-	-	-	-	-	-	-	-	-	-	-	-	-	-	-	-	-	-	-	-	-	-	-	-	-	-	-	-	-	-	-	-
6.B	-	-	-	-	-	-	-	-	-	-	-	-	-	-	-	-	-	-	-	-	-	-	-	-	-	-	-	-	-	-	-	-	-	-	-	-	-	-	-	-	-	-	-	-	-	-	-	-	-
3.B	-	-	-	-	-	-	-	-	-	-	-	-	-	-	-	-	-	-	-	-	-	-	-	-	-	-	-	-	-	-	-	-	-	-	-	-	-	-	-	-	-	-	-	-	-	-	-	-	-
4.A	-	-	-	-	0.706678	-	-	-	-	-	-	-	-	-	-	-	-	-	-	-	-	-	-	-	-	-	-	-	-	-	-	-	-	-	-	-	-	-	-	-	-	-	-	-	-	-	-	-	-
9.F	0.709656	0.74952	-	-	-	-	-	-	-	-	-	-	-	-	-	-	-	-	-	-	-	-	-	-	-	-	-	-	-	-	-	-	-	-	-	-	-	-	-	-	-	-	-	-	-	-	-	-	-
9.B	0.719402	0.724269	-	-	-	-	-	-	-	-	-	-	-	-	-	-	-	-	-	-	-	-	-	-	-	-	-	-	-	-	-	-	-	-	-	-	-	-	-	-	-	-	-	-	-	-	-	-	-
3.D	-	0.764912	-	-	-	-	-	-	-	-	-	-	-	-	-	-	-	-	-	-	-	-	-	-	-	-	-	-	-	-	-	-	-	-	-	-	-	-	-	-	-	-	-	-	-	-	-	-	-
4.D	-	-	-	-	-	-	-	-	-	-	-	-	-	-	-	-	-	-	-	-	-	-	-	-	-	-	-	-	-	-	-	-	-	-	-	-	-	-	-	-	-	-	-	-	-	-	-	-	-
1.A	0.711111	0.715172	-	-	-	-	-	-	-	-	-	-	-	-	-	-	-	-	-	-	-	-	-	-	-	-	-	-	-	-	-	-	-	-	-	-	-	-	-	-	-	-	-	-	-	-	-	-	-
3.K	-	0.723243	-	-	0.717334	-	-	-	-	-	-	-	-	-	-	-	-	-	-	-	-	-	-	-	-	-	-	-	-	-	-	-	-	-	-	-	-	-	-	-	-	-	-	-	-	-	-	-	-
16.C	0.774235	0.716305	0.730219	-	0.760954	0.752121	0.766647	0.852066	0.776238	0.723713	0.763239	0.831825	0.823346	0.831825	0.736883	-	0.723713	-	-	-	-	-	-	-	-	-	-	-	-	-	-	-	-	-	-	-	-	-	-	-	-	-	-	-	-	-	-	-	-
9.C	0.734092	-	0.731082	-	-	-	0.728063	-	-	0.725117	0.714851	-	-	-	-	-	-	-	-	-	-	-	-	-	-	-	-	-	-	-	-	-	-	-	-	-	-	-	-	-	-	-	-	-	-	-	-	-	-
3.I	0.713494	0.730704	-	-	0.724954	-	0.709129	-	-	-	-	-	-	-	-	-	-	-	-	-	-	-	-	-	-	-	-	-	-	-	-	-	-	-	-	-	-	-	-	-	-	-	-	-	-	-	-	-	-
9.G	0.760964	0.731247	0.756045	0.745762	-	-	0.742093	-	-	-	-	-	-	-	-	-	-	-	-	-	-	-	-	-	-	-	-	-	-	-	-	-	-	-	-	-	-	-	-	-	-	-	-	-	-	-	-	-	-
7.A	-	0.747593	-	-	-	-	-	-	-	-	-	-	-	-	-	-	-	-	-	-	-	-	-	-	-	-	-	-	-	-	-	-	-	-	-	-	-	-	-	-	-	-	-	-	-	-	-	-	-
11.C	-	0.761448	-	-	-	-	-	-	-	-	-	-	-	-	-	-	-	-	-	-	-	-	-	-	-	-	-	-	-	-	-	-	-	-	-	-	-	-	-	-	-	-	-	-	-	-	-	-	-
8.A	0.779137	0.724778	0.784729	-	0.730056	-	0.772418	-	-	-	0.758221	-	-	-	-	-	-	-	-	-	-	-	-	-	-	-	-	-	-	-	-	-	-	-	-	-	-	-	-	-	-	-	-	-	-	-	-	-	-
3.M	0.770795	0.779667	-	-	0.713494	-	-	-	-	-	-	-	-	-	-	-	-	-	-	-	-	-	-	-	-	-	-	-	-	-	-	-	-	-	-	-	-	-	-	-	-	-	-	-	-	-	-	-	-
3.G	0.709656	0.809158	-	-	-	-	-	-	-	-	-	-	-	-	-	-	-	-	-	-	-	-	-	-	-	-	-	-	-	-	-	-	-	-	-	-	-	-	-	-	-	-	-	-	-	-	-	-	-
6.D	0.906648	0.916909	0.899434	0.885668	0.875531	0.883838	0.893683	0.913343	0.848229	0.87334	0.883209	0.887413	0.889621	0.887413	0.809174	0.865258	0.83112	0.812228	0.765137	0.708021	0.73785	0.704385	0.707601	0.713107	0.708021	-	0.734316	0.741801	0.741402	-	-	-	-	-	-	-	-	-	-	-	0.709595	-	-	-	-	-	-	-	-
9.A	0.915333	0.909567	0.92182	0.870381	0.844778	0.81563	0.917349	0.895207	0.824808	0.834068	0.907315	0.859596	0.837322	0.821304	0.813615	0.804471	0.80854	0.732383	0.707109	0.708705	0.712185	-	-	-	-	-	-	-	-	-	-	-	-	-	-	-	-	-	-	-	-	-	-	-	-	-	-	-	-
9.E	0.951887	0.862962	0.955574	0.941074	0.8717	0.89523	0.921722	0.83624	0.872002	0.927468	0.939807	0.840429	0.829336	0.825922	0.848693	0.875	0.869442	0.820275	0.77304	0.789325	0.71556	-	-	-	0.729132	-	0.726139	0.74951	0.748252	0.717142	-	-	-	-	-	-	-	-	-	0.707658	0.730592	-	-	-	-	-	-	-	-
[truncated: 47 more columns]

[truncated: 18 more sheets: Fig.S5_ab, Fig.S5_cd, Fig.S5_ef, Fig.S6_a, Fig.S6_b, Fig.S7_a, Fig.S7_b, Fig.S7_c, Fig.S7_d, Fig.S7_e, Fig.S7_f, Fig.S8_ab, Fig.S9_a, Fig.S9_b, Fig.S9_c, Fig.S10, Fig.S11, Fig.12-177]
