# Supplementary material for: The disparities and development trajectories of nations in achieving the sustainable development goals
Source: Nat Commun. 2025 Jan 28;16:1107. doi: 10.1038/s41467-025-56076-6 (PMC11775216; doi:10.1038/s41467-025-56076-6)
Supplement: Supplementary file 3 — Source Data [file 41467_2025_56076_MOESM3_ESM.zip › Source Data File/Source Data for Tables in the main text and supplementary information.xlsx]

## Sheet: Content
Table 1	Table 1 | Environment-related SDG indicators ranked by the Goal Sustainability Index (GSI) and their alignment with UN SDG taxonomies. The environment-related indicators are divided into three groups based on their GSI values. Group 1: GSI > 0.5. Group 2: -1.0 ≤ GSI ≤ 0.5. Group 3: GSI < -1.0.
Table 2	Table 2 | Non-environment-related SDG indicators ranked by the Goal Sustainability Index (GSI) and their alignment with UN SDG taxonomies. The non-environment-related indicators are divided into three groups based on their GSI values. Group 4: GSI > 0.5. Group 5: -1.0 ≤ GSI ≤ 0.5. Group 6: GSI < -1.0.
Table S1	Supplementary Table 1 | Country list with values of SDG score and country sustainability index (CSI) in 4 sustainability stages. Note: Countries are grouped evenly into 4 stages based on their SDG scores in 2022.
Table S2	Supplementary Table 2 | The RCA and SDG scores of SDG indicators in the 1st window group of countries in 2000. Note: The SDG indicators listed by the rank order of RCA. The RCA results are generated by the moving-window approach with window size of 50 (see Methods).
Table S3	Supplementary Table 3 | The RCA and SDG scores of SDG indicators in the 40th window group of countries in 2000. Note: The SDG indicators listed by the rank order of RCA. The RCA results are generated by the moving-window approach with window size of 50 (see Methods).
Table S4	Supplementary Table 4 | The RCA and SDG scores of SDG indicators in the 80th window group of countries in 2000. Note: The SDG indicators listed by the rank order of RCA. The RCA results are generated by the moving-window approach with window size of 50 (see Methods).
Table S5	Supplementary Table 5 | The RCA and SDG scores of SDG indicators in the 117th window group of countries in 2000. Note: The SDG indicators listed by the rank order of RCA. The RCA results are generated by the moving-window approach with window size of 50 (see Methods).
Table S6	Supplementary Table 6 | The RCA and SDG scores of SDG indicators in the 1st window group of countries in 2015. Note: The SDG indicators listed by the rank order of RCA. The RCA results are generated by the moving-window approach with window size of 50 (see Methods).
Table S7	Supplementary Table 7 | The RCA and SDG scores of SDG indicators in the 40th window group of countries in 2015. Note: The SDG indicators listed by the rank order of RCA. The RCA results are generated by the moving-window approach with window size of 50 (see Methods).
Table S8	Supplementary Table 8 | The RCA and SDG scores of SDG indicators in the 80th window group of countries in 2015. Note: The SDG indicators listed by the rank order of RCA. The RCA results are generated by the moving-window approach with window size of 50 (see Methods).
Table S9	Supplementary Table 9 | The RCA and SDG scores of SDG indicators in the 117th window group of countries in 2015. Note: The SDG indicators listed by the rank order of RCA. The RCA results are generated by the moving-window approach with window size of 50 (see Methods).
Table S10	Supplementary Table 10 | The RCA and SDG scores of SDG indicators in the 1st window group of countries in 2022. Note: The SDG indicators listed by the rank order of RCA. The RCA results are generated by the moving-window approach with window size of 50 (see Methods).
Table S11	Supplementary Table 11 | The RCA and SDG scores of SDG indicators in the 40th window group of countries in 2022. Note: The SDG indicators listed by the rank order of RCA. The RCA results are generated by the moving-window approach with window size of 50 (see Methods).
Table S12	Supplementary Table 12 | The RCA and SDG scores of SDG indicators in the 80th window group of countries in 2022. Note: The SDG indicators listed by the rank order of RCA. The RCA results are generated by the moving-window approach with window size of 50 (see Methods).
Table S13	Supplementary Table 13 | The RCA and SDG scores of SDG indicators in the 117th window group of countries in 2022. Note: The SDG indicators listed by the rank order of RCA. The RCA results are generated by the moving-window approach with window size of 50 (see Methods).
Table S14	Supplementary Table 14 | The changes in RCA of SDG indicators in each sustainability stage in 2000.
Table S15	Supplementary Table 15 | The changes in RCA of SDG indicators for each sustainability stage in 2015.
Table S16	Supplementary Table 16 | The changes in RCA of SDG indicators for each sustainability stage in 2022.
Table S17	Supplementary Table 17 | The top 10 SDG indicators with the most increasement in RCA for each sustainability stage in 2000.
Table S18	Supplementary Table 18 | The top 10 SDG indicators with the most decrease in RCA for each sustainability stage in 2000.
Table S19	Supplementary Table 19 | The top 10 SDG indicators with the most increasement in RCA for each sustainability stage in 2015.
Table S20	Supplementary Table 20 | The top 10 SDG indicators with the most decrease in RCA for each sustainability stage in 2015.
Table S21	Supplementary Table 21 | The top 10 SDG indicators with the most increasement in RCA for each sustainability stage in 2022.
Table S22	Supplementary Table 22 | The top 10 SDG indicators with the most decrease in RCA for each sustainability stage in 2022.

## Sheet: Table 1
Group	GSI in 2022	Indicator code in this study	Indicator code in SDR 2023	Indicator definitions	UNSD target	UNSD match
1	1.78607	6.D	sdg6_wastewat	Anthropogenic wastewater that receives treatment	6.3.1	Match
	1.08298	7.A	sdg7_cleanfuel	Population with access to clean fuels and technology for cooking	7.1.2	Closely aligned
	0.826834	3.H	sdg3_pollmort	Age-standardized death rate attributable to household air pollution and ambient air pollution	3.9.1	Match
	0.793076	14.B	sdg14_cleanwat	Ocean Health Index: Clean Waters score	14.1.1	Closely aligned
2	0.270096	14.C	sdg14_cpma	Mean area that is protected in marine sites important to biodiversity	14.5.1	Closely aligned
	0.268071	2.C	sdg2_pestexp	Exports of hazardous pesticides	3.9	Closely aligned
	0.187211	15.D	sdg15_forchg	Permanent deforestation	15.2	Closely aligned
	0.0458279	7.D	sdg7_renewcon	Renewable energy share in total final energy consumption	7.2.1	Match
	-0.0332416	11.B	sdg11_pm25	Annual mean concentration of particulate matter of less than 2.5 microns in diameter (PM2.5)	11.6.2	Match
	-0.205937	14.E	sdg14_fishstocks	Fish caught from overexploited or collapsed stocks	14.4.1	Closely aligned
	-0.271263	15.C	sdg15_cpta	Mean area that is protected in terrestrial sites important to biodiversity	15.1.2	Match
	-0.301382	15.B	sdg15_cpfa	Mean area that is protected in freshwater sites important to biodiversity	15.1.2	Match
	-0.336684	14.D	sdg14_discard	Fish caught that are then discarded	14.4	Closely aligned
	-0.338182	14.F	sdg14_trawl	Fish caught by trawling or dredging	14.4	Closely aligned
	-0.565203	15.E	sdg15_redlist	Red List Index of species survival	15.5.1	Match
	-0.652152	2.D	sdg2_snmi	Sustainable Nitrogen Management Index	2.4	Closely aligned
	-0.7218	13.A	sdg13_co2export	CO2 emissions embodied in fossil fuel exports	13.2	Closely aligned
	-0.824789	6.A	sdg6_freshwat	Freshwater withdrawal	6.4.2	Match
	-0.948382	7.B	sdg7_co2twh	CO2 emissions from fuel combustion per total electricity output	7.2	Closely aligned
3	-1.26419	12.B	sdg12_explastic	Exports of plastic waste	12.4	Closely aligned
	-1.40356	14.A	sdg14_biomar	Marine biodiversity threats embodied in imports	14.4	Closely aligned
	-1.54152	12.E	sdg12_nprod	Production-based nitrogen emissions	9.4	Closely aligned
	-1.59126	12.D	sdg12_nimport	Nitrogen emissions embodied in imports	9.4	Closely aligned
	-1.59392	13.C	sdg13_co2import	CO2 emissions embodied in imports	13.2	Closely aligned
	-1.6243	12.A	sdg12_ewaste	Electronic waste	12.4.2	Match
	-1.6434	15.A	sdg15_biofrwter	Terrestrial and freshwater biodiversity threats embodied in imports	15.5	Closely aligned
	-1.65609	12.F	sdg12_so2import	SO2 emissions embodied in imports	9.4	Closely aligned
	-1.66791	6.C	sdg6_scarcew	Scarce water consumption embodied in imports	6.4	Closely aligned
	-1.67032	12.C	sdg12_msw	Municipal solid waste	12.5	Closely aligned
	-1.76436	13.B	sdg13_co2gcp	CO2 emissions from fossil fuel combustion and cement production	13.2.2	Closely aligned
	-1.83886	12.G	sdg12_so2prod	Production-based SO2 emissions	9.4	Closely aligned

## Sheet: Table 2
Group	GSI in 2022	Indicator code in this study	Indicator code in SDR 2023	Indicator definitions	UNSD target	UNSD match
4	1.97669	9.E	sdg9_rdex	Expenditure on research and development	9.5.1	Match
	1.86591	9.A	sdg9_articles	Articles published in academic journals	9.5	Closely aligned
	1.29568	3.G	sdg3_neonat	Neonatal mortality rate	3.2.2	Match
	1.29318	3.M	sdg3_uhc	Universal health coverage (UHC) index of service coverage	3.8.1	Match
	1.22941	8.A	sdg8_accounts	Adults with an account at a bank or other financial institution or with a mobile-money-service provider	8.10.2	Match
	1.17401	11.C	sdg11_slums	Proportion of urban population living in slums	11.1.1	Match
	1.08232	9.G	sdg9_uni	The Times Higher Education Universities Ranking: Average score of top 3 universities	-	Not in UNSTATS
	1.08215	3.I	sdg3_swb	Subjective well-being	3.4	Closely aligned
	1.07783	9.C	sdg9_lpi	Logistics Performance Index: Quality of trade and transport-related infrastructure	9.1	Closely aligned
	1.07157	16.C	sdg16_cpi	Corruption Perceptions Index	16.5.1, 16.5.2	Closely aligned
	1.05934	3.K	sdg3_traffic	Traffic deaths	3.6.1	Match
	1.04954	1.A	sdg1_lmicpov	Poverty headcount ratio at $3.65/day	1.1.1	Match
	1.0413	4.D	sdg4_second	Lower secondary completion rate	4.1.2	Match
	1.03204	3.D	sdg3_lifee	Life expectancy at birth	3.1: 3.9	Closely aligned
	1.0177	9.B	sdg9_intuse	Population using the internet	17.8.1	Match
	1.0057	9.F	sdg9_roads	Rural population with access to all-season roads	9.1.1	Match
	1.00562	4.A	sdg4_earlyedu	Participation rate in pre-primary organized learning	4.2.2	Closely aligned
	0.979149	3.B	sdg3_fertility	Adolescent fertility rate	3.7.2	Match
	0.971889	6.B	sdg6_sanita	Population using at least basic sanitation services	6.2.1	Closely aligned
	0.953546	2.E	sdg2_stunting	Prevalence of stunting in children under 5 years of age	2.2.1	Match
	0.936062	9.D	sdg9_mobuse	Mobile broadband subscriptions	9.c.1, 17.6.1	Closely aligned
	0.910794	2.G	sdg2_undernsh	Prevalence of undernourishment	2.1.1	Match
	0.839837	17.C	sdg17_statperf	Statistical Performance Index	17.18.1: 17.19.2	Closely aligned
	0.810743	16.E	sdg16_exprop	Expropriations are lawful and adequately compensated	16.6	Closely aligned
	0.751607	3.F	sdg3_ncds	Age-standardized death rate due to cardiovascular disease, cancer, diabetes, or chronic respiratory disease in adults aged 30–70 years	3.4.1	Match
	0.65648	2.A	sdg2_crlyld	Cereal yield	2.3, 2.4	Closely aligned
	0.655576	17.B	sdg17_govex	Government spending on health and education	1.a.1	Closely aligned
	0.584456	16.B	sdg16_clabor	Children involved in child labor	8.7.1	Closely aligned
	0.519847	8.E	sdg8_rights	Fundamental labor rights are effectively guaranteed	8.8.2	Match
	0.506809	16.I	sdg16_safe	Population who feel safe walking alone at night in the city or area where they live	16.1.4	Match
5	0.472814	10.B	sdg10_palma	Palma ratio	10.1	Closely aligned
	0.468884	16.D	sdg16_detain	Unsentenced detainees	16.3.2	Match
	0.424643	1.B	sdg1_wpc	Poverty headcount ratio at $2.15/day	1.1.1	Match
	0.420496	5.B	sdg5_familypl	Demand for family planning satisfied by modern methods	3.7.1	Match
	0.386781	16.H	sdg16_rsf	Press Freedom Index	16.1	Closely aligned
	0.370061	16.F	sdg16_homicides	Homicides	16.1.1	Match
	0.359896	16.G	sdg16_justice	Access to and affordability of justice	16.3.1, 16.3.3	Closely aligned
	0.304806	6.E	sdg6_water	Population using at least basic drinking water services	6.1.1	Closely aligned
	0.283278	2.H	sdg2_wasting	Prevalence of wasting in children under 5 years of age	2.2.2	Match
	0.26095	16.A	sdg16_admin	Timeliness of administrative proceedings	16.6	Closely aligned
	0.0465081	11.A	sdg11_pipedwat	Access to improved water source, piped	11.1	Closely aligned
	0.0454553	3.N	sdg3_vac	Surviving infants who received 2 WHO-recommended vaccines	3.b.1	Closely aligned
	0.00434056	8.F	sdg8_slavery	Victims of modern slavery	8.7	Closely aligned
	-0.00719473	16.J	sdg16_u5reg	Birth registrations with civil authority	16.9.1	Match
	-0.066201	3.L	sdg3_u5mort	Mortality rate, under-5	3.2.1	Match
	-0.13131	8.B	sdg8_adjgrowth	Adjusted GDP growth	8.1.1	Closely aligned
	-0.1501	7.C	sdg7_elecac	Population with access to electricity	7.1.1	Match
	-0.151673	5.A	sdg5_edat	Ratio of female-to-male mean years of education received	4.5.1	Closely aligned
	-0.151747	10.A	sdg10_gini	Gini coefficient	10.1	Closely aligned
	-0.152921	5.D	sdg5_parl	Seats held by women in national parliament	5.5.1	Match
	-0.185529	11.D	sdg11_transport	Satisfaction with public transport	11.2.1	Closely aligned
	-0.190289	4.B	sdg4_literacy	Literacy rate	4.6.1	Match
	-0.273247	3.C	sdg3_hiv	New HIV infections	3.3.1	Match
	-0.368604	3.A	sdg3_births	Births attended by skilled health personnel	3.1.2	Match
	-0.394657	3.E	sdg3_matmort	Maternal mortality rate	3.1.1	Match
	-0.511481	3.J	sdg3_tb	Incidence of tuberculosis	3.3.2	Match
	-0.573123	4.C	sdg4_primary	Net primary enrollment rate	4.1.2	Closely aligned
	-0.818081	5.C	sdg5_lfpr	Ratio of female-to-male labor force participation rate	5.5	Closely aligned
6	-1.05605	8.G	sdg8_unemp	Unemployment rate	8.5.2	Match
	-1.45455	17.A	sdg17_cohaven	Corporate Tax Haven Score	-	Not in UNSTATS
	-1.60343	8.D	sdg8_impslav	Victims of modern slavery embodied in imports	8.7	Closely aligned
	-1.67321	8.C	sdg8_impacc	Fatal work-related accidents embodied in imports	8.8.1	Closely aligned
	-1.67674	2.F	sdg2_trophic	Human Trophic Level	-	Not in UNSTATS
	-1.68706	16.K	sdg16_weaponsexp	Exports of major conventional weapons	16.1	Closely aligned
	-1.80996	2.B	sdg2_obesity	Prevalence of obesity, BMI ≥ 30	2.2	Closely aligned

## Sheet: Table S1
SDG rank	Country code	Country name	SDG score in 2022	Sustainability stage in 2022	CSI in 2022
1	FIN	Finland	86.8	4	1.5
2	SWE	Sweden	86	4	1.7
3	DNK	Denmark	85.7	4	1.5
4	DEU	Germany	83.4	4	1.6
5	AUT	Austria	82.3	4	1.5
6	FRA	France	82	4	1.6
7	NOR	Norway	82	4	1.5
8	CZE	Czechia	81.9	4	1.5
9	POL	Poland	81.8	4	1.7
10	EST	Estonia	81.7	4	1.6
11	GBR	United Kingdom	81.7	4	1.5
12	HRV	Croatia	81.5	4	1.3
13	SVN	Slovenia	81	4	1.7
14	LVA	Latvia	80.7	4	1.4
15	CHE	Switzerland	80.5	4	1.1
16	ESP	Spain	80.4	4	1.6
17	IRL	Ireland	80.1	4	1.6
18	PRT	Portugal	80	4	1.6
19	BEL	Belgium	79.5	4	1.5
20	HUN	Hungary	79.4	4	1.1
21	JPN	Japan	79.4	4	1.5
22	NLD	Netherlands	79.4	4	1.6
23	SVK	Slovak Republic	79.1	4	1.4
24	ITA	Italy	78.8	4	1.7
25	MDA	Moldova	78.6	4	-0.2
26	CAN	Canada	78.5	4	1.4
27	GRC	Greece	78.4	4	1.5
28	NZL	New Zealand	78.4	4	1.4
29	ISL	Iceland	78.3	4	1
30	CHL	Chile	78.2	4	1.5
31	KOR	Korea, Rep.	78.1	4	1.5
32	URY	Uruguay	77.7	4	1.1
33	LUX	Luxembourg	77.6	4	1.2
34	BLR	Belarus	77.5	4	0.5
35	ROU	Romania	77.5	4	1.1
36	SRB	Serbia	77.3	4	0.7
37	LTU	Lithuania	76.8	4	1.1
38	UKR	Ukraine	76.5	4	0.2
39	AUS	Australia	75.9	4	1.5
40	USA	United States	75.9	4	1.7
41	MLT	Malta	75.5	4	1
42	GEO	Georgia	75	3	0.2
43	THA	Thailand	74.7	3	0.7
44	BGR	Bulgaria	74.6	3	0.5
45	KGZ	Kyrgyz Republic	74.4	3	-0.6
46	CUB	Cuba	74.1	3	-0.4
47	BIH	Bosnia and Herzegovina	74	3	0.1
48	ISR	Israel	74	3	1.1
49	RUS	Russian Federation	73.8	3	0.4
50	ARG	Argentina	73.7	3	0.4
51	BRA	Brazil	73.7	3	0.6
52	CRI	Costa Rica	73.6	3	1
53	ALB	Albania	73.5	3	-0.2
54	AZE	Azerbaijan	73.5	3	-0.8
55	ARM	Armenia	73.3	3	-0.4
56	VNM	Vietnam	73.3	3	-0.2
57	FJI	Fiji	72.9	3	0.2
58	CYP	Cyprus	72.5	3	1.4
59	MKD	North Macedonia	72.5	3	-0.4
60	TUN	Tunisia	72.5	3	0.2
61	BTN	Bhutan	72.3	3	-0.7
62	DOM	Dominican Republic	72.1	3	-0.4
63	CHN	China	72	3	-0.1
64	SGP	Singapore	71.8	3	1
65	PER	Peru	71.7	3	0
66	KAZ	Kazakhstan	71.6	3	0
67	MNE	Montenegro	71.4	3	0.7
68	MDV	Maldives	71.3	3	0.2
69	UZB	Uzbekistan	71.1	3	-0.3
70	MAR	Morocco	70.9	3	-0.3
71	DZA	Algeria	70.8	3	-0.4
72	TUR	Türkiye	70.8	3	0.6
73	SLV	El Salvador	70.7	3	-0.1
74	ECU	Ecuador	70.4	3	-0.2
75	IDN	Indonesia	70.2	3	-0.4
76	COL	Colombia	70.1	3	0
77	JOR	Jordan	69.9	3	-0.2
78	MYS	Malaysia	69.8	3	0.4
79	MEX	Mexico	69.7	3	0.4
80	ARE	United Arab Emirates	69.7	3	1.1
81	EGY	Egypt, Arab Rep.	69.6	3	-0.3
82	JAM	Jamaica	69.6	3	-0.1
83	BRB	Barbados	69.4	2	0.5
84	LKA	Sri Lanka	69.4	2	-0.5
85	TJK	Tajikistan	69.2	2	-0.6
86	IRN	Iran, Islamic Rep.	69.1	2	0
87	BOL	Bolivia	68.9	2	-0.9
88	CPV	Cabo Verde	68.8	2	0.1
89	PRY	Paraguay	68.8	2	-0.4
90	OMN	Oman	68.6	2	0.3
91	TKM	Turkmenistan	68.5	2	-0.4
92	SUR	Suriname	68.2	2	0.1
93	MUS	Mauritius	68	2	0.4
94	SAU	Saudi Arabia	67.7	2	0.7
95	LBN	Lebanon	67.5	2	-0.2
96	GUY	Guyana	67.4	2	0.1
97	PAN	Panama	67.3	2	0.3
98	PHL	Philippines	67.1	2	-0.7
99	NPL	Nepal	66.5	2	-0.8
100	QAT	Qatar	66.2	2	0.8
101	BGD	Bangladesh	65.9	2	-1
102	BRN	Brunei Darussalam	65.7	2	0.2
103	KHM	Cambodia	64.8	2	-1.1
104	IRQ	Iraq	64.8	2	-0.8
105	NIC	Nicaragua	64.8	2	-0.8
106	MNG	Mongolia	64.7	2	-0.2
107	BLZ	Belize	64.6	2	-0.5
108	KWT	Kuwait	64.4	2	0.7
109	NAM	Namibia	64.3	2	-0.7
110	ZAF	South Africa	64	2	0.4
111	BHR	Bahrain	63.7	2	0.4
112	IND	India	63.4	2	-0.7
113	GAB	Gabon	63.1	2	-0.7
114	LAO	Lao PDR	63	2	-1.2
115	TTO	Trinidad and Tobago	63	2	0.6
116	HND	Honduras	62.9	2	-0.9
117	VEN	Venezuela, RB	62.9	2	-0.3
118	BWA	Botswana	62.7	2	-0.6
119	STP	Sao Tome and Principe	62.7	2	-0.3
120	CIV	Cote d'Ivoire	62.3	2	-1.3
121	GHA	Ghana	61.8	2	-0.9
122	SEN	Senegal	61.8	2	-1.1
123	BHS	Bahamas, The	60.9	2	0.1
124	KEN	Kenya	60.9	2	-1
125	MMR	Myanmar	60.4	1	-1
126	RWA	Rwanda	60.2	1	-0.9
127	GTM	Guatemala	59.4	1	-1
128	PAK	Pakistan	59	1	-0.8
129	GMB	Gambia, The	58.3	1	-1.3
130	SYR	Syrian Arab Republic	58.2	1	-0.5
131	MLI	Mali	58	1	-1.3
132	SWZ	Eswatini	57.9	1	0.1
133	MRT	Mauritania	57.2	1	-1
134	TZA	Tanzania	56.8	1	-1.1
135	MWI	Malawi	56.3	1	-1.2
136	TGO	Togo	56.3	1	-1.4
137	SLE	Sierra Leone	55.7	1	-1.3
138	ZWE	Zimbabwe	55.6	1	-1.1
139	BEN	Benin	55.1	1	-1.2
140	CMR	Cameroon	55.1	1	-1.4
141	UGA	Uganda	55	1	-1.1
142	GIN	Guinea	54.9	1	-1.3
143	LSO	Lesotho	54.9	1	-0.3
144	ETH	Ethiopia	54.5	1	-1
145	NGA	Nigeria	54.3	1	-1.1
146	ZMB	Zambia	54.3	1	-1.3
147	BDI	Burundi	53.9	1	-1.4
148	PNG	Papua New Guinea	53.6	1	-1.2
149	DJI	Djibouti	52.7	1	-0.9
150	MOZ	Mozambique	52.7	1	-1.3
151	COG	Congo, Rep.	52.6	1	-1.2
152	HTI	Haiti	52.6	1	-1.2
153	BFA	Burkina Faso	52.4	1	-1.2
154	COM	Comoros	51.7	1	-0.6
155	AGO	Angola	50.8	1	-1.4
156	MDG	Madagascar	50.3	1	-1.4
157	LBR	Liberia	49.9	1	-0.9
158	AFG	Afghanistan	49	1	-1.2
159	COD	Congo, Dem. Rep.	48.6	1	-1.5
160	SDN	Sudan	48.6	1	-0.7
161	NER	Niger	48.3	1	-1.1
162	SOM	Somalia	48	1	-1.2
163	YEM	Yemen, Rep.	46.8	1	-1
164	TCD	Chad	45.3	1	-1.4
165	CAF	Central African Republic	40.4	1	-1.5
166	SSD	South Sudan	38.7	1	-1.3

## Sheet: Table S2
Year	SDG indicators	Indicator name	Window group	Rank of RCA in this group	Average RCA in this group	Average SDG score in this group	Rank of SDG score in this group	Rank difference (score-RCA) for window group
2000	9.A	Articles published in academic journals (per 1,000 population)	1	1	1.17	51.7	79	-78
2000	9.B	Population using the internet (%)	1	2	1.1	18.4	95	-93
2000	6.D	Anthropogenic wastewater that receives treatment (%)	1	3	0.94	53	78	-75
2000	9.E	Expenditure on research and development (% of GDP)	1	4	0.91	34.2	90	-86
2000	9.D	Mobile broadband subscriptions (per 100 population)	1	5	0.86	17.8	96	-91
2000	3.M	Universal health coverage (UHC) index of service coverage (worst 0-100 best)	1	6	0.74	45	85	-79
2000	16.E	Expropriations are lawful and adequately compensated (worst 0 - 1 best)	1	7	0.6	58.2	72	-65
2000	9.G	The Times Higher Education Universities Ranking: Average score of top 3 universities (worst 0-100 best)	1	8	0.6	49.5	82	-74
2000	14.C	Mean area that is protected in marine sites important to biodiversity (%)	1	9	0.56	37.3	88	-79
2000	8.A	Adults with an account at a bank or other financial institution or with a mobile-money-service provider (% of population aged 15 or over)	1	10	0.54	76.2	46	-36
2000	16.B	Children involved in child labor (% of population aged 5 to 14)	1	11	0.51	97.4	10	1
2000	1.A	Poverty headcount ratio at $3.65/day (2017 PPP, %)	1	12	0.45	96.3	16	-4
2000	8.E	Fundamental labor rights are effectively guaranteed (worst 0–1 best)	1	13	0.44	75.4	50	-37
2000	10.B	Palma ratio	1	14	0.41	70.4	55	-41
2000	4.A	Participation rate in pre-primary organized learning (% of children aged 4 to 6)	1	15	0.4	88.2	30	-15
2000	14.B	Ocean Health Index: Clean Waters score (worst 0-100 best)	1	16	0.4	56.1	74	-58
2000	11.C	Proportion of urban population living in slums (%)	1	17	0.39	96.7	13	4
2000	16.A	Timeliness of administrative proceedings (worst 0 - 1 best)	1	18	0.35	67.2	61	-43
2000	3.G	Neonatal mortality rate (per 1,000 live births)	1	19	0.34	87.3	33	-14
2000	7.A	Population with access to clean fuels and technology for cooking (%)	1	20	0.32	93.2	22	-2
2000	2.E	Prevalence of stunting in children under 5 years of age (%)	1	21	0.31	88.8	28	-7
2000	4.B	Literacy rate (% of population aged 15 to 24)	1	22	0.29	98.4	5	17
2000	16.C	Corruption Perceptions Index (worst 0-100 best)	1	23	0.29	64	66	-43
2000	4.D	Lower secondary completion rate (%)	1	24	0.29	89.7	26	-2
2000	3.D	Life expectancy at birth (years)	1	25	0.27	74.2	52	-27
2000	9.C	Logistics Performance Index: Quality of trade and transport-related infrastructure (worst 1-5 best)	1	26	0.27	70.4	56	-30
2000	3.C	New HIV infections (per 1,000 uninfected population)	1	27	0.27	97.6	8	19
2000	17.C	Statistical Performance Index (worst 0-100 best)	1	28	0.25	70.7	54	-26
2000	2.A	Cereal yield (tonnes per hectare of harvested land)	1	29	0.25	55.5	75	-46
2000	3.L	Mortality rate, under-5 (per 1,000 live births)	1	30	0.24	93.5	21	9
2000	16.G	Access to and affordability of justice (worst 0–1 best)	1	31	0.23	79.7	41	-10
2000	6.B	Population using at least basic sanitation services (%)	1	32	0.23	94.2	20	12
2000	3.A	Births attended by skilled health personnel (%)	1	33	0.2	99	3	30
2000	3.I	Subjective well-being (average ladder score, worst 0-10 best)	1	34	0.19	67.6	60	-26
2000	14.E	Fish caught from overexploited or collapsed stocks (% of total catch)	1	35	0.18	68.4	59	-24
2000	7.C	Population with access to electricity (%)	1	36	0.17	99.2	2	34
2000	2.G	Prevalence of undernourishment (%)	1	37	0.16	96.3	17	20
2000	5.D	Seats held by women in national parliament (%)	1	38	0.16	32.6	91	-53
2000	6.E	Population using at least basic drinking water services (%)	1	39	0.15	96.4	14	25
2000	3.F	Age-standardized death rate due to cardiovascular disease, cancer, diabetes, or chronic respiratory disease in adults aged 30–70 years (%)	1	40	0.15	53.1	77	-37
2000	16.D	Unsentenced detainees (% of prison population)	1	41	0.15	70.2	57	-16
2000	3.B	Adolescent fertility rate (births per 1,000 females aged 15 to 19)	1	42	0.15	84.2	36	6
2000	17.B	Government spending on health and education (% of GDP)	1	43	0.14	62.3	68	-25
2000	5.B	Demand for family planning satisfied by modern methods (% of females aged 15 to 49)	1	44	0.13	65.2	64	-20
2000	9.F	Rural population with access to all-season roads (%)	1	45	0.12	97.5	9	36
2000	7.D	Renewable energy share in total final energy consumption (%)	1	46	0.11	26.2	93	-47
2000	10.A	Gini coefficient	1	47	0.11	79.6	42	5
2000	4.C	Net primary enrollment rate (%)	1	48	0.11	96.4	15	33
2000	16.H	Press Freedom Index (worst 0-100 best)	1	49	0.11	80.7	39	10
2000	2.H	Prevalence of wasting in children under 5 years of age (%)	1	50	0.1	88.5	29	21
2000	3.E	Maternal mortality rate (per 100,000 live births)	1	51	0.1	98	6	45
2000	2.C	Exports of hazardous pesticides (tonnes per million population)	1	52	0.1	88.2	32	20
2000	5.A	Ratio of female-to-male mean years of education received (%)	1	53	0.1	89.4	27	26
2000	1.B	Poverty headcount ratio at $2.15/day (2017 PPP, %)	1	54	0.09	98.9	4	50
2000	3.K	Traffic deaths (per 100,000 population)	1	55	0.07	62.5	67	-12
2000	11.A	Access to improved water source, piped (% of urban population)	1	56	0.06	95.7	18	38
2000	15.B	Mean area that is protected in freshwater sites important to biodiversity (%)	1	57	0.05	39	86	-29
2000	14.F	Fish caught by trawling or dredging (%)	1	58	0.05	70.1	58	0
2000	8.F	Victims of modern slavery (per 1,000 population)	1	59	0.04	86.2	34	25
2000	3.N	Surviving infants who received 2 WHO-recommended vaccines (%)	1	60	0.04	82.8	38	22
2000	3.J	Incidence of tuberculosis (per 100,000 population)	1	61	0.02	92.8	23	38
2000	15.D	Permanent deforestation (% of forest area, 3-year average)	1	62	0.02	98	7	55
2000	16.F	Homicides (per 100,000 population)	1	63	0.02	90.6	25	38
2000	16.J	Birth registrations with civil authority (% of children under age 5)	1	64	0.01	99.8	1	63
2000	3.H	Age-standardized death rate attributable to household air pollution and ambient air pollution (per 100,000 population)	1	65	0.01	92	24	41
2000	8.B	Adjusted GDP growth (%)	1	66	0.01	75.4	49	17
2000	11.B	Annual mean concentration of particulate matter of less than 2.5 microns in diameter (PM2.5) (μg/m³)	1	67	-0.01	85.8	35	32
2000	15.C	Mean area that is protected in terrestrial sites important to biodiversity (%)	1	68	-0.03	36.6	89	-21
2000	2.D	Sustainable Nitrogen Management Index (best 0-1.41 worst)	1	69	-0.04	28.1	92	-23
2000	7.B	CO2 emissions from fuel combustion per total electricity output (MtCO2 TWh)	1	70	-0.04	76.2	47	23
2000	13.A	CO2/emissions embodied in fossil fuel exports (kg/capita)	1	71	-0.05	94.5	19	52
2000	11.D	Satisfaction with public transport (%)	1	72	-0.05	62.2	69	3
2000	16.I	Population who feel safe walking alone at night in the city or area where they live (%)	1	73	-0.08	53.6	76	-3
2000	5.C	Ratio of female-to-male labor force participation rate (%)	1	74	-0.08	66	63	11
2000	14.D	Fish caught that are then discarded (%)	1	75	-0.11	45.5	84	-9
2000	15.E	Red List Index of species survival (worst 0-1 best)	1	76	-0.13	75.9	48	28
2000	12.G	Production-based SO2 emissions (kg/capita)	1	77	-0.13	96.9	12	65
2000	8.C	Fatal work-related accidents embodied in imports (per 100,000 population)	1	78	-0.13	97.1	11	67
2000	6.A	Freshwater withdrawal (% of available freshwater resources)	1	79	-0.14	83.5	37	42
2000	14.A	Marine biodiversity threats embodied in imports (per million population)	1	80	-0.16	88.2	31	49
2000	12.F	SO2 emissions embodied in imports (kg/capita)	1	81	-0.2	80.5	40	41
2000	8.G	Unemployment rate (% of total labor force, ages 15+)	1	82	-0.21	67.1	62	20
2000	8.D	Victims of modern slavery embodied in imports (per 100,000 population)	1	83	-0.22	75	51	32
2000	6.C	Scarce water consumption embodied in imports (m3 H2O eq/capita)	1	84	-0.23	70.7	53	31
2000	12.D	Nitrogen emissions embodied in imports (kg/capita)	1	85	-0.26	60.3	71	14
2000	15.A	Terrestrial and freshwater biodiversity threats embodied in imports (per million population)	1	86	-0.27	77.3	44	42
2000	17.A	Corporate Tax Haven Score (best 0-100 worst)	1	87	-0.28	76.8	45	42
2000	16.K	Exports of major conventional weapons (TIV constant million USD per 100,000 population)	1	88	-0.28	79.4	43	45
2000	12.C	Municipal solid waste (kg/capita/day)	1	89	-0.29	64.5	65	24
2000	2.B	Prevalence of obesity, BMI ≥ 30 (% of adult population)	1	90	-0.32	58	73	17
2000	12.E	Production-based nitrogen emissions (kg/capita)	1	91	-0.32	50.2	81	10
2000	13.B	CO2 emissions from fossil fuel combustion and cement production (tCO2/capita)	1	92	-0.35	61.6	70	22
2000	13.C	CO2 emissions embodied in imports (tCO2/capita)	1	93	-0.4	48.6	83	10
2000	12.B	Exports of plastic waste (kg/capita)	1	94	-0.43	50.5	80	14
2000	12.A	Electronic waste (kg/capita)	1	95	-0.49	38.5	87	8
2000	2.F	Human Trophic Level (best 2-3 worst)	1	96	-0.6	19.9	94	2

## Sheet: Table S3
Year	SDG indicators	Indicator name	Window group	Rank of RCA in this group	Average RCA in this group	Average SDG score in this group	Rank of SDG score in this group	Rank difference (score-RCA) for window group
2000	14.E	Fish caught from overexploited or collapsed stocks (% of total catch)	40	1	0.59	76.9	38	-37
2000	16.B	Children involved in child labor (% of population aged 5 to 14)	40	2	0.58	86.6	22	-20
2000	1.A	Poverty headcount ratio at $3.65/day (2017 PPP, %)	40	3	0.47	83.4	26	-23
2000	3.C	New HIV infections (per 1,000 uninfected population)	40	4	0.4	94.4	6	-2
2000	4.B	Literacy rate (% of population aged 15 to 24)	40	5	0.39	94.6	5	0
2000	14.F	Fish caught by trawling or dredging (%)	40	6	0.31	75.1	43	-37
2000	14.B	Ocean Health Index: Clean Waters score (worst 0-100 best)	40	7	0.3	44.3	73	-66
2000	7.C	Population with access to electricity (%)	40	8	0.28	93.6	8	0
2000	2.C	Exports of hazardous pesticides (tonnes per million population)	40	9	0.28	88.1	17	-8
2000	3.A	Births attended by skilled health personnel (%)	40	10	0.25	89.3	13	-3
2000	11.C	Proportion of urban population living in slums (%)	40	11	0.25	74.3	45	-34
2000	6.B	Population using at least basic sanitation services (%)	40	12	0.24	81.5	30	-18
2000	7.A	Population with access to clean fuels and technology for cooking (%)	40	13	0.24	74.8	44	-31
2000	3.L	Mortality rate, under-5 (per 1,000 live births)	40	14	0.24	80	33	-19
2000	1.B	Poverty headcount ratio at $2.15/day (2017 PPP, %)	40	15	0.23	95.4	4	11
2000	3.D	Life expectancy at birth (years)	40	16	0.23	61.5	62	-46
2000	14.D	Fish caught that are then discarded (%)	40	17	0.22	53.7	66	-49
2000	4.A	Participation rate in pre-primary organized learning (% of children aged 4 to 6)	40	18	0.22	65.8	54	-36
2000	16.D	Unsentenced detainees (% of prison population)	40	19	0.21	63.2	60	-41
2000	4.D	Lower secondary completion rate (%)	40	20	0.21	72.1	46	-26
2000	16.G	Access to and affordability of justice (worst 0–1 best)	40	21	0.21	67.9	51	-30
2000	4.C	Net primary enrollment rate (%)	40	22	0.2	90.2	12	10
2000	3.E	Maternal mortality rate (per 100,000 live births)	40	23	0.2	92.2	10	13
2000	6.E	Population using at least basic drinking water services (%)	40	24	0.2	86	23	1
2000	5.A	Ratio of female-to-male mean years of education received (%)	40	25	0.19	82.8	27	-2
2000	14.C	Mean area that is protected in marine sites important to biodiversity (%)	40	26	0.18	24.4	88	-62
2000	3.N	Surviving infants who received 2 WHO-recommended vaccines (%)	40	27	0.18	81.1	31	-4
2000	2.G	Prevalence of undernourishment (%)	40	28	0.16	82.3	28	0
2000	2.E	Prevalence of stunting in children under 5 years of age (%)	40	29	0.15	67.2	52	-23
2000	3.G	Neonatal mortality rate (per 1,000 live births)	40	30	0.14	63.8	58	-28
2000	16.J	Birth registrations with civil authority (% of children under age 5)	40	31	0.14	97.2	3	28
2000	11.A	Access to improved water source, piped (% of urban population)	40	32	0.14	89.2	14	18
2000	11.D	Satisfaction with public transport (%)	40	33	0.14	64	57	-24
2000	3.B	Adolescent fertility rate (births per 1,000 females aged 15 to 19)	40	34	0.13	70.6	48	-14
2000	3.J	Incidence of tuberculosis (per 100,000 population)	40	35	0.13	87.7	20	15
2000	8.F	Victims of modern slavery (per 1,000 population)	40	36	0.12	79.9	34	2
2000	12.B	Exports of plastic waste (kg/capita)	40	37	0.11	85.8	24	13
2000	7.D	Renewable energy share in total final energy consumption (%)	40	38	0.11	22.3	89	-51
2000	5.B	Demand for family planning satisfied by modern methods (% of females aged 15 to 49)	40	39	0.1	54.4	64	-25
2000	3.K	Traffic deaths (per 100,000 population)	40	40	0.09	54.2	65	-25
2000	9.F	Rural population with access to all-season roads (%)	40	41	0.09	81.8	29	12
2000	13.A	CO2/emissions embodied in fossil fuel exports (kg/capita)	40	42	0.09	93.7	7	35
2000	13.C	CO2 emissions embodied in imports (tCO2/capita)	40	43	0.09	80.2	32	11
2000	8.E	Fundamental labor rights are effectively guaranteed (worst 0–1 best)	40	44	0.08	49.2	70	-26
2000	3.I	Subjective well-being (average ladder score, worst 0-10 best)	40	45	0.08	51.7	68	-23
2000	3.H	Age-standardized death rate attributable to household air pollution and ambient air pollution (per 100,000 population)	40	46	0.07	83.7	25	21
2000	15.D	Permanent deforestation (% of forest area, 3-year average)	40	47	0.07	87.8	18	29
2000	16.A	Timeliness of administrative proceedings (worst 0 - 1 best)	40	48	0.06	45.8	72	-24
2000	12.E	Production-based nitrogen emissions (kg/capita)	40	49	0.04	70.1	49	0
2000	16.F	Homicides (per 100,000 population)	40	50	0.04	78.7	37	13
2000	12.D	Nitrogen emissions embodied in imports (kg/capita)	40	51	0.04	75.8	40	11
2000	2.H	Prevalence of wasting in children under 5 years of age (%)	40	52	0.03	71.5	47	5
2000	12.F	SO2 emissions embodied in imports (kg/capita)	40	53	0.02	91.7	11	42
2000	11.B	Annual mean concentration of particulate matter of less than 2.5 microns in diameter (PM2.5) (μg/m³)	40	54	0.02	75.4	41	13
2000	9.G	The Times Higher Education Universities Ranking: Average score of top 3 universities (worst 0-100 best)	40	55	0.01	26.4	85	-30
2000	8.D	Victims of modern slavery embodied in imports (per 100,000 population)	40	56	0.01	86.9	21	35
2000	7.B	CO2 emissions from fuel combustion per total electricity output (MtCO2 TWh)	40	57	0.01	69.4	50	7
2000	8.C	Fatal work-related accidents embodied in imports (per 100,000 population)	40	58	0	98.9	1	57
2000	12.A	Electronic waste (kg/capita)	40	59	0	66.6	53	6
2000	12.G	Production-based SO2 emissions (kg/capita)	40	60	-0.01	97.2	2	58
2000	8.A	Adults with an account at a bank or other financial institution or with a mobile-money-service provider (% of population aged 15 or over)	40	61	-0.01	41.7	77	-16
2000	10.A	Gini coefficient	40	62	-0.01	61.2	63	-1
2000	3.F	Age-standardized death rate due to cardiovascular disease, cancer, diabetes, or chronic respiratory disease in adults aged 30–70 years (%)	40	63	-0.01	39.7	78	-15
2000	8.B	Adjusted GDP growth (%)	40	64	-0.01	63.6	59	5
2000	14.A	Marine biodiversity threats embodied in imports (per million population)	40	65	-0.02	88.5	16	49
2000	2.D	Sustainable Nitrogen Management Index (best 0-1.41 worst)	40	66	-0.02	24.5	87	-21
2000	6.C	Scarce water consumption embodied in imports (m3 H2O eq/capita)	40	67	-0.02	79.8	35	32
2000	17.C	Statistical Performance Index (worst 0-100 best)	40	68	-0.02	47.8	71	-3
2000	2.A	Cereal yield (tonnes per hectare of harvested land)	40	69	-0.03	36.4	81	-12
2000	16.K	Exports of major conventional weapons (TIV constant million USD per 100,000 population)	40	70	-0.03	93.3	9	61
2000	12.C	Municipal solid waste (kg/capita/day)	40	71	-0.03	76	39	32
2000	17.A	Corporate Tax Haven Score (best 0-100 worst)	40	72	-0.03	88.7	15	57
2000	16.E	Expropriations are lawful and adequately compensated (worst 0 - 1 best)	40	73	-0.04	30	83	-10
2000	13.B	CO2 emissions from fossil fuel combustion and cement production (tCO2/capita)	40	74	-0.04	79.6	36	38
2000	15.A	Terrestrial and freshwater biodiversity threats embodied in imports (per million population)	40	75	-0.04	87.7	19	56
2000	15.B	Mean area that is protected in freshwater sites important to biodiversity (%)	40	76	-0.06	29.3	84	-8
2000	17.B	Government spending on health and education (% of GDP)	40	77	-0.06	43.5	75	2
2000	3.M	Universal health coverage (UHC) index of service coverage (worst 0-100 best)	40	78	-0.08	20.3	90	-12
2000	6.A	Freshwater withdrawal (% of available freshwater resources)	40	79	-0.09	75.1	42	37
2000	10.B	Palma ratio	40	80	-0.1	38.5	79	1
2000	9.C	Logistics Performance Index: Quality of trade and transport-related infrastructure (worst 1-5 best)	40	81	-0.1	42.5	76	5
2000	16.I	Population who feel safe walking alone at night in the city or area where they live (%)	40	82	-0.1	44.1	74	8
2000	2.B	Prevalence of obesity, BMI ≥ 30 (% of adult population)	40	83	-0.12	64.6	56	27
2000	15.E	Red List Index of species survival (worst 0-1 best)	40	84	-0.12	64.9	55	29
2000	16.C	Corruption Perceptions Index (worst 0-100 best)	40	85	-0.14	36.2	82	3
2000	8.G	Unemployment rate (% of total labor force, ages 15+)	40	86	-0.14	62.5	61	25
2000	16.H	Press Freedom Index (worst 0-100 best)	40	87	-0.16	51.9	67	20
2000	2.F	Human Trophic Level (best 2-3 worst)	40	88	-0.16	37.4	80	8
2000	5.C	Ratio of female-to-male labor force participation rate (%)	40	89	-0.18	50	69	20
2000	15.C	Mean area that is protected in terrestrial sites important to biodiversity (%)	40	90	-0.21	24.9	86	4
2000	5.D	Seats held by women in national parliament (%)	40	91	-0.23	18	91	0
2000	9.E	Expenditure on research and development (% of GDP)	40	92	-0.36	9.8	92	0
2000	9.D	Mobile broadband subscriptions (per 100 population)	40	93	-0.46	4.4	95	-2
2000	9.B	Population using the internet (%)	40	94	-0.54	3.3	96	-2
2000	6.D	Anthropogenic wastewater that receives treatment (%)	40	95	-0.6	9.5	93	2
2000	9.A	Articles published in academic journals (per 1,000 population)	40	96	-0.62	7.7	94	2

## Sheet: Table S4
Year	SDG indicators	Indicator name	Window group	Rank of RCA in this group	Average RCA in this group	Average SDG score in this group	Rank of SDG score in this group	Rank difference (score-RCA) for window group
2000	14.E	Fish caught from overexploited or collapsed stocks (% of total catch)	80	1	0.9	81.5	14	-13
2000	14.D	Fish caught that are then discarded (%)	80	2	0.49	56.3	53	-51
2000	2.C	Exports of hazardous pesticides (tonnes per million population)	80	3	0.44	88.7	9	-6
2000	16.B	Children involved in child labor (% of population aged 5 to 14)	80	4	0.41	68.6	36	-32
2000	14.F	Fish caught by trawling or dredging (%)	80	5	0.4	71	31	-26
2000	12.B	Exports of plastic waste (kg/capita)	80	6	0.36	93.3	6	0
2000	4.B	Literacy rate (% of population aged 15 to 24)	80	7	0.36	81.9	13	-6
2000	2.F	Human Trophic Level (best 2-3 worst)	80	8	0.34	51.6	60	-52
2000	3.C	New HIV infections (per 1,000 uninfected population)	80	9	0.32	77.5	22	-13
2000	11.D	Satisfaction with public transport (%)	80	10	0.29	64.5	43	-33
2000	14.B	Ocean Health Index: Clean Waters score (worst 0-100 best)	80	11	0.28	38.3	75	-64
2000	12.A	Electronic waste (kg/capita)	80	12	0.26	73.5	28	-16
2000	13.C	CO2 emissions embodied in imports (tCO2/capita)	80	13	0.25	79.3	20	-7
2000	12.E	Production-based nitrogen emissions (kg/capita)	80	14	0.23	70.1	34	-20
2000	5.B	Demand for family planning satisfied by modern methods (% of females aged 15 to 49)	80	15	0.21	52.7	57	-42
2000	8.F	Victims of modern slavery (per 1,000 population)	80	16	0.2	76.2	23	-7
2000	14.A	Marine biodiversity threats embodied in imports (per million population)	80	17	0.19	93.5	4	13
2000	8.D	Victims of modern slavery embodied in imports (per 100,000 population)	80	18	0.19	87.3	10	8
2000	12.F	SO2 emissions embodied in imports (kg/capita)	80	19	0.19	91.2	8	11
2000	12.D	Nitrogen emissions embodied in imports (kg/capita)	80	20	0.18	74.1	27	-7
2000	1.B	Poverty headcount ratio at $2.15/day (2017 PPP, %)	80	21	0.18	80.6	17	4
2000	12.C	Municipal solid waste (kg/capita/day)	80	22	0.18	80.8	16	6
2000	15.A	Terrestrial and freshwater biodiversity threats embodied in imports (per million population)	80	23	0.17	93.4	5	18
2000	8.C	Fatal work-related accidents embodied in imports (per 100,000 population)	80	24	0.17	99.2	1	23
2000	16.G	Access to and affordability of justice (worst 0–1 best)	80	25	0.17	58.4	52	-27
2000	11.A	Access to improved water source, piped (% of urban population)	80	26	0.16	79.4	19	7
2000	12.G	Production-based SO2 emissions (kg/capita)	80	27	0.16	96.9	2	25
2000	6.C	Scarce water consumption embodied in imports (m3 H2O eq/capita)	80	28	0.15	80.1	18	10
2000	16.K	Exports of major conventional weapons (TIV constant million USD per 100,000 population)	80	29	0.15	96.4	3	26
2000	17.A	Corporate Tax Haven Score (best 0-100 worst)	80	30	0.15	92.3	7	23
2000	4.C	Net primary enrollment rate (%)	80	31	0.14	75.1	25	6
2000	8.G	Unemployment rate (% of total labor force, ages 15+)	80	32	0.14	72.1	29	3
2000	16.F	Homicides (per 100,000 population)	80	33	0.13	74.7	26	7
2000	16.J	Birth registrations with civil authority (% of children under age 5)	80	34	0.13	84.7	12	22
2000	13.A	CO2/emissions embodied in fossil fuel exports (kg/capita)	80	35	0.13	85.6	11	24
2000	11.C	Proportion of urban population living in slums (%)	80	36	0.13	59.7	49	-13
2000	15.D	Permanent deforestation (% of forest area, 3-year average)	80	37	0.12	81.4	15	22
2000	3.E	Maternal mortality rate (per 100,000 live births)	80	38	0.12	75.7	24	14
2000	16.D	Unsentenced detainees (% of prison population)	80	39	0.11	51	61	-22
2000	14.C	Mean area that is protected in marine sites important to biodiversity (%)	80	40	0.11	20.2	87	-47
2000	2.B	Prevalence of obesity, BMI ≥ 30 (% of adult population)	80	41	0.1	70.5	32	9
2000	13.B	CO2 emissions from fossil fuel combustion and cement production (tCO2/capita)	80	42	0.1	78.9	21	21
2000	7.B	CO2 emissions from fuel combustion per total electricity output (MtCO2 TWh)	80	43	0.1	65.4	42	1
2000	3.N	Surviving infants who received 2 WHO-recommended vaccines (%)	80	44	0.1	67.4	38	6
2000	16.I	Population who feel safe walking alone at night in the city or area where they live (%)	80	45	0.09	47.3	64	-19
2000	16.A	Timeliness of administrative proceedings (worst 0 - 1 best)	80	46	0.08	41.6	72	-26
2000	5.A	Ratio of female-to-male mean years of education received (%)	80	47	0.08	67.9	37	10
2000	3.K	Traffic deaths (per 100,000 population)	80	48	0.06	45.9	67	-19
2000	7.C	Population with access to electricity (%)	80	49	0.05	68.7	35	14
2000	6.E	Population using at least basic drinking water services (%)	80	50	0.05	66.8	39	11
2000	8.B	Adjusted GDP growth (%)	80	51	0.05	59.3	50	1
2000	2.H	Prevalence of wasting in children under 5 years of age (%)	80	52	0.05	64	46	6
2000	3.I	Subjective well-being (average ladder score, worst 0-10 best)	80	53	0.04	44.8	69	-16
2000	4.A	Participation rate in pre-primary organized learning (% of children aged 4 to 6)	80	54	0.04	50.5	63	-9
2000	2.G	Prevalence of undernourishment (%)	80	55	0.04	65.5	41	14
2000	3.L	Mortality rate, under-5 (per 1,000 live births)	80	56	0.02	59	51	5
2000	3.H	Age-standardized death rate attributable to household air pollution and ambient air pollution (per 100,000 population)	80	57	0.02	70.4	33	24
2000	10.A	Gini coefficient	80	58	0.02	52.6	58	0
2000	8.E	Fundamental labor rights are effectively guaranteed (worst 0–1 best)	80	59	0.01	40.8	73	-14
2000	3.A	Births attended by skilled health personnel (%)	80	60	0.01	64.5	44	16
2000	4.D	Lower secondary completion rate (%)	80	61	0	53.1	56	5
2000	9.F	Rural population with access to all-season roads (%)	80	62	0	66	40	22
2000	15.E	Red List Index of species survival (worst 0-1 best)	80	63	0	64.4	45	18
2000	3.B	Adolescent fertility rate (births per 1,000 females aged 15 to 19)	80	64	-0.01	54.3	55	9
2000	2.D	Sustainable Nitrogen Management Index (best 0-1.41 worst)	80	65	-0.01	21.6	86	-21
2000	6.A	Freshwater withdrawal (% of available freshwater resources)	80	66	-0.01	71.5	30	36
2000	15.B	Mean area that is protected in freshwater sites important to biodiversity (%)	80	67	-0.02	27.5	83	-16
2000	7.A	Population with access to clean fuels and technology for cooking (%)	80	68	-0.03	52.4	59	9
2000	3.D	Life expectancy at birth (years)	80	69	-0.04	43	71	-2
2000	2.A	Cereal yield (tonnes per hectare of harvested land)	80	70	-0.04	31.9	79	-9
2000	9.C	Logistics Performance Index: Quality of trade and transport-related infrastructure (worst 1-5 best)	80	71	-0.05	39.7	74	-3
2000	11.B	Annual mean concentration of particulate matter of less than 2.5 microns in diameter (PM2.5) (μg/m³)	80	72	-0.06	61.9	48	24
2000	3.G	Neonatal mortality rate (per 1,000 live births)	80	73	-0.06	46.6	66	7
2000	16.H	Press Freedom Index (worst 0-100 best)	80	74	-0.06	50.8	62	12
2000	17.B	Government spending on health and education (% of GDP)	80	75	-0.06	38.2	76	-1
2000	6.B	Population using at least basic sanitation services (%)	80	76	-0.07	54.9	54	22
2000	16.E	Expropriations are lawful and adequately compensated (worst 0 - 1 best)	80	77	-0.07	26.1	84	-7
2000	3.J	Incidence of tuberculosis (per 100,000 population)	80	78	-0.07	63.9	47	31
2000	3.F	Age-standardized death rate due to cardiovascular disease, cancer, diabetes, or chronic respiratory disease in adults aged 30–70 years (%)	80	79	-0.08	32.4	78	1
2000	15.C	Mean area that is protected in terrestrial sites important to biodiversity (%)	80	80	-0.1	25.4	85	-5
2000	5.C	Ratio of female-to-male labor force participation rate (%)	80	81	-0.12	47.2	65	16
2000	2.E	Prevalence of stunting in children under 5 years of age (%)	80	82	-0.12	45.7	68	14
2000	16.C	Corruption Perceptions Index (worst 0-100 best)	80	83	-0.13	31.7	80	3
2000	1.A	Poverty headcount ratio at $3.65/day (2017 PPP, %)	80	84	-0.14	44.4	70	14
2000	8.A	Adults with an account at a bank or other financial institution or with a mobile-money-service provider (% of population aged 15 or over)	80	85	-0.15	31.6	81	4
2000	5.D	Seats held by women in national parliament (%)	80	86	-0.16	17.4	88	-2
2000	10.B	Palma ratio	80	87	-0.17	29	82	5
2000	17.C	Statistical Performance Index (worst 0-100 best)	80	88	-0.19	35.1	77	11
2000	7.D	Renewable energy share in total final energy consumption (%)	80	89	-0.24	13.9	89	0
2000	3.M	Universal health coverage (UHC) index of service coverage (worst 0-100 best)	80	90	-0.44	11.1	90	0
2000	9.E	Expenditure on research and development (% of GDP)	80	91	-0.54	6.2	93	-2
2000	9.G	The Times Higher Education Universities Ranking: Average score of top 3 universities (worst 0-100 best)	80	92	-0.56	10	91	1
2000	6.D	Anthropogenic wastewater that receives treatment (%)	80	93	-0.57	8.4	92	1
2000	9.D	Mobile broadband subscriptions (per 100 population)	80	94	-0.62	2.7	95	-1
2000	9.B	Population using the internet (%)	80	95	-0.78	1.4	96	-1
2000	9.A	Articles published in academic journals (per 1,000 population)	80	96	-0.81	3.4	94	2

## Sheet: Table S5
Year	SDG indicators	Indicator name	Window group	Rank of RCA in this group	Average RCA in this group	Average SDG score in this group	Rank of SDG score in this group	Rank difference (score-RCA) for window group
2000	14.E	Fish caught from overexploited or collapsed stocks (% of total catch)	117	1	1.39	83.9	21	-20
2000	2.F	Human Trophic Level (best 2-3 worst)	117	2	1.26	71.2	26	-24
2000	14.D	Fish caught that are then discarded (%)	117	3	1.14	69	28	-25
2000	12.A	Electronic waste (kg/capita)	117	4	1.01	95.1	14	-10
2000	13.C	CO2 emissions embodied in imports (tCO2/capita)	117	5	0.91	96.7	12	-7
2000	12.E	Production-based nitrogen emissions (kg/capita)	117	6	0.91	88.7	20	-14
2000	2.C	Exports of hazardous pesticides (tonnes per million population)	117	7	0.89	94.1	15	-8
2000	12.D	Nitrogen emissions embodied in imports (kg/capita)	117	8	0.85	93	16	-8
2000	2.B	Prevalence of obesity, BMI ≥ 30 (% of adult population)	117	9	0.79	92.9	17	-8
2000	12.B	Exports of plastic waste (kg/capita)	117	10	0.77	99.1	6	4
2000	14.F	Fish caught by trawling or dredging (%)	117	11	0.75	71.7	25	-14
2000	6.C	Scarce water consumption embodied in imports (m3 H2O eq/capita)	117	12	0.73	96.2	13	-1
2000	13.B	CO2 emissions from fossil fuel combustion and cement production (tCO2/capita)	117	13	0.71	98.2	9	4
2000	12.C	Municipal solid waste (kg/capita/day)	117	14	0.67	91.2	18	-4
2000	13.A	CO2/emissions embodied in fossil fuel exports (kg/capita)	117	15	0.66	99.5	4	11
2000	8.D	Victims of modern slavery embodied in imports (per 100,000 population)	117	16	0.65	97.2	11	5
2000	12.F	SO2 emissions embodied in imports (kg/capita)	117	17	0.6	98.5	8	9
2000	6.A	Freshwater withdrawal (% of available freshwater resources)	117	18	0.55	89.4	19	-1
2000	17.A	Corporate Tax Haven Score (best 0-100 worst)	117	19	0.54	99.1	5	14
2000	5.C	Ratio of female-to-male labor force participation rate (%)	117	20	0.54	66.2	29	-9
2000	14.A	Marine biodiversity threats embodied in imports (per million population)	117	21	0.53	98.6	7	14
2000	15.A	Terrestrial and freshwater biodiversity threats embodied in imports (per million population)	117	22	0.53	98.1	10	12
2000	14.C	Mean area that is protected in marine sites important to biodiversity (%)	117	23	0.52	23.4	67	-44
2000	16.K	Exports of major conventional weapons (TIV constant million USD per 100,000 population)	117	24	0.49	100	1	23
2000	12.G	Production-based SO2 emissions (kg/capita)	117	25	0.49	99.6	3	22
2000	8.C	Fatal work-related accidents embodied in imports (per 100,000 population)	117	26	0.47	99.9	2	24
2000	16.F	Homicides (per 100,000 population)	117	27	0.45	79	22	5
2000	8.G	Unemployment rate (% of total labor force, ages 15+)	117	28	0.43	73.5	24	4
2000	15.C	Mean area that is protected in terrestrial sites important to biodiversity (%)	117	29	0.41	31.8	54	-25
2000	10.A	Gini coefficient	117	30	0.38	58.9	33	-3
2000	15.E	Red List Index of species survival (worst 0-1 best)	117	31	0.37	69.9	27	4
2000	15.D	Permanent deforestation (% of forest area, 3-year average)	117	32	0.36	77.4	23	9
2000	3.C	New HIV infections (per 1,000 uninfected population)	117	33	0.34	62	31	2
2000	16.I	Population who feel safe walking alone at night in the city or area where they live (%)	117	34	0.33	45.6	43	-9
2000	15.B	Mean area that is protected in freshwater sites important to biodiversity (%)	117	35	0.3	28.4	56	-21
2000	16.G	Access to and affordability of justice (worst 0–1 best)	117	36	0.24	50.4	38	-2
2000	16.H	Press Freedom Index (worst 0-100 best)	117	37	0.17	50.7	37	0
2000	2.D	Sustainable Nitrogen Management Index (best 0-1.41 worst)	117	38	0.17	21.4	71	-33
2000	8.F	Victims of modern slavery (per 1,000 population)	117	39	0.17	59.8	32	7
2000	11.A	Access to improved water source, piped (% of urban population)	117	40	0.13	62.4	30	10
2000	11.B	Annual mean concentration of particulate matter of less than 2.5 microns in diameter (PM2.5) (μg/m³)	117	41	0.11	58	34	7
2000	7.B	CO2 emissions from fuel combustion per total electricity output (MtCO2 TWh)	117	42	0.09	52.6	36	6
2000	5.D	Seats held by women in national parliament (%)	117	43	0.07	17.5	78	-35
2000	16.B	Children involved in child labor (% of population aged 5 to 14)	117	44	0.06	40.7	45	-1
2000	8.E	Fundamental labor rights are effectively guaranteed (worst 0–1 best)	117	45	0.04	34.4	52	-7
2000	8.B	Adjusted GDP growth (%)	117	46	0.03	47.3	41	5
2000	16.A	Timeliness of administrative proceedings (worst 0 - 1 best)	117	47	0.02	31.8	53	-6
2000	10.B	Palma ratio	117	48	-0.02	29.5	55	-7
2000	16.D	Unsentenced detainees (% of prison population)	117	49	-0.02	37.4	48	1
2000	7.D	Renewable energy share in total final energy consumption (%)	117	50	-0.03	13.8	82	-32
2000	14.B	Ocean Health Index: Clean Waters score (worst 0-100 best)	117	51	-0.06	22.5	68	-17
2000	1.B	Poverty headcount ratio at $2.15/day (2017 PPP, %)	117	52	-0.08	50	39	13
2000	16.J	Birth registrations with civil authority (% of children under age 5)	117	53	-0.09	55.3	35	18
2000	3.H	Age-standardized death rate attributable to household air pollution and ambient air pollution (per 100,000 population)	117	54	-0.1	49.8	40	14
2000	4.B	Literacy rate (% of population aged 15 to 24)	117	55	-0.1	43.7	44	11
2000	17.B	Government spending on health and education (% of GDP)	117	56	-0.12	28.2	58	-2
2000	11.D	Satisfaction with public transport (%)	117	57	-0.13	34.7	51	6
2000	3.J	Incidence of tuberculosis (per 100,000 population)	117	58	-0.14	46.1	42	16
2000	3.K	Traffic deaths (per 100,000 population)	117	59	-0.21	27.7	59	0
2000	2.H	Prevalence of wasting in children under 5 years of age (%)	117	60	-0.21	38.4	47	13
2000	17.C	Statistical Performance Index (worst 0-100 best)	117	61	-0.22	27.5	60	1
2000	3.F	Age-standardized death rate due to cardiovascular disease, cancer, diabetes, or chronic respiratory disease in adults aged 30–70 years (%)	117	62	-0.23	21	72	-10
2000	16.E	Expropriations are lawful and adequately compensated (worst 0 - 1 best)	117	63	-0.26	17.3	80	-17
2000	9.F	Rural population with access to all-season roads (%)	117	64	-0.26	39.7	46	18
2000	2.G	Prevalence of undernourishment (%)	117	65	-0.29	36.6	49	16
2000	16.C	Corruption Perceptions Index (worst 0-100 best)	117	66	-0.3	20.9	73	-7
2000	9.C	Logistics Performance Index: Quality of trade and transport-related infrastructure (worst 1-5 best)	117	67	-0.33	22.3	69	-2
2000	4.C	Net primary enrollment rate (%)	117	68	-0.35	36.2	50	18
2000	3.I	Subjective well-being (average ladder score, worst 0-10 best)	117	69	-0.35	21.9	70	-1
2000	2.A	Cereal yield (tonnes per hectare of harvested land)	117	70	-0.36	17.4	79	-9
2000	3.N	Surviving infants who received 2 WHO-recommended vaccines (%)	117	71	-0.43	28.3	57	14
2000	5.B	Demand for family planning satisfied by modern methods (% of females aged 15 to 49)	117	72	-0.45	19.5	75	-3
2000	5.A	Ratio of female-to-male mean years of education received (%)	117	73	-0.45	27.2	62	11
2000	11.C	Proportion of urban population living in slums (%)	117	74	-0.46	23.7	65	9
2000	3.B	Adolescent fertility rate (births per 1,000 females aged 15 to 19)	117	75	-0.48	23.5	66	9
2000	4.A	Participation rate in pre-primary organized learning (% of children aged 4 to 6)	117	76	-0.49	20.8	74	2
2000	3.A	Births attended by skilled health personnel (%)	117	77	-0.5	25.7	63	14
2000	3.E	Maternal mortality rate (per 100,000 live births)	117	78	-0.51	27.4	61	17
2000	6.E	Population using at least basic drinking water services (%)	117	79	-0.53	24.3	64	15
2000	2.E	Prevalence of stunting in children under 5 years of age (%)	117	80	-0.56	17.7	77	3
2000	9.E	Expenditure on research and development (% of GDP)	117	81	-0.6	4.3	90	-9
2000	8.A	Adults with an account at a bank or other financial institution or with a mobile-money-service provider (% of population aged 15 or over)	117	82	-0.61	11.8	85	-3
2000	6.B	Population using at least basic sanitation services (%)	117	83	-0.67	15.9	81	2
2000	7.C	Population with access to electricity (%)	117	84	-0.67	18.1	76	8
2000	4.D	Lower secondary completion rate (%)	117	85	-0.69	13.7	83	2
2000	3.D	Life expectancy at birth (years)	117	86	-0.74	9.5	86	0
2000	3.L	Mortality rate, under-5 (per 1,000 live births)	117	87	-0.74	12.3	84	3
2000	3.G	Neonatal mortality rate (per 1,000 live births)	117	88	-0.78	8.9	87	1
2000	1.A	Poverty headcount ratio at $3.65/day (2017 PPP, %)	117	89	-0.79	8.7	89	0
2000	7.A	Population with access to clean fuels and technology for cooking (%)	117	90	-0.8	8.8	88	2
2000	9.G	The Times Higher Education Universities Ranking: Average score of top 3 universities (worst 0-100 best)	117	91	-0.82	3.2	91	0
2000	6.D	Anthropogenic wastewater that receives treatment (%)	117	92	-0.87	1.9	92	0
2000	9.A	Articles published in academic journals (per 1,000 population)	117	93	-0.95	0.7	93	0
2000	9.D	Mobile broadband subscriptions (per 100 population)	117	94	-0.99	0.1	95	-1
2000	9.B	Population using the internet (%)	117	95	-0.99	0.1	96	-1
2000	3.M	Universal health coverage (UHC) index of service coverage (worst 0-100 best)	117	96	-0.99	0.2	94	2

## Sheet: Table S6
Year	SDG indicators	Indicator name	Window group	Rank of RCA in this group	Average RCA in this group	Average SDG score in this group	Rank of SDG score in this group	Rank difference (score-RCA) for window group
2015	6.D	Anthropogenic wastewater that receives treatment (%)	1	1	1.04	54.5	84	-83
2015	9.A	Articles published in academic journals (per 1,000 population)	1	2	0.92	77.1	50	-48
2015	9.E	Expenditure on research and development (% of GDP)	1	3	0.91	41.3	91	-88
2015	9.G	The Times Higher Education Universities Ranking: Average score of top 3 universities (worst 0-100 best)	1	4	0.66	50	89	-85
2015	14.C	Mean area that is protected in marine sites important to biodiversity (%)	1	5	0.64	65.2	71	-66
2015	16.E	Expropriations are lawful and adequately compensated (worst 0 - 1 best)	1	6	0.63	61	81	-75
2015	16.B	Children involved in child labor (% of population aged 5 to 14)	1	7	0.52	96.4	18	-11
2015	8.E	Fundamental labor rights are effectively guaranteed (worst 0–1 best)	1	8	0.44	74.5	56	-48
2015	8.A	Adults with an account at a bank or other financial institution or with a mobile-money-service provider (% of population aged 15 or over)	1	9	0.44	80.6	44	-35
2015	4.A	Participation rate in pre-primary organized learning (% of children aged 4 to 6)	1	10	0.41	92.5	28	-18
2015	1.A	Poverty headcount ratio at $3.65/day (2017 PPP, %)	1	11	0.38	97.2	12	-1
2015	10.B	Palma ratio	1	12	0.38	76.7	52	-40
2015	16.A	Timeliness of administrative proceedings (worst 0 - 1 best)	1	13	0.36	66.3	70	-57
2015	3.M	Universal health coverage (UHC) index of service coverage (worst 0-100 best)	1	14	0.31	63.8	77	-63
2015	9.B	Population using the internet (%)	1	15	0.31	72.7	62	-47
2015	16.C	Corruption Perceptions Index (worst 0-100 best)	1	16	0.3	64.5	76	-60
2015	9.D	Mobile broadband subscriptions (per 100 population)	1	17	0.28	73	60	-43
2015	7.D	Renewable energy share in total final energy consumption (%)	1	18	0.27	34.8	95	-77
2015	16.G	Access to and affordability of justice (worst 0–1 best)	1	19	0.26	80.7	42	-23
2015	17.C	Statistical Performance Index (worst 0-100 best)	1	20	0.26	70.4	66	-46
2015	2.A	Cereal yield (tonnes per hectare of harvested land)	1	21	0.25	69.7	68	-47
2015	9.C	Logistics Performance Index: Quality of trade and transport-related infrastructure (worst 1-5 best)	1	22	0.24	76.1	53	-31
2015	3.I	Subjective well-being (average ladder score, worst 0-10 best)	1	23	0.24	69.3	69	-46
2015	3.K	Traffic deaths (per 100,000 population)	1	24	0.23	81.9	41	-17
2015	4.B	Literacy rate (% of population aged 15 to 24)	1	25	0.23	98.6	7	18
2015	7.A	Population with access to clean fuels and technology for cooking (%)	1	26	0.23	97.3	11	15
2015	11.C	Proportion of urban population living in slums (%)	1	27	0.23	97.4	10	17
2015	14.E	Fish caught from overexploited or collapsed stocks (% of total catch)	1	28	0.21	61.7	80	-52
2015	14.B	Ocean Health Index: Clean Waters score (worst 0-100 best)	1	29	0.21	42.7	90	-61
2015	16.D	Unsentenced detainees (% of prison population)	1	30	0.2	76.9	51	-21
2015	17.B	Government spending on health and education (% of GDP)	1	31	0.18	72.1	63	-32
2015	3.C	New HIV infections (per 1,000 uninfected population)	1	32	0.18	98.1	8	24
2015	15.B	Mean area that is protected in freshwater sites important to biodiversity (%)	1	33	0.16	64.7	74	-41
2015	3.F	Age-standardized death rate due to cardiovascular disease, cancer, diabetes, or chronic respiratory disease in adults aged 30–70 years (%)	1	34	0.15	74	58	-24
2015	3.B	Adolescent fertility rate (births per 1,000 females aged 15 to 19)	1	35	0.15	88.4	35	0
2015	3.G	Neonatal mortality rate (per 1,000 live births)	1	36	0.14	93.2	27	9
2015	4.D	Lower secondary completion rate (%)	1	37	0.14	94.3	24	13
2015	3.D	Life expectancy at birth (years)	1	38	0.13	85.3	39	-1
2015	15.C	Mean area that is protected in terrestrial sites important to biodiversity (%)	1	39	0.13	63	78	-39
2015	16.H	Press Freedom Index (worst 0-100 best)	1	40	0.13	78.6	46	-6
2015	2.C	Exports of hazardous pesticides (tonnes per million population)	1	41	0.13	89.6	32	9
2015	2.E	Prevalence of stunting in children under 5 years of age (%)	1	42	0.12	91.4	30	12
2015	9.F	Rural population with access to all-season roads (%)	1	43	0.11	96.3	19	24
2015	5.B	Demand for family planning satisfied by modern methods (% of females aged 15 to 49)	1	44	0.11	72.7	61	-17
2015	10.A	Gini coefficient	1	45	0.1	84.1	40	5
2015	6.B	Population using at least basic sanitation services (%)	1	46	0.1	96	22	24
2015	1.B	Poverty headcount ratio at $2.15/day (2017 PPP, %)	1	47	0.07	99.2	3	44
2015	11.A	Access to improved water source, piped (% of urban population)	1	48	0.06	96.6	17	31
2015	8.F	Victims of modern slavery (per 1,000 population)	1	49	0.06	86.3	37	12
2015	2.H	Prevalence of wasting in children under 5 years of age (%)	1	50	0.06	89.8	31	19
2015	2.D	Sustainable Nitrogen Management Index (best 0-1.41 worst)	1	51	0.06	38.2	94	-43
2015	2.G	Prevalence of undernourishment (%)	1	52	0.06	98.9	4	48
2015	16.F	Homicides (per 100,000 population)	1	53	0.05	93.7	26	27
2015	7.C	Population with access to electricity (%)	1	54	0.04	99.9	1	53
2015	6.E	Population using at least basic drinking water services (%)	1	55	0.04	97.5	9	46
2015	3.L	Mortality rate, under-5 (per 1,000 live births)	1	56	0.03	97.1	13	43
2015	3.A	Births attended by skilled health personnel (%)	1	57	0.03	98.8	5	52
2015	16.J	Birth registrations with civil authority (% of children under age 5)	1	58	0.02	99.8	2	56
2015	11.B	Annual mean concentration of particulate matter of less than 2.5 microns in diameter (PM2.5) (μg/m³)	1	59	0.02	88.8	34	25
2015	3.H	Age-standardized death rate attributable to household air pollution and ambient air pollution (per 100,000 population)	1	60	0.02	91.9	29	31
2015	15.D	Permanent deforestation (% of forest area, 3-year average)	1	61	0.02	96.7	16	45
2015	16.I	Population who feel safe walking alone at night in the city or area where they live (%)	1	62	0.02	59.4	82	-20
2015	5.A	Ratio of female-to-male mean years of education received (%)	1	63	0.01	96.1	21	42
2015	14.F	Fish caught by trawling or dredging (%)	1	64	0.01	73.5	59	5
2015	5.D	Seats held by women in national parliament (%)	1	65	0.01	50.5	88	-23
2015	8.B	Adjusted GDP growth (%)	1	66	0.01	74.7	55	11
2015	3.E	Maternal mortality rate (per 100,000 live births)	1	67	0	98.7	6	61
2015	4.C	Net primary enrollment rate (%)	1	68	-0.01	96.3	20	48
2015	11.D	Satisfaction with public transport (%)	1	69	-0.01	65.1	73	-4
2015	3.J	Incidence of tuberculosis (per 100,000 population)	1	70	-0.02	95	23	47
2015	14.D	Fish caught that are then discarded (%)	1	71	-0.05	56.5	83	-12
2015	13.A	CO2/emissions embodied in fossil fuel exports (kg/capita)	1	72	-0.05	94.2	25	47
2015	3.N	Surviving infants who received 2 WHO-recommended vaccines (%)	1	73	-0.06	87.8	36	37
2015	5.C	Ratio of female-to-male labor force participation rate (%)	1	74	-0.07	71.7	64	10
2015	15.E	Red List Index of species survival (worst 0-1 best)	1	75	-0.08	74.3	57	18
2015	7.B	CO2 emissions from fuel combustion per total electricity output (MtCO2 TWh)	1	76	-0.09	78.3	47	29
2015	6.A	Freshwater withdrawal (% of available freshwater resources)	1	77	-0.11	85.4	38	39
2015	12.G	Production-based SO2 emissions (kg/capita)	1	78	-0.11	97.1	14	64
2015	8.C	Fatal work-related accidents embodied in imports (per 100,000 population)	1	79	-0.12	96.9	15	64
2015	14.A	Marine biodiversity threats embodied in imports (per million population)	1	80	-0.14	88.9	33	47
2015	8.G	Unemployment rate (% of total labor force, ages 15+)	1	81	-0.18	70	67	14
2015	12.F	SO2 emissions embodied in imports (kg/capita)	1	82	-0.19	80.7	43	39
2015	8.D	Victims of modern slavery embodied in imports (per 100,000 population)	1	83	-0.21	75.6	54	29
2015	6.C	Scarce water consumption embodied in imports (m3 H2O eq/capita)	1	84	-0.21	71.5	65	19
2015	12.D	Nitrogen emissions embodied in imports (kg/capita)	1	85	-0.24	61.9	79	6
2015	15.A	Terrestrial and freshwater biodiversity threats embodied in imports (per million population)	1	86	-0.26	77.2	49	37
2015	17.A	Corporate Tax Haven Score (best 0-100 worst)	1	87	-0.27	77.3	48	39
2015	12.E	Production-based nitrogen emissions (kg/capita)	1	88	-0.27	54.4	85	3
2015	16.K	Exports of major conventional weapons (TIV constant million USD per 100,000 population)	1	89	-0.28	79	45	44
2015	12.C	Municipal solid waste (kg/capita/day)	1	90	-0.28	64.6	75	15
2015	13.B	CO2 emissions from fossil fuel combustion and cement production (tCO2/capita)	1	91	-0.3	65.1	72	19
2015	13.C	CO2 emissions embodied in imports (tCO2/capita)	1	92	-0.36	52.1	86	6
2015	2.B	Prevalence of obesity, BMI ≥ 30 (% of adult population)	1	93	-0.39	39.3	92	1
2015	12.B	Exports of plastic waste (kg/capita)	1	94	-0.42	50.9	87	7
2015	12.A	Electronic waste (kg/capita)	1	95	-0.49	38.6	93	2
2015	2.F	Human Trophic Level (best 2-3 worst)	1	96	-0.65	17.2	96	0

## Sheet: Table S7
Year	SDG indicators	Indicator name	Window group	Rank of RCA in this group	Average RCA in this group	Average SDG score in this group	Rank of SDG score in this group	Rank difference (score-RCA) for window group
2015	14.E	Fish caught from overexploited or collapsed stocks (% of total catch)	40	1	0.57	69.2	54	-53
2015	16.B	Children involved in child labor (% of population aged 5 to 14)	40	2	0.56	84.9	30	-28
2015	1.A	Poverty headcount ratio at $3.65/day (2017 PPP, %)	40	3	0.43	86.4	27	-24
2015	4.B	Literacy rate (% of population aged 15 to 24)	40	4	0.35	95	10	-6
2015	3.C	New HIV infections (per 1,000 uninfected population)	40	5	0.33	97.1	4	1
2015	2.C	Exports of hazardous pesticides (tonnes per million population)	40	6	0.28	89.6	22	-16
2015	14.B	Ocean Health Index: Clean Waters score (worst 0-100 best)	40	7	0.27	38.8	85	-78
2015	7.A	Population with access to clean fuels and technology for cooking (%)	40	8	0.24	84.8	32	-24
2015	14.F	Fish caught by trawling or dredging (%)	40	9	0.23	76.6	46	-37
2015	11.C	Proportion of urban population living in slums (%)	40	10	0.23	84.3	33	-23
2015	1.B	Poverty headcount ratio at $2.15/day (2017 PPP, %)	40	11	0.22	96.8	5	6
2015	6.B	Population using at least basic sanitation services (%)	40	12	0.2	90.1	20	-8
2015	3.M	Universal health coverage (UHC) index of service coverage (worst 0-100 best)	40	13	0.2	50.3	73	-60
2015	16.D	Unsentenced detainees (% of prison population)	40	14	0.19	66.5	58	-44
2015	4.D	Lower secondary completion rate (%)	40	15	0.19	85.1	29	-14
2015	16.G	Access to and affordability of justice (worst 0–1 best)	40	16	0.19	66.7	57	-41
2015	11.A	Access to improved water source, piped (% of urban population)	40	17	0.19	93.3	13	4
2015	7.C	Population with access to electricity (%)	40	18	0.18	98.3	2	16
2015	11.D	Satisfaction with public transport (%)	40	19	0.16	66.1	59	-40
2015	4.A	Participation rate in pre-primary organized learning (% of children aged 4 to 6)	40	20	0.16	66.1	60	-40
2015	3.A	Births attended by skilled health personnel (%)	40	21	0.15	95.5	8	13
2015	2.G	Prevalence of undernourishment (%)	40	22	0.15	93.6	11	11
2015	8.F	Victims of modern slavery (per 1,000 population)	40	23	0.15	81	38	-15
2015	16.J	Birth registrations with civil authority (% of children under age 5)	40	24	0.14	96.7	6	18
2015	13.A	CO2/emissions embodied in fossil fuel exports (kg/capita)	40	25	0.14	96.7	7	18
2015	6.E	Population using at least basic drinking water services (%)	40	26	0.13	91.8	16	10
2015	13.C	CO2 emissions embodied in imports (tCO2/capita)	40	27	0.13	82.4	36	-9
2015	3.G	Neonatal mortality rate (per 1,000 live births)	40	28	0.13	79.5	40	-12
2015	3.B	Adolescent fertility rate (births per 1,000 females aged 15 to 19)	40	29	0.13	74.3	49	-20
2015	3.D	Life expectancy at birth (years)	40	30	0.12	72.8	50	-20
2015	3.E	Maternal mortality rate (per 100,000 live births)	40	31	0.12	95.1	9	22
2015	2.E	Prevalence of stunting in children under 5 years of age (%)	40	32	0.12	78.2	43	-11
2015	4.C	Net primary enrollment rate (%)	40	33	0.11	93.5	12	21
2015	3.L	Mortality rate, under-5 (per 1,000 live births)	40	34	0.11	89.6	21	13
2015	12.B	Exports of plastic waste (kg/capita)	40	35	0.11	85.6	28	7
2015	2.D	Sustainable Nitrogen Management Index (best 0-1.41 worst)	40	36	0.1	34.8	89	-53
2015	16.F	Homicides (per 100,000 population)	40	37	0.1	83.5	35	2
2015	5.A	Ratio of female-to-male mean years of education received (%)	40	38	0.09	89.4	23	15
2015	12.D	Nitrogen emissions embodied in imports (kg/capita)	40	39	0.09	79	41	-2
2015	9.B	Population using the internet (%)	40	40	0.09	51.9	71	-31
2015	3.J	Incidence of tuberculosis (per 100,000 population)	40	41	0.09	90.3	18	23
2015	14.C	Mean area that is protected in marine sites important to biodiversity (%)	40	42	0.09	38.3	86	-44
2015	3.I	Subjective well-being (average ladder score, worst 0-10 best)	40	43	0.08	52.9	69	-26
2015	14.D	Fish caught that are then discarded (%)	40	44	0.07	53.8	67	-23
2015	15.D	Permanent deforestation (% of forest area, 3-year average)	40	45	0.07	87.4	26	19
2015	9.F	Rural population with access to all-season roads (%)	40	46	0.07	79.8	39	7
2015	10.A	Gini coefficient	40	47	0.06	69.6	52	-5
2015	3.N	Surviving infants who received 2 WHO-recommended vaccines (%)	40	48	0.06	84.9	31	17
2015	9.D	Mobile broadband subscriptions (per 100 population)	40	49	0.06	51.9	70	-21
2015	8.E	Fundamental labor rights are effectively guaranteed (worst 0–1 best)	40	50	0.06	48	80	-30
2015	16.A	Timeliness of administrative proceedings (worst 0 - 1 best)	40	51	0.06	45	82	-31
2015	3.H	Age-standardized death rate attributable to household air pollution and ambient air pollution (per 100,000 population)	40	52	0.05	81.8	37	15
2015	3.K	Traffic deaths (per 100,000 population)	40	53	0.05	59.4	63	-10
2015	8.D	Victims of modern slavery embodied in imports (per 100,000 population)	40	54	0.05	88.7	24	30
2015	12.F	SO2 emissions embodied in imports (kg/capita)	40	55	0.04	92.4	14	41
2015	12.E	Production-based nitrogen emissions (kg/capita)	40	56	0.04	69.8	51	5
2015	5.B	Demand for family planning satisfied by modern methods (% of females aged 15 to 49)	40	57	0.04	58.9	64	-7
2015	6.C	Scarce water consumption embodied in imports (m3 H2O eq/capita)	40	58	0.04	83.6	34	24
2015	7.B	CO2 emissions from fuel combustion per total electricity output (MtCO2 TWh)	40	59	0.03	76.8	45	14
2015	12.A	Electronic waste (kg/capita)	40	60	0.03	67.8	56	4
2015	8.A	Adults with an account at a bank or other financial institution or with a mobile-money-service provider (% of population aged 15 or over)	40	61	0.02	50.1	74	-13
2015	17.C	Statistical Performance Index (worst 0-100 best)	40	62	0.02	49.6	76	-14
2015	3.F	Age-standardized death rate due to cardiovascular disease, cancer, diabetes, or chronic respiratory disease in adults aged 30–70 years (%)	40	63	0.02	56.7	66	-3
2015	2.H	Prevalence of wasting in children under 5 years of age (%)	40	64	0.02	75.4	48	16
2015	10.B	Palma ratio	40	65	0.01	48.1	79	-14
2015	8.C	Fatal work-related accidents embodied in imports (per 100,000 population)	40	66	0.01	98.8	1	65
2015	11.B	Annual mean concentration of particulate matter of less than 2.5 microns in diameter (PM2.5) (μg/m³)	40	67	0.01	75.7	47	20
2015	12.G	Production-based SO2 emissions (kg/capita)	40	68	0.01	97.5	3	65
2015	16.I	Population who feel safe walking alone at night in the city or area where they live (%)	40	69	0.01	50.1	75	-6
2015	17.B	Government spending on health and education (% of GDP)	40	70	0.01	53.2	68	2
2015	14.A	Marine biodiversity threats embodied in imports (per million population)	40	71	0.01	90.3	19	52
2015	9.G	The Times Higher Education Universities Ranking: Average score of top 3 universities (worst 0-100 best)	40	72	0	26.6	93	-21
2015	2.A	Cereal yield (tonnes per hectare of harvested land)	40	73	0	48.3	78	-5
2015	12.C	Municipal solid waste (kg/capita/day)	40	74	0	77.6	44	30
2015	17.A	Corporate Tax Haven Score (best 0-100 worst)	40	75	0	90.9	17	58
2015	8.B	Adjusted GDP growth (%)	40	76	-0.01	63.2	61	15
2015	15.A	Terrestrial and freshwater biodiversity threats embodied in imports (per million population)	40	77	-0.02	88.6	25	52
2015	16.K	Exports of major conventional weapons (TIV constant million USD per 100,000 population)	40	78	-0.03	92	15	63
2015	13.B	CO2 emissions from fossil fuel combustion and cement production (tCO2/capita)	40	79	-0.03	78.2	42	37
2015	9.C	Logistics Performance Index: Quality of trade and transport-related infrastructure (worst 1-5 best)	40	80	-0.06	50.3	72	8
2015	8.G	Unemployment rate (% of total labor force, ages 15+)	40	81	-0.07	68.9	55	26
2015	2.F	Human Trophic Level (best 2-3 worst)	40	82	-0.07	41.2	84	-2
2015	16.E	Expropriations are lawful and adequately compensated (worst 0 - 1 best)	40	83	-0.09	29.7	91	-8
2015	15.E	Red List Index of species survival (worst 0-1 best)	40	84	-0.09	62.4	62	22
2015	7.D	Renewable energy share in total final energy consumption (%)	40	85	-0.1	21.1	94	-9
2015	5.C	Ratio of female-to-male labor force participation rate (%)	40	86	-0.1	58.9	65	21
2015	9.E	Expenditure on research and development (% of GDP)	40	87	-0.11	17.1	95	-8
2015	5.D	Seats held by women in national parliament (%)	40	88	-0.12	38	87	1
2015	16.C	Corruption Perceptions Index (worst 0-100 best)	40	89	-0.13	36.7	88	1
2015	15.B	Mean area that is protected in freshwater sites important to biodiversity (%)	40	90	-0.14	41.9	83	7
2015	6.A	Freshwater withdrawal (% of available freshwater resources)	40	91	-0.16	69.2	53	38
2015	2.B	Prevalence of obesity, BMI ≥ 30 (% of adult population)	40	92	-0.16	45.6	81	11
2015	16.H	Press Freedom Index (worst 0-100 best)	40	93	-0.17	49.5	77	16
2015	9.A	Articles published in academic journals (per 1,000 population)	40	94	-0.23	27	92	2
2015	15.C	Mean area that is protected in terrestrial sites important to biodiversity (%)	40	95	-0.33	32.6	90	5
2015	6.D	Anthropogenic wastewater that receives treatment (%)	40	96	-0.53	11.2	96	0

[truncated: 15 more sheets: Table S8, Table S9, Table S10, Table S11, Table S12, Table S13, Table S14, Table S15, Table S16, Table S17, Table S18, Table S19, Table S20, Table S21, Table S22]
